# Supplementary material for: Mechanism of centromere recruitment of the CENP-A chaperone HJURP and its implications for centromere licensing
Source: Nat Commun. 2019 Sep 6;10:4046. doi: 10.1038/s41467-019-12019-6 (PMC6731319; doi:10.1038/s41467-019-12019-6)
Supplement: Supplementary file 4 — Supplementary Data 1 [file 41467_2019_12019_MOESM4_ESM.xlsx]

## Sheet: Sheet1
Resource Table
Name	Source	Identifier
Antibodies
Rabbit polyclonal anti-HJURP antibody (dilution for WB, 1:500)	Abcam	Cat#ab100800; RRID:AB_10672568
Rabbit polyclonal anti-Mis18α antibody (dilution for WB, 1:500)	Thermo Fisher Scientific	Cat#PA5-53771; RRID:AB_2643982
Rabbit polyclonal anti-SNAP-tag antibody (dilution for WB, 1:1000)	NEB	Cat#P9310; RRID:AB_10631145
Mouse monoclonal anti-α-tubulin antibody (dilution for WB, 1:8000)	Sigma-Aldrich	Cat#T9026; RRID:AB_477593
Mouse monoclonal anti-vinculin antibody (dilution for WB, 1:10000)	Sigma-Aldrich	Cat#V9131; RRID:AB_477629
Sheep peroxidase-linked anti-mouse IgG (dilution for WB, 1:10000)	GE Healthcare	Cat#NXA931-1ML; RRID:AB_772209
Donkey peroxidase-linked anti-rabbit IgG (dilution for WB, 1:10000)	GE Healthcare	Cat#NA934-1ML; RRID:AB_772206
Human anti-centromere (CREST) (dilution for IF, 1:200)	Antibodies Inc.	Cat#15-234-0001; RRID: AB_2687472
DyLight 405-AffiniPure Donkey anti-Human IgG (dilution for IF, 1:200)	Jackson ImmunoResearch	Cat#709-475-149; RRID:AB_2340553
Bacterial Strains
E.coli: BL21CodonPlus(DE3)-RIL strain	Agilent Technologies	Cat#230240
E.coli: BL21(DE3) strain	Agilent Technologies	Cat#200131
Chemicals, Peptides, and Recombinant Proteins
(+)-S-Trityl-L-cysteine (STLC)	Sigma Aldrich	Cat#164739
Lipofectamine RNAiMAX	Thermo Fisher Scientific	Cat#13778030
SNAP-Cell Block	NEB	Cat#S9106S
SNAP-Cell TMR-star	NEB	Cat#S9105S
SNAP-Cell 647-SiR	NEB	Cat#S9102S
p-benzoyl-L-phenylalanine (Bpa)	Bachem	Cat#4017646
Boc-Lys-OH	Merck Millipore	Cat#04-12-0062
4-Hydroxy-2-butanone	TCI Deutschland	Cat#H0584
Hydroxylamine-O-sulfonic Acid	TCI Deutschland	Cat#H0530
Di(N-succinimidyl) Carbonate	TCI Deutschland	Cat#D1662
3’-azibutyl-N-carbamoyl-lysine (AbK)	Synthesized in house	N/A
Syhthetic peptide GGGGK-FAM	Genscript	N/A
TEV protease	Generated in house	N/A
Deposited Data
Mass spectrometry datasets and results obtained from UV-cross-linked samples	PRIDE Archive	PXD013339
Cell Lines
Human: Flp-In T-REx HeLa	Tighe et al., 2004	N/A
Human: HeLa EGFP-NLS, SNAP-CENP-A	This paper	N/A
Human: HeLa EGFP-HJURP, SNAP-CENP-A	This paper	N/A
Human: HeLa EGFP-HJURP(4K1), SNAP-CENP-A	This paper	N/A
Human: HeLa EGFP-HJURP(4K2), SNAP-CENP-A	This paper	N/A
Human: HeLa EGFP-HJURP(4K1/4K2), SNAP-CENP-A	This paper	N/A
Human: HeLa EGFP-HJURP(Δ394–532), SNAP-CENP-A	This paper	N/A
Human: HeLa EGFP-HJURP(Δ533–671), SNAP-CENP-A	This paper	N/A
Human: HeLa EGFP-HJURP(R1-R1), SNAP-CENP-A	This paper	N/A
Human: HeLa EGFP-HJURP(R2-R2), SNAP-CENP-A	This paper	N/A
Human: HeLa EGFP-Mis18α, SNAP-CENP-A	This paper	N/A
Human: HeLa EGFP-Mis18α(56–C), SNAP-CENP-A	This paper	N/A
Human: HeLa EGFP-Mis18α, mCherry-HJURP, SNAP-CENP-A	This paper	N/A
Human: HeLa EGFP-Mis18α(V211D), mCherry-HJURP, SNAP-CENP-A	This paper	N/A
siRNA
HJURP Stealth RNAi siRNA: 5’-GGAGUGUUAUUUAUCUUCCCACUUG-3’	Thermo Fisher Scientific	N/A
Mis18α siRNA: 5’-CAGAAGCUAUCCAAACGUGdTdT-3’	Fujita et al., 2007	N/A
Plasmids
pETDuet-MBP-8His	Pan et al., 2017	N/A
pETDuet-MBP-HJURP-8His	This paper	N/A
pETDuet-MBP-HJURP(1-393)-8His	This paper	N/A
pETDuet-MBP-HJURP(394-748)-8His	This paper	N/A
pETDuet-MBP-HJURP(394-540)-8His	This paper	N/A
pETDuet-MBP-HJURP(541-748)-8His	This paper	N/A
pETDuet-MBP-HJURP(394-484)-8His	This paper	N/A
pETDuet-MBP-HJURP(482-748)-8His	This paper	N/A
pETDuet-MBP-HJURP(482-620)-8His	This paper	N/A
pETDuet-MBP-HJURP(621-748)-8His	This paper	N/A
pETDuet-MBP-HJURP(482-540)-8His	This paper	N/A
pETDuet-MBP-HJURP(541-620)-8His	This paper	N/A
pETDuet-MBP-HJURP(394-540,4A)-8His	This paper	N/A
pETDuet-MBP-HJURP(394-540,4K1)-8His	This paper	N/A
pETDuet-MBP-HJURP(541-748,4K2)-8His	This paper	N/A
pETDuet-MBP-HJURP(394-748,4K1)-8His	This paper	N/A
pETDuet-MBP-HJURP(394-748,4K2)-8His	This paper	N/A
pETDuet-MBP-HJURP(394-748,4K1/4K2)-8His	This paper	N/A
pETDuet-MBP-HJURP(348-555)-8His	This paper	N/A
pETDuet-MBP-HJURP(555-748)-8His	This paper	N/A
pETDuet-MBP-HJURP(394-532×2)-8His	This paper	N/A
pETDuet-MBP-HJURP(533-671×2)-8His	This paper	N/A
pETDuet-MBPKR-HJURP(394-748)-8His	This paper	N/A
pETDuet-MBP-HJURP(394-540,Q431TAG)-8His	This paper	N/A
pETDuet-MBP-HJURP(394-540,F438TAG)-8His	This paper	N/A
pETDuet-MBP-HJURP(394-540,Y445TAG)-8His	This paper	N/A
pETDuet-MBP-HJURP(541-748,Y577TAG)-8His	This paper	N/A
pETDuet-MBP-HJURP(541-748,F584TAG)-8His	This paper	N/A
pETDuet-MBP-HJURP(541-748,Y591TAG)-8His	This paper	N/A
pETDuet-MBP-M18BP1(1-60)-8His	Pan et al., 2017	N/A
pETDuet-MBP-M18BP1(61-140)-8His	Pan et al., 2017	N/A
pETDuet-MBP-M18BP1(1-228)-8His	This paper	N/A
pETDuet-MBP-M18BP1(1-228)-LPETGG-8His	This paper	N/A
pETDuet-6His-Mis18α-MBP-Mis18β	Pan et al., 2017	N/A
pETDuet-6His-Mis18α(1-191)-MBP-Mis18β(1-189)	Pan et al., 2017	N/A
pETDuet-6His-Mis18α(78-191)-MBP-Mis18β(73-189)	Pan et al., 2017	N/A
pETDuet-6His-Mis18α(78-233)-MBP-Mis18β(65-229)	This paper	N/A
pETDuet-6His-Mis18α(78-233)-MBP-Mis18β	This paper	N/A
pETDuet-6His-Mis18α-MBP-Mis18β(65-229)	This paper	N/A
pETDuet-6His-Mis18α(26-233)-MBP-Mis18β	This paper	N/A
pETDuet-6His-Mis18α(36-233)-MBP-Mis18β	This paper	N/A
pETDuet-6His-Mis18α(56-233)-MBP-Mis18β	This paper	N/A
pETDuet-6His-Mis18α(56-233,V211D)-MBP-Mis18β	This paper	N/A
pETDuet-6His-Mis18α(56-233,A214D)-MBP-Mis18β	This paper	N/A
pETDuet-6His-Mis18α(56-233)-MBP-Mis18β(H207A)	This paper	N/A
pETDuet-6His-Mis18α(56-233)-MBP-Mis18β(M214D)	This paper	N/A
pETDuet-6His-Mis18α(181-233)-GST-Mis18β(175-C)	This paper	N/A
pEVOL-pBpF	Young et al., 2010	Addgene #31190
pDULE-ABK	Ai et al., 2011	Addgene #49086
pEVOL-ABK	This paper	Addgene #126035
pet30b-5M SrtA	Shi et al., 2014	Addgene #51140
pcDNA5/FRT/TO-EGFP-IRES	Petrovic et al., 2010	N/A
pETDuet-CENP-A-SNAP-HA-PGK-NeoR	Pan et al., 2017	N/A
pcDNA5-EGFP-NLS-IRESv12-SNAP-CENPA	This paper	N/A
pcDNA5-EGFP-HJURP-IRESv12-SNAP-CENPA	This paper	N/A
pcDNA5-EGFP-HJURP(4K1)-IRESv12-SNAP-CENPA	This paper	N/A
pcDNA5-EGFP-HJURP(4K2)-IRESv12-SNAP-CENPA	This paper	N/A
pcDNA5-EGFP-HJURP(4K1/4K2)-IRESv12-SNAP-CENPA	This paper	N/A
pcDNA5-EGFP-HJURP(Δ394-532)-IRESv12-SNAP-CENPA	This paper	N/A
pcDNA5-EGFP-HJURP(Δ533-671)-IRESv12-SNAP-CENPA	This paper	N/A
pcDNA5-EGFP-HJURP(R1-R1)-IRESv12-SNAP-CENPA	This paper	N/A
pcDNA5-EGFP-HJURP(R2-R2)-IRESv12-SNAP-CENPA	This paper	N/A
pcDNA5-EGFP-Mis18α-IRESv12-SNAP-CENPA	This paper	N/A
pcDNA5-EGFP-Mis18α(56-C)-IRESv12-SNAP-CENPA	This paper	N/A
pcDNA5-EGFP-Mis18α-P2AT2A-mCherry-HJURP-IRESv12-SNAP-CENPA	This paper	N/A
pcDNA5-EGFP-Mis18α(V211D)-P2AT2A-mCherry-HJURP-IRESv12-SNAP-CENPA	This paper	N/A
pOG44	Thermo Fisher Scientific	Cat#V600520
Primers used in this study
Name	Sequences (5'–3')
HJURPga_BamHF	CATGGGATCCATGCTGGGAACCCTGCG
HJURPga_XhoR	CATGCTCGAGGACGGACTTAGTCTCCAACTTC
HJga_S393_Xho_R	CATGCTCGAGGGAGGAGTCGAAGTAGATCAGGG
HJgaA394_BamH_F	CATGGGATCCGCTACCTACAACCTGGACGAG
HJURPga_XhoR	CATGCTCGAGGACGGACTTAGTCTCCAACTTC
HJURPgaS540_XhoR	CATGCTCGAGAGAGGTCTGCTGAGGACGG
HJga_541_BamF	CATGGGATCCGACCTGCACGTCCAGGGC
HJURPgaR484_XhoR	CATGCTCGAGACGACGGGTTTCCAATCC
HJga_T482_BamF	CATGGGATCCACCCGTCGTCTGTCTCTGCC
HJga_T620_XhoR	CATGCTCGAGGGTCTGGTAACGCACTTCCATAG
HJga_621_BamF	CATGGGATCCGAGGGTTTCCTGGGAAAGCTG
HJga_LKWL4A_qF	CCTGGACGAGGAAAACCGTTTCCGTACCGCGGCAGCTGCGATCTCCCCGGTGAAGATCGTGTCCCGTCCG
HJga_FLYC4A1_qF	CCGTCAGCGCGAGATCGAGATCCGTAAAGACCAGAAACACCGCGAGAAAAAGCTGTCCCCACGTAACCAGCCGCGTCGTATG
HJga_FLYC4A2_qF	CCGCTACGACGAAATCAAGGAAGAGAAAGACAAGAAACACCAGAAGAAAAAGTTGAAGTCCCCGGGACAGATGACCGTGCCG
HJga_555_BamF	CATGGGATCCTCCGTGTCCCCATCCAAGAC
HJga_555_XhoR	CATGCTCGAGGGACTTGCGGAAGATACCGGAG
HJURPgaA394_NheF	CATGGCTAGCATGGCTACCTACAACCTGGACGAG
HJga532_NheR	CATGGCTAGCAGAGTGGGTCGGGTTGGTCTTAG
HJga532_XhoR	CATGCTCGAGAGAGTGGGTCGGGTTGGTCTTAG
HJga533_BamF	CATGGGATCCGCTACCCGTCCTCAGCAGACC
HJga671_KpnR	CATGGGTACCGTCACGGGTGATAGCACGAGC
HJga533_KpnF	CATGGGTACCGCTACCCGTCCTCAGCAGACC
HJga671_XhoR	CATGCTCGAGGTCACGGGTGATAGCACGAGC
MBP_E111KqF	GATTGCTTACCCGATCGCTGTTAAAGCGTTATCGCTGATTTATAACAAAG
MBP_W230R_qF	CAGCGATGACCATCAACGGCCCGCGCGCATGGTCCAACATCGACACCAG
HJgaQ431TAGqF	GGTCACGGCGAAAACCGTTAGCGCGAGATCGAGATCCGTTTCG
HJgaF438TAGqF	CGCGAGATCGAGATCCGTTAGGACCAGCTCCACCGCGAGTAC
HJgaY445TAGqF	GACCAGCTCCACCGCGAGTAGTGCCTGTCCCCACGTAACCAGC
HJga_Y577TAGqF	GGTCACGGTCGTAACCGCTAGGACGAAATCAAGGAAGAGTTC
HJga_F584TAGqF	GACGAAATCAAGGAAGAGTAGGACAAGCTGCACCAGAAGTAC
HJga_Y591TAGqF	GACAAGCTGCACCAGAAGTAGTGCTTGAAGTCCCCGGGACAG
M18BP1_Q228_XhoR	CATGCTCGAGTTGTTCCTGGTTCAGGGTG
M18BP1_228_LPETGG_SalR	CATGGTCGACACCTCCGGTTTCGGGCAGGGAGGACTCGAGTTGTTCCTGGTTCAGGGTG
M18A_E78_BamH_F	CATGGGATCCGAACGTCCCCTGGTGTTCC
Mis18A_Not1_R	CATGGCGGCCGCTTATTAGGACTTGCAGGTAGCGAAG
Mis18B_65_NheF	CATGGCTAGCCAGCTGCCTTCCTGGCTG
Mis18B_Sal1_R	CATGGTCGACTTAGTTCTCGGGCTTGGACTG
Mis18B_Nhe1_F	CATGGCTAGCATGGCTGCTCAGCCTCTG
Mis18A_BamH_F	CATGGGATCCATGGCTGGTGTCCGTTCC
Mis18A_S26_BamF	CATGGGATCCTCCGACTCATCCCTGCTG
M18A_S36_BamF	CATGGGATCCGAGGACTCCTCTCG
M18A_S56_BamF	CATGGGATCCGAGGACGCTTCCGTGGC
M18A_V211D_qF	CCCTGACCCAGATGGAAGATGATCTGAAGGCTCTCCAGATGAAGCTG
M18A_A214D_qF	CCAGATGGAAGATGTGCTGAAGGATCTCCAGATGAAGCTGTGGGAGG
M18B_H207A_qF	GAAGGAAAAGATCGTCCTGACCGCCAACCGTCTGAAGTCCCTGATGAAG
M18B_M214D_qF	CCCACAACCGTCTGAAGTCCCTGGATAAGATCCTGTCCGAAGTGACCC
M18A_S181_BamF	CATGGGATCCTCCGAGAAGCAGATCGTCAG
M18B_K175_NheF	CATGGCTAGCAAGACCAAGGCTATCGTGAACG
Mis18A_Sal1_R	CATGGTCGACTTAGGACTTGCAGGTAGCGAAG
AbkRS_BamHF	CATGGGATCCATGGATAAAAAACCATTAGATGTTTTAATATCTG
AbkRS_SalR	CATGGTCGACTTATTATAGATTGGTTGAAATCCCATTATAG
AbktRNA_iR2	GGCTGAACGGATTTAGAGTCCGTTCGATCTACATGATCAGGTTTCCAATGCGGGGCGCATCTTACTGC
AbktRNA_iF2	GGGTTAGATTCCCGGGGTTTCCGCCAAATTCGAAAAGCCTGCTCAACGAG
IRESv12_NotR	CCATGCGGCCGCCCAGGGTTGTGGCCAGATTATCAGCGTGTTTTTCAAAGGAAAACCACG
hHJURP_Bam_hF1	GATCCGGGGATCGGTGGAGCTCCACCGGTGGCGGCTCTATGCTGGGTACGCTGCG
hHJURP_Bam_hF2	CGGGGATCGGTGGAGCTCCACCGGTGGCGGCTCTATGCTGGGTACGCTGCG
hHJURP_Xho1Sal1R	CATGGTCGACCTCGAGTTATTACACACTTTTAGTTTCCAATTTTTC
hHJ_FLYC4K1_qF	CCGTCAGAGGGAGATTGAAATCCGAAAAGATCAGAAACATCGGGAAAAAAAGCTGAGTCCCAGGAACCAGCCTCGCCGGATG
hHJ_FLYC4K2_qF	CGTTACGATGAAATTAAAGAAGAAAAAGACAAGAAACATCAAAAGAAAAAGCTCAAATCTCCTGGGCAGATGACAGTGCC
hHJd394-532qF	CTTCCTTGATTTACTTCGACTCCAGTGCAACTCGCCCGCAGCAGACATCTGACC
hHJd533-671qF	CTTCCAAAGACCAACCCCACACACAGCGGCACGAGGGACCATCAGTTCCCTGCAAAAAG
hHJ394_NheF	CAGCGCTAGCTATAATCTTGATGAGGAAAATAG
hHJ532_KpnR	CCCTGGTACCGCTGTGTGTGGGGTTGGTC
hHJ532_NheR	TATAGCTAGCGCTGTGTGTGGGGTTGGTC
hHJ672_KpnF	CAGCGGTACCAGGGACCATCAGTTCCCTGC
hHJ533_NheF	CAGTGCTAGCCGCCCGCAGCAGACATCTG
hHJ671_KpnR	GGCGGGTACCATCCCTCGTGATGGCACGAG
hHJ393_NheR	GGCGGCTAGCACTGGAGTCGAAGTAAATCAAGG
hHJ533_KpnF	GGATGGTACCCGCCCGCAGCAGACATCTG
