# Supplementary material for: Mechanism of centromere recruitment of the CENP-A chaperone HJURP and its implications for centromere licensing
Source: Nat Commun. 2019 Sep 6;10:4046. doi: 10.1038/s41467-019-12019-6 (PMC6731319; doi:10.1038/s41467-019-12019-6)
Supplement: Supplementary file 5 — Supplementary Data 2 [file 41467_2019_12019_MOESM5_ESM.xlsx]

## Sheet: F438Bpa
Cross-links identified using HJURP F438Bpa
Score	m/z	Charge	M+H+	Calculated Mass	Deviation in ppm	Peptide 1	Protein 1	From	To	Peptide2	Protein 2	From2	To3	Scan number	is Selected in Table	Candidate identifier	Folder Number	Retention time in sec	miscellaneous	best linkage position peptide 1	best linkage position peptide 2	All linkage positions	Spectrum UUID	-	local False discovery rate
119	653.071	4	2609.26	2609.26	2.84701	[GHFBLSSDK]	>Mis18B	160	168	[EIEIRxDQLHR]	>HJURP-F438x	433	443	20181124_Q2_U3_1-2_AB_SA_DOP_20181116_HJ6.15905.15905.4 File:"20181124_Q2_U3_1-2_AB_SA_DOP_20181116_HJ6.raw". NativeID:"controllerType=0 controllerNumber=1 scan=15905"	TRUE	781	null	2717.2		S6	x6	88~G1~x6~1#88~H2~x6~1#98~F3~x6~9#116~B4~x6~24#116~L5~x6~24#119~S6~x6~24#109~S7~x6~4#107~D8~x6~4#107~K9~x6~4	62c0f0fa-f2bb-4357-836a-ee7e183590c1	BPA##x#{ABCDEFGHIKLMPQRSTVWY}#0#1##20	0
155	656.973	3	1968.91	1968.9	1.88029	[xDQLHR]	>HJURP-F438x	438	443	[GHFBLSSDK]	>Mis18B	160	168	20181124_Q2_U3_1-2_AB_SA_DOP_20181116_HJ6.10306.10306.3 File:"20181124_Q2_U3_1-2_AB_SA_DOP_20181116_HJ6.raw". NativeID:"controllerType=0 controllerNumber=1 scan=10306"	TRUE	393	null	2003.84		x1	S6	80~x1~G1~1#80~x1~H2~1#122~x1~F3~20#134~x1~B4~20#143~x1~L5~20#155~x1~S6~20#145~x1~S7~4#138~x1~D8~4#136~x1~K9~4	5195ee56-91c8-4ee7-9a25-349532ad6fe6	BPA##x#{ABCDEFGHIKLMPQRSTVWY}#0#1##20	0
101	656.974	3	1968.91	1968.9	3.26686	[xDQLHR]	>HJURP-F438x	438	443	[GHFBLSSDK]	>Mis18B	160	168	20181124_Q2_U3_1-2_AB_SA_DOP_20181116_HJ6.12077.12077.3 File:"20181124_Q2_U3_1-2_AB_SA_DOP_20181116_HJ6.raw". NativeID:"controllerType=0 controllerNumber=1 scan=12077"	TRUE	480	null	2227.45		x1	S6	-1~x1~G1~1#-1~x1~H2~1#58~x1~F3~4#83~x1~B4~15#91~x1~L5~15#101~x1~S6~15#94~x1~S7~15#84~x1~D8~15#82~x1~K9~15	e774e6b1-eb4b-429d-9344-e7f6a45835b3	BPA##x#{ABCDEFGHIKLMPQRSTVWY}#0#1##20	0
87	492.983	4	1968.91	1968.9	4.22805	[xDQLHR]	>HJURP-F438x	438	443	[GHFBLSSDK]	>Mis18B	160	168	20181124_Q2_U3_1-2_AB_SA_DOP_20181116_HJ6.12021.12021.4 File:"20181124_Q2_U3_1-2_AB_SA_DOP_20181116_HJ6.raw". NativeID:"controllerType=0 controllerNumber=1 scan=12021"	TRUE	477	null	2219.97		x1	H2	67~x1~G1~37#87~x1~H2~37#92~x1~F3~3#116~x1~B4~3#131~x1~L5~3#157~x1~S6~3#154~x1~S7~3#149~x1~D8~3#112~x1~K9~3	2c2901e0-0ec4-47d5-8fd4-3f8ef6fe9f9b	BPA##x#{ABCDEFGHIKLMPQRSTVWY}#0#1##20	0.0201149
88	694.684	3	2082.04	2082.03	2.55109	[xDQLHR]	>HJURP-F438x	438	443	[SLTQMEDVLK]	>Mis18A	204	213	20181124_Q2_U3_1-2_AB_SA_DOP_20181116_HJ6.16840.16840.3 File:"20181124_Q2_U3_1-2_AB_SA_DOP_20181116_HJ6.raw". NativeID:"controllerType=0 controllerNumber=1 scan=16840"	TRUE	844	null	2832.54		x1	Q4	-1~x1~S1~10#-1~x1~L2~10#81~x1~T3~10#88~x1~Q4~10#88~x1~M5~10#42~x1~E6~10#40~x1~D7~10#38~x1~V8~10#35~x1~L9~10#16~x1~K10~10	dc6c6469-ba02-487d-a0b0-79af03dfeb9b	BPA##x#{ABCDEFGHIKLMPQRSTVWY}#0#1##20	0.0178571
90	1041.52	2	2082.04	2082.03	4.64274	[xDQLHR]	>HJURP-F438x	438	443	[SLTQMEDVLK]	>Mis18A	204	213	20181124_Q2_U3_1-2_AB_SA_DOP_20181116_HJ6.16874.16874.2 File:"20181124_Q2_U3_1-2_AB_SA_DOP_20181116_HJ6.raw". NativeID:"controllerType=0 controllerNumber=1 scan=16874"	TRUE	847	null	2836.8		x1	S1	90~x1~S1~10#-1~x1~L2~10#-1~x1~T3~10#-1~x1~Q4~10#-1~x1~M5~10#-1~x1~E6~10#-1~x1~D7~10#-1~x1~V8~10#-1~x1~L9~10#-1~x1~K10~10	793de449-5fcf-4259-9da9-c42d740274ae	BPA##x#{ABCDEFGHIKLMPQRSTVWY}#0#1##20	0.0124611
108	526.551	4	2103.18	2103.17	2.89812	[xDQLHR]	>HJURP-F438x	438	443	[TLKWLISPVK]	>HJURP-F438x	406	415	20181124_Q2_U3_1-2_AB_SA_DOP_20181116_HJ6.16722.16722.4 File:"20181124_Q2_U3_1-2_AB_SA_DOP_20181116_HJ6.raw". NativeID:"controllerType=0 controllerNumber=1 scan=16722"	TRUE	839	null	2817.98		x1	W4	94~x1~T1~21#94~x1~L2~21#103~x1~K3~21#108~x1~W4~21#97~x1~L5~2#72~x1~I6~2#67~x1~S7~2#63~x1~P8~2#62~x1~V9~2#30~x1~K10~2	aad8b379-c640-4a91-9ce7-bc88430088d5	BPA##x#{ABCDEFGHIKLMPQRSTVWY}#0#1##20	0
97	701.732	3	2103.18	2103.17	3.02929	[xDQLHR]	>HJURP-F438x	438	443	[TLKWLISPVK]	>HJURP-F438x	406	415	20181124_Q2_U3_1-2_AB_SA_DOP_20181116_HJ6.20083.20083.3 File:"20181124_Q2_U3_1-2_AB_SA_DOP_20181116_HJ6.raw". NativeID:"controllerType=0 controllerNumber=1 scan=20083"	TRUE	1062	null	3241.61		x1	W4	-1~x1~T1~10#-1~x1~L2~10#77~x1~K3~10#97~x1~W4~10#96~x1~L5~10#94~x1~I6~10#93~x1~S7~10#89~x1~P8~10#89~x1~V9~10#71~x1~K10~10	fba43c92-fbf6-47b9-9508-d804da61d13e	BPA##x#{ABCDEFGHIKLMPQRSTVWY}#0#1##20	0.00387597
115	421.442	5	2103.18	2103.17	3.84746	[xDQLHR]	>HJURP-F438x	438	443	[TLKWLISPVK]	>HJURP-F438x	406	415	20181124_Q2_U3_1-2_AB_SA_DOP_20181116_HJ6.16756.16756.5 File:"20181124_Q2_U3_1-2_AB_SA_DOP_20181116_HJ6.raw". NativeID:"controllerType=0 controllerNumber=1 scan=16756"	TRUE	840	null	2822.1		x1	W4	102~x1~T1~10#102~x1~L2~10#109~x1~K3~10#115~x1~W4~10#110~x1~L5~10#98~x1~I6~10#76~x1~S7~10#44~x1~P8~10#43~x1~V9~10#40~x1~K10~10	3f5f4292-f5fd-4c37-8456-b294e1b7f247	BPA##x#{ABCDEFGHIKLMPQRSTVWY}#0#1##20	0
135	465.761	4	1860.02	1860.02	-1.47095	[xDQLHR]	>HJURP-F438x	438	443	[IVSRPTIR]	>HJURP-F438x	416	423	20181124_Q2_U3_1-2_AB_SA_DOP_20181116_HJ6.10641.10641.4 File:"20181124_Q2_U3_1-2_AB_SA_DOP_20181116_HJ6.raw". NativeID:"controllerType=0 controllerNumber=1 scan=10641"	TRUE	410	null	2046.06		x1	V2	133~x1~I1~2#135~x1~V2~57#135~x1~S3~6#122~x1~R4~6#122~x1~P5~6#123~x1~T6~6#103~x1~I7~6#98~x1~R8~6	3317f98b-e3c3-442e-99e4-89fbb090f318	BPA##x#{ABCDEFGHIKLMPQRSTVWY}#0#1##20	0
91	930.515	2	1860.02	1860.02	-0.663228	[xDQLHR]	>HJURP-F438x	438	443	[IVSRPTIR]	>HJURP-F438x	416	423	20181124_Q2_U3_1-2_AB_SA_DOP_20181116_HJ6.9757.9757.2 File:"20181124_Q2_U3_1-2_AB_SA_DOP_20181116_HJ6.raw". NativeID:"controllerType=0 controllerNumber=1 scan=9757"	TRUE	360	null	1935.39		x1	I1	91~x1~I1~12#-1~x1~V2~12#-1~x1~S3~12#-1~x1~R4~12#-1~x1~P5~12#-1~x1~T6~12#-1~x1~I7~12#-1~x1~R8~12	0d0c6fd7-d015-4228-8f60-9cf9ef7934e6	BPA##x#{ABCDEFGHIKLMPQRSTVWY}#0#1##20	0.0126984
131	465.762	4	1860.03	1860.02	0.694792	[xDQLHR]	>HJURP-F438x	438	443	[IVSRPTIR]	>HJURP-F438x	416	423	20181124_Q2_U3_1-2_AB_SA_DOP_20181116_HJ6.11412.11412.4 File:"20181124_Q2_U3_1-2_AB_SA_DOP_20181116_HJ6.raw". NativeID:"controllerType=0 controllerNumber=1 scan=11412"	TRUE	445	null	2142.83		x1	S3	128~x1~I1~12#128~x1~V2~12#131~x1~S3~12#129~x1~R4~12#109~x1~P5~12#129~x1~T6~12#109~x1~I7~12#100~x1~R8~12	7231ed48-cb94-416c-8660-647623081245	BPA##x#{ABCDEFGHIKLMPQRSTVWY}#0#1##20	0
101	620.68	3	1860.03	1860.02	1.07059	[xDQLHR]	>HJURP-F438x	438	443	[IVSRPTIR]	>HJURP-F438x	416	423	20181124_Q2_U3_1-2_AB_SA_DOP_20181116_HJ6.12089.12089.3 File:"20181124_Q2_U3_1-2_AB_SA_DOP_20181116_HJ6.raw". NativeID:"controllerType=0 controllerNumber=1 scan=12089"	TRUE	482	null	2229.03		x1	R4	75~x1~I1~12#75~x1~V2~12#78~x1~S3~12#101~x1~R4~12#98~x1~P5~12#-1~x1~T6~12#-1~x1~I7~12#-1~x1~R8~12	bd10cd81-ab93-4159-aae3-2367d1ea1b7a	BPA##x#{ABCDEFGHIKLMPQRSTVWY}#0#1##20	0
115	620.68	3	1860.03	1860.02	1.1333	[xDQLHR]	>HJURP-F438x	438	443	[IVSRPTIR]	>HJURP-F438x	416	423	20181124_Q2_U3_1-2_AB_SA_DOP_20181116_HJ6.11098.11098.3 File:"20181124_Q2_U3_1-2_AB_SA_DOP_20181116_HJ6.raw". NativeID:"controllerType=0 controllerNumber=1 scan=11098"	TRUE	434	null	2103.5		x1	S3	111~x1~I1~12#111~x1~V2~12#115~x1~S3~12#-1~x1~R4~12#-1~x1~P5~12#-1~x1~T6~12#-1~x1~I7~12#-1~x1~R8~12	dc1a48f4-c44b-449f-b77d-f3735fc8f304	BPA##x#{ABCDEFGHIKLMPQRSTVWY}#0#1##20	0
105	372.811	5	1860.03	1860.02	1.17991	[xDQLHR]	>HJURP-F438x	438	443	[IVSRPTIR]	>HJURP-F438x	416	423	20181124_Q2_U3_1-2_AB_SA_DOP_20181116_HJ6.9629.9629.5 File:"20181124_Q2_U3_1-2_AB_SA_DOP_20181116_HJ6.raw". NativeID:"controllerType=0 controllerNumber=1 scan=9629"	TRUE	352	null	1919.76		x1	S3	94~x1~I1~1#98~x1~V2~3#105~x1~S3~15#105~x1~R4~15#90~x1~P5~15#73~x1~T6~15#53~x1~I7~15#44~x1~R8~15	58fbad2f-09f4-45c2-a92b-ff9e320ed838	BPA##x#{ABCDEFGHIKLMPQRSTVWY}#0#1##20	0
88	620.68	3	1860.03	1860.02	1.4238	[xDQLHR]	>HJURP-F438x	438	443	[IVSRPTIR]	>HJURP-F438x	416	423	20181124_Q2_U3_1-2_AB_SA_DOP_20181116_HJ6.10728.10728.3 File:"20181124_Q2_U3_1-2_AB_SA_DOP_20181116_HJ6.raw". NativeID:"controllerType=0 controllerNumber=1 scan=10728"	TRUE	414	null	2057.03		x1	I7	-1~x1~I1~12#-1~x1~V2~12#-1~x1~S3~12#-1~x1~R4~12#-1~x1~P5~12#88~x1~T6~12#88~x1~I7~12#76~x1~R8~12	7648ef18-79e0-49ed-8a17-a25bf11f176f	BPA##x#{ABCDEFGHIKLMPQRSTVWY}#0#1##20	0.0178571
95	620.681	3	1860.03	1860.02	1.81633	[xDQLHR]	>HJURP-F438x	438	443	[IVSRPTIR]	>HJURP-F438x	416	423	20181124_Q2_U3_1-2_AB_SA_DOP_20181116_HJ6.10261.10261.3 File:"20181124_Q2_U3_1-2_AB_SA_DOP_20181116_HJ6.raw". NativeID:"controllerType=0 controllerNumber=1 scan=10261"	TRUE	389	null	1998.23		x1	V2	95~x1~I1~12#95~x1~V2~12#-1~x1~S3~12#-1~x1~R4~12#-1~x1~P5~12#-1~x1~T6~12#-1~x1~I7~12#-1~x1~R8~12	717125ed-7b65-4785-9bb1-f567bd04dde0	BPA##x#{ABCDEFGHIKLMPQRSTVWY}#0#1##20	0.00732601
97	620.681	3	1860.03	1860.02	1.84502	[xDQLHR]	>HJURP-F438x	438	443	[IVSRPTIR]	>HJURP-F438x	416	423	20181124_Q2_U3_1-2_AB_SA_DOP_20181116_HJ6.9807.9807.3 File:"20181124_Q2_U3_1-2_AB_SA_DOP_20181116_HJ6.raw". NativeID:"controllerType=0 controllerNumber=1 scan=9807"	TRUE	363	null	1941.89		x1	I1	97~x1~I1~12#-1~x1~V2~12#-1~x1~S3~12#-1~x1~R4~12#-1~x1~P5~12#-1~x1~T6~12#-1~x1~I7~12#-1~x1~R8~12	310240cc-df42-48fa-b6c0-d76bd15fc5f5	BPA##x#{ABCDEFGHIKLMPQRSTVWY}#0#1##20	0.00387597
115	372.811	5	1860.03	1860.02	1.87853	[xDQLHR]	>HJURP-F438x	438	443	[IVSRPTIR]	>HJURP-F438x	416	423	20181124_Q2_U3_1-2_AB_SA_DOP_20181116_HJ6.10812.10812.5 File:"20181124_Q2_U3_1-2_AB_SA_DOP_20181116_HJ6.raw". NativeID:"controllerType=0 controllerNumber=1 scan=10812"	TRUE	418	null	2068.22		x1	S3	92~x1~I1~1#103~x1~V2~3#115~x1~S3~15#115~x1~R4~15#91~x1~P5~15#89~x1~T6~15#89~x1~I7~15#81~x1~R8~15	85cb6e00-9b9d-452c-9d9d-454f093b15cb	BPA##x#{ABCDEFGHIKLMPQRSTVWY}#0#1##20	0
91	930.517	2	1860.03	1860.02	1.89501	[xDQLHR]	>HJURP-F438x	438	443	[IVSRPTIR]	>HJURP-F438x	416	423	20181124_Q2_U3_1-2_AB_SA_DOP_20181116_HJ6.10182.10182.2 File:"20181124_Q2_U3_1-2_AB_SA_DOP_20181116_HJ6.raw". NativeID:"controllerType=0 controllerNumber=1 scan=10182"	TRUE	378	null	1988.6		x1	S3	-1~x1~I1~12#91~x1~V2~12#91~x1~S3~12#-1~x1~R4~12#-1~x1~P5~12#-1~x1~T6~12#-1~x1~I7~12#-1~x1~R8~12	09551db7-4efb-46ea-ab10-4764f404750d	BPA##x#{ABCDEFGHIKLMPQRSTVWY}#0#1##20	0.0126984
123	465.762	4	1860.03	1860.02	1.9498	[xDQLHR]	>HJURP-F438x	438	443	[IVSRPTIR]	>HJURP-F438x	416	423	20181124_Q2_U3_1-2_AB_SA_DOP_20181116_HJ6.9347.9347.4 File:"20181124_Q2_U3_1-2_AB_SA_DOP_20181116_HJ6.raw". NativeID:"controllerType=0 controllerNumber=1 scan=9347"	TRUE	333	null	1884.64		x1	T6	112~x1~I1~12#112~x1~V2~12#116~x1~S3~12#116~x1~R4~12#121~x1~P5~12#123~x1~T6~12#-1~x1~I7~12#-1~x1~R8~12	592e9e25-63a8-4fd8-8d43-caaab12151e3	BPA##x#{ABCDEFGHIKLMPQRSTVWY}#0#1##20	0
97	620.681	3	1860.03	1860.02	2.00664	[xDQLHR]	>HJURP-F438x	438	443	[IVSRPTIR]	>HJURP-F438x	416	423	20181124_Q2_U3_1-2_AB_SA_DOP_20181116_HJ6.11446.11446.3 File:"20181124_Q2_U3_1-2_AB_SA_DOP_20181116_HJ6.raw". NativeID:"controllerType=0 controllerNumber=1 scan=11446"	TRUE	446	null	2146.85		x1	I1	97~x1~I1~28#-1~x1~V2~28#-1~x1~S3~28#-1~x1~R4~2#-1~x1~P5~2#-1~x1~T6~2#-1~x1~I7~2#-1~x1~R8~2	2e5234ba-90c0-4515-a84e-41c979625a54	BPA##x#{ABCDEFGHIKLMPQRSTVWY}#0#1##20	0.00387597
149	310.844	6	1860.03	1860.02	2.07113	[xDQLHR]	>HJURP-F438x	438	443	[IVSRPTIR]	>HJURP-F438x	416	423	20181124_Q2_U3_1-2_AB_SA_DOP_20181116_HJ6.10043.10043.6 File:"20181124_Q2_U3_1-2_AB_SA_DOP_20181116_HJ6.raw". NativeID:"controllerType=0 controllerNumber=1 scan=10043"	TRUE	372	null	1971.05		x1	I1	149~x1~I1~12#109~x1~V2~12#100~x1~S3~12#98~x1~R4~12#74~x1~P5~12#74~x1~T6~12#70~x1~I7~12#61~x1~R8~12	435a4528-1fd1-4e2a-993a-4297b02f2f47	BPA##x#{ABCDEFGHIKLMPQRSTVWY}#0#1##20	0
87	620.681	3	1860.03	1860.02	2.17039	[xDQLHR]	>HJURP-F438x	438	443	[IVSRPTIR]	>HJURP-F438x	416	423	20181124_Q2_U3_1-2_AB_SA_DOP_20181116_HJ6.10423.10423.3 File:"20181124_Q2_U3_1-2_AB_SA_DOP_20181116_HJ6.raw". NativeID:"controllerType=0 controllerNumber=1 scan=10423"	TRUE	399	null	2019.01		x1	I1	87~x1~I1~12#-1~x1~V2~12#-1~x1~S3~12#-1~x1~R4~12#-1~x1~P5~12#-1~x1~T6~12#-1~x1~I7~12#-1~x1~R8~12	adbbf8d9-5996-4cfc-b28c-49537a3d81fe	BPA##x#{ABCDEFGHIKLMPQRSTVWY}#0#1##20	0.0201149
164	465.762	4	1860.03	1860.02	2.24585	[xDQLHR]	>HJURP-F438x	438	443	[IVSRPTIR]	>HJURP-F438x	416	423	20181124_Q2_U3_1-2_AB_SA_DOP_20181116_HJ6.10192.10192.4 File:"20181124_Q2_U3_1-2_AB_SA_DOP_20181116_HJ6.raw". NativeID:"controllerType=0 controllerNumber=1 scan=10192"	TRUE	379	null	1989.8		x1	P5	153~x1~I1~1#156~x1~V2~3#161~x1~S3~15#161~x1~R4~15#164~x1~P5~15#151~x1~T6~15#131~x1~I7~15#126~x1~R8~15	32818bb3-77e0-4bf9-b644-db6d33f60b65	BPA##x#{ABCDEFGHIKLMPQRSTVWY}#0#1##20	0
112	465.762	4	1860.03	1860.02	2.25142	[xDQLHR]	>HJURP-F438x	438	443	[IVSRPTIR]	>HJURP-F438x	416	423	20181124_Q2_U3_1-2_AB_SA_DOP_20181116_HJ6.8488.8488.4 File:"20181124_Q2_U3_1-2_AB_SA_DOP_20181116_HJ6.raw". NativeID:"controllerType=0 controllerNumber=1 scan=8488"	TRUE	295	null	1768.07		x1	I7	102~x1~I1~1#107~x1~V2~14#111~x1~S3~14#111~x1~R4~14#108~x1~P5~14#112~x1~T6~14#112~x1~I7~14#110~x1~R8~14	1a18c09d-b456-4ace-994b-4ff2349070ed	BPA##x#{ABCDEFGHIKLMPQRSTVWY}#0#1##20	0
109	930.518	2	1860.03	1860.02	2.34968	[xDQLHR]	>HJURP-F438x	438	443	[IVSRPTIR]	>HJURP-F438x	416	423	20181124_Q2_U3_1-2_AB_SA_DOP_20181116_HJ6.11313.11313.2 File:"20181124_Q2_U3_1-2_AB_SA_DOP_20181116_HJ6.raw". NativeID:"controllerType=0 controllerNumber=1 scan=11313"	TRUE	444	null	2130.27		x1	V2	109~x1~I1~28#109~x1~V2~28#-1~x1~S3~28#-1~x1~R4~2#-1~x1~P5~2#-1~x1~T6~2#-1~x1~I7~2#-1~x1~R8~2	abb48f51-0bd3-4f6b-998e-5f13c6bd688a	BPA##x#{ABCDEFGHIKLMPQRSTVWY}#0#1##20	0
90	372.811	5	1860.03	1860.02	2.42938	[xDQLHR]	>HJURP-F438x	438	443	[IVSRPTIR]	>HJURP-F438x	416	423	20181124_Q2_U3_1-2_AB_SA_DOP_20181116_HJ6.9821.9821.5 File:"20181124_Q2_U3_1-2_AB_SA_DOP_20181116_HJ6.raw". NativeID:"controllerType=0 controllerNumber=1 scan=9821"	TRUE	364	null	1943.47		x1	S3	85~x1~I1~1#90~x1~V2~3#90~x1~S3~15#90~x1~R4~15#87~x1~P5~15#85~x1~T6~15#66~x1~I7~15#55~x1~R8~15	0cfaa049-9d4b-4abc-be8b-2e3d4cf8e431	BPA##x#{ABCDEFGHIKLMPQRSTVWY}#0#1##20	0.0124611
97	930.518	2	1860.03	1860.02	2.54265	[xDQLHR]	>HJURP-F438x	438	443	[IVSRPTIR]	>HJURP-F438x	416	423	20181124_Q2_U3_1-2_AB_SA_DOP_20181116_HJ6.10805.10805.2 File:"20181124_Q2_U3_1-2_AB_SA_DOP_20181116_HJ6.raw". NativeID:"controllerType=0 controllerNumber=1 scan=10805"	TRUE	415	null	2067.07		x1	V2	97~x1~I1~12#97~x1~V2~12#-1~x1~S3~12#-1~x1~R4~12#-1~x1~P5~12#-1~x1~T6~12#-1~x1~I7~12#-1~x1~R8~12	2edd9652-b037-4515-86b4-5c472a585dcd	BPA##x#{ABCDEFGHIKLMPQRSTVWY}#0#1##20	0.00387597
94	620.681	3	1860.03	1860.02	2.62134	[xDQLHR]	>HJURP-F438x	438	443	[IVSRPTIR]	>HJURP-F438x	416	423	20181124_Q2_U3_1-2_AB_SA_DOP_20181116_HJ6.9455.9455.3 File:"20181124_Q2_U3_1-2_AB_SA_DOP_20181116_HJ6.raw". NativeID:"controllerType=0 controllerNumber=1 scan=9455"	TRUE	337	null	1898.91		x1	I1	94~x1~I1~12#-1~x1~V2~12#-1~x1~S3~12#-1~x1~R4~12#-1~x1~P5~12#-1~x1~T6~12#-1~x1~I7~12#-1~x1~R8~12	fdd30f55-3776-4d5a-960b-8a459b4f0d53	BPA##x#{ABCDEFGHIKLMPQRSTVWY}#0#1##20	0.00673401
112	465.763	4	1860.03	1860.02	2.67493	[xDQLHR]	>HJURP-F438x	438	443	[IVSRPTIR]	>HJURP-F438x	416	423	20181124_Q2_U3_1-2_AB_SA_DOP_20181116_HJ6.11239.11239.4 File:"20181124_Q2_U3_1-2_AB_SA_DOP_20181116_HJ6.raw". NativeID:"controllerType=0 controllerNumber=1 scan=11239"	TRUE	442	null	2120.96		x1	I7	109~x1~I1~1#109~x1~V2~14#109~x1~S3~14#109~x1~R4~14#107~x1~P5~14#112~x1~T6~14#112~x1~I7~14#103~x1~R8~14	8325df9b-5e37-4f94-93ea-dd7661cda90a	BPA##x#{ABCDEFGHIKLMPQRSTVWY}#0#1##20	0
98	528.482	5	2638.38	2638.37	2.88365	[xDQLHR]	>HJURP-F438x	438	443	[IVSRPTIRQGHGENR]	>HJURP-F438x	416	430	20181124_Q2_U3_1-2_AB_SA_DOP_20181116_HJ6.7150.7150.5 File:"20181124_Q2_U3_1-2_AB_SA_DOP_20181116_HJ6.raw". NativeID:"controllerType=0 controllerNumber=1 scan=7150"	TRUE	227	null	1589.44		x1	T6	-1~x1~I1~0#-1~x1~V2~1#95~x1~S3~2#95~x1~R4~2#95~x1~P5~2#98~x1~T6~17#97~x1~I7~17#-1~x1~R8~17#-1~x1~Q9~17#-1~x1~G10~4#-1~x1~H11~4#-1~x1~G12~4#-1~x1~E13~4#-1~x1~R15~4	8a87f584-c4e1-4781-9e9d-5d17eafb8c2b	BPA##x#{ABCDEFGHIKLMPQRSTVWY}#0#1##20	0.00416667
114	465.763	4	1860.03	1860.02	2.89758	[xDQLHR]	>HJURP-F438x	438	443	[IVSRPTIR]	>HJURP-F438x	416	423	20181124_Q2_U3_1-2_AB_SA_DOP_20181116_HJ6.10403.10403.4 File:"20181124_Q2_U3_1-2_AB_SA_DOP_20181116_HJ6.raw". NativeID:"controllerType=0 controllerNumber=1 scan=10403"	TRUE	398	null	2016.47		x1	R4	100~x1~I1~1#105~x1~V2~3#114~x1~S3~15#114~x1~R4~15#111~x1~P5~15#111~x1~T6~15#-1~x1~I7~15#-1~x1~R8~15	b2af930f-4aab-4333-ae6e-e76789aaaa21	BPA##x#{ABCDEFGHIKLMPQRSTVWY}#0#1##20	0
119	930.518	2	1860.03	1860.02	3.06357	[xDQLHR]	>HJURP-F438x	438	443	[IVSRPTIR]	>HJURP-F438x	416	423	20181124_Q2_U3_1-2_AB_SA_DOP_20181116_HJ6.10011.10011.2 File:"20181124_Q2_U3_1-2_AB_SA_DOP_20181116_HJ6.raw". NativeID:"controllerType=0 controllerNumber=1 scan=10011"	TRUE	369	null	1967.1		x1	I1	119~x1~I1~28#-1~x1~V2~28#-1~x1~S3~28#-1~x1~R4~2#-1~x1~P5~2#-1~x1~T6~2#-1~x1~I7~2#-1~x1~R8~2	818a33d6-6d7c-4565-a4be-12a22f838ac3	BPA##x#{ABCDEFGHIKLMPQRSTVWY}#0#1##20	0
117	372.812	5	1860.03	1860.02	3.10097	[xDQLHR]	>HJURP-F438x	438	443	[IVSRPTIR]	>HJURP-F438x	416	423	20181124_Q2_U3_1-2_AB_SA_DOP_20181116_HJ6.9995.9995.5 File:"20181124_Q2_U3_1-2_AB_SA_DOP_20181116_HJ6.raw". NativeID:"controllerType=0 controllerNumber=1 scan=9995"	TRUE	368	null	1965.17		x1	S3	104~x1~I1~1#127~x1~V2~3#117~x1~S3~15#102~x1~R4~15#97~x1~P5~15#97~x1~T6~15#76~x1~I7~15#69~x1~R8~15	7c69fa8b-2706-4aa4-820f-222bcf431ac6	BPA##x#{ABCDEFGHIKLMPQRSTVWY}#0#1##20	0
83	620.681	3	1860.03	1860.02	3.14049	[xDQLHR]	>HJURP-F438x	438	443	[IVSRPTIR]	>HJURP-F438x	416	423	20181124_Q2_U3_1-2_AB_SA_DOP_20181116_HJ6.8629.8629.3 File:"20181124_Q2_U3_1-2_AB_SA_DOP_20181116_HJ6.raw". NativeID:"controllerType=0 controllerNumber=1 scan=8629"	TRUE	301	null	1787.41		x1	I1	83~x1~I1~12#-1~x1~V2~12#-1~x1~S3~12#-1~x1~R4~12#-1~x1~P5~12#-1~x1~T6~12#-1~x1~I7~12#-1~x1~R8~12	7d6b8a8c-316a-4320-9481-a2582eb04b08	BPA##x#{ABCDEFGHIKLMPQRSTVWY}#0#1##20	0.0293333
89	930.519	2	1860.03	1860.02	3.28182	[xDQLHR]	>HJURP-F438x	438	443	[IVSRPTIR]	>HJURP-F438x	416	423	20181124_Q2_U3_1-2_AB_SA_DOP_20181116_HJ6.10366.10366.2 File:"20181124_Q2_U3_1-2_AB_SA_DOP_20181116_HJ6.raw". NativeID:"controllerType=0 controllerNumber=1 scan=10366"	TRUE	396	null	2011.52		x1	V2	89~x1~I1~12#89~x1~V2~12#-1~x1~S3~12#-1~x1~R4~12#-1~x1~P5~12#-1~x1~T6~12#-1~x1~I7~12#-1~x1~R8~12	05b103bb-d7e5-4389-913b-4e7d914f42a1	BPA##x#{ABCDEFGHIKLMPQRSTVWY}#0#1##20	0.0121212
138	465.763	4	1860.03	1860.02	3.31737	[xDQLHR]	>HJURP-F438x	438	443	[IVSRPTIR]	>HJURP-F438x	416	423	20181124_Q2_U3_1-2_AB_SA_DOP_20181116_HJ6.10810.10810.4 File:"20181124_Q2_U3_1-2_AB_SA_DOP_20181116_HJ6.raw". NativeID:"controllerType=0 controllerNumber=1 scan=10810"	TRUE	416	null	2068.07		x1	R4	131~x1~I1~1#133~x1~V2~3#138~x1~S3~21#138~x1~R4~21#-1~x1~P5~21#-1~x1~T6~21#-1~x1~I7~5#-1~x1~R8~5	8520a03b-cf56-48b4-93d9-4f370067b9ed	BPA##x#{ABCDEFGHIKLMPQRSTVWY}#0#1##20	0
122	465.763	4	1860.03	1860.02	3.43771	[xDQLHR]	>HJURP-F438x	438	443	[IVSRPTIR]	>HJURP-F438x	416	423	20181124_Q2_U3_1-2_AB_SA_DOP_20181116_HJ6.9510.9510.4 File:"20181124_Q2_U3_1-2_AB_SA_DOP_20181116_HJ6.raw". NativeID:"controllerType=0 controllerNumber=1 scan=9510"	TRUE	343	null	1905.71		x1	P5	114~x1~I1~12#114~x1~V2~12#118~x1~S3~12#116~x1~R4~12#122~x1~P5~12#-1~x1~T6~12#-1~x1~I7~12#-1~x1~R8~12	6fbc516b-9ec4-44b6-a204-839cc968b643	BPA##x#{ABCDEFGHIKLMPQRSTVWY}#0#1##20	0
121	465.763	4	1860.03	1860.02	3.50599	[xDQLHR]	>HJURP-F438x	438	443	[IVSRPTIR]	>HJURP-F438x	416	423	20181124_Q2_U3_1-2_AB_SA_DOP_20181116_HJ6.9862.9862.4 File:"20181124_Q2_U3_1-2_AB_SA_DOP_20181116_HJ6.raw". NativeID:"controllerType=0 controllerNumber=1 scan=9862"	TRUE	365	null	1948.65		x1	I7	119~x1~I1~12#119~x1~V2~12#121~x1~S3~12#119~x1~R4~12#117~x1~P5~12#121~x1~T6~12#121~x1~I7~12#-1~x1~R8~12	47e3c72b-362c-4039-ba5e-9792b1f421a6	BPA##x#{ABCDEFGHIKLMPQRSTVWY}#0#1##20	0
123	465.763	4	1860.03	1860.02	3.56788	[xDQLHR]	>HJURP-F438x	438	443	[IVSRPTIR]	>HJURP-F438x	416	423	20181124_Q2_U3_1-2_AB_SA_DOP_20181116_HJ6.10027.10027.4 File:"20181124_Q2_U3_1-2_AB_SA_DOP_20181116_HJ6.raw". NativeID:"controllerType=0 controllerNumber=1 scan=10027"	TRUE	370	null	1969.29		x1	I7	121~x1~I1~1#123~x1~V2~14#123~x1~S3~14#123~x1~R4~14#123~x1~P5~14#123~x1~T6~14#123~x1~I7~14#118~x1~R8~14	72f499c3-f33a-495f-bc64-9a1d231678d6	BPA##x#{ABCDEFGHIKLMPQRSTVWY}#0#1##20	0
104	930.519	2	1860.03	1860.02	3.58139	[xDQLHR]	>HJURP-F438x	438	443	[IVSRPTIR]	>HJURP-F438x	416	423	20181124_Q2_U3_1-2_AB_SA_DOP_20181116_HJ6.9488.9488.2 File:"20181124_Q2_U3_1-2_AB_SA_DOP_20181116_HJ6.raw". NativeID:"controllerType=0 controllerNumber=1 scan=9488"	TRUE	340	null	1903.05		x1	V2	104~x1~I1~28#104~x1~V2~28#-1~x1~S3~28#-1~x1~R4~2#-1~x1~P5~2#-1~x1~T6~2#-1~x1~I7~2#-1~x1~R8~2	a93afbe5-8916-44d7-a771-e64bd237bf60	BPA##x#{ABCDEFGHIKLMPQRSTVWY}#0#1##20	0
95	620.682	3	1860.03	1860.02	3.71363	[xDQLHR]	>HJURP-F438x	438	443	[IVSRPTIR]	>HJURP-F438x	416	423	20181124_Q2_U3_1-2_AB_SA_DOP_20181116_HJ6.10887.10887.3 File:"20181124_Q2_U3_1-2_AB_SA_DOP_20181116_HJ6.raw". NativeID:"controllerType=0 controllerNumber=1 scan=10887"	TRUE	422	null	2078.25		x1	I1	95~x1~I1~12#-1~x1~V2~12#-1~x1~S3~12#-1~x1~R4~12#-1~x1~P5~12#-1~x1~T6~12#-1~x1~I7~12#-1~x1~R8~12	6c9beb5c-ab02-4e6b-a87e-e94ac04e5f34	BPA##x#{ABCDEFGHIKLMPQRSTVWY}#0#1##20	0.00732601
128	465.763	4	1860.03	1860.02	4.13546	[xDQLHR]	>HJURP-F438x	438	443	[IVSRPTIR]	>HJURP-F438x	416	423	20181124_Q2_U3_1-2_AB_SA_DOP_20181116_HJ6.8640.8640.4 File:"20181124_Q2_U3_1-2_AB_SA_DOP_20181116_HJ6.raw". NativeID:"controllerType=0 controllerNumber=1 scan=8640"	TRUE	302	null	1788.8		x1	R4	117~x1~I1~1#120~x1~V2~3#128~x1~S3~15#128~x1~R4~15#127~x1~P5~15#-1~x1~T6~15#-1~x1~I7~15#-1~x1~R8~15	36f10e96-d6a2-4bd9-b884-b2d6f6619731	BPA##x#{ABCDEFGHIKLMPQRSTVWY}#0#1##20	0
150	620.682	3	1860.03	1860.02	4.23666	[xDQLHR]	>HJURP-F438x	438	443	[IVSRPTIR]	>HJURP-F438x	416	423	20181124_Q2_U3_1-2_AB_SA_DOP_20181116_HJ6.11270.11270.3 File:"20181124_Q2_U3_1-2_AB_SA_DOP_20181116_HJ6.raw". NativeID:"controllerType=0 controllerNumber=1 scan=11270"	TRUE	443	null	2124.93		x1	I1	150~x1~I1~24#-1~x1~V2~24#-1~x1~S3~24#-1~x1~R4~11#-1~x1~P5~5#-1~x1~T6~5#-1~x1~I7~1#-1~x1~R8~1	2af860a7-8339-4c4b-88fa-ae8036329540	BPA##x#{ABCDEFGHIKLMPQRSTVWY}#0#1##20	0
119	801.107	3	2401.31	2401.3	1.64005	[WLISPVK]	>HJURP-F438x	409	415	[EIEIRxDQLHR]	>HJURP-F438x	433	443	20181124_Q2_U3_1-2_AB_SA_DOP_20181116_HJ6.24032.24032.3 File:"20181124_Q2_U3_1-2_AB_SA_DOP_20181116_HJ6.raw". NativeID:"controllerType=0 controllerNumber=1 scan=24032"	TRUE	1502	null	3727.48		K7	x6	-1~W1~x6~1#-1~L2~x6~3#107~I3~x6~7#108~S4~x6~7#119~P5~x6~26#119~V6~x6~26#119~K7~x6~26	c7a9afbb-58fb-4110-b044-cf1836b0e575	BPA##x#{ABCDEFGHIKLMPQRSTVWY}#0#1##20	0
97	801.109	3	2401.31	2401.3	4.24823	[WLISPVK]	>HJURP-F438x	409	415	[EIEIRxDQLHR]	>HJURP-F438x	433	443	20181124_Q2_U3_1-2_AB_SA_DOP_20181116_HJ6.22864.22864.3 File:"20181124_Q2_U3_1-2_AB_SA_DOP_20181116_HJ6.raw". NativeID:"controllerType=0 controllerNumber=1 scan=22864"	TRUE	1326	null	3583.69		S4	x6	-1~W1~x6~2#84~L2~x6~6#89~I3~x6~6#97~S4~x6~45#101~P5~x6~12#-1~V6~x6~12#-1~K7~x6~12	025ff90d-50fa-4e7b-86db-bc25644dd318	BPA##x#{ABCDEFGHIKLMPQRSTVWY}#0#1##20	0.00387597
103	417.57	6	2500.38	2500.38	1.70493	[IVSRPTIR]	>HJURP-F438x	416	423	[EIEIRxDQLHR]	>HJURP-F438x	433	443	20181124_Q2_U3_1-2_AB_SA_DOP_20181116_HJ6.16036.16036.6 File:"20181124_Q2_U3_1-2_AB_SA_DOP_20181116_HJ6.raw". NativeID:"controllerType=0 controllerNumber=1 scan=16036"	TRUE	794	null	2733.22		I1	x6	103~I1~x6~12#96~V2~x6~12#91~S3~x6~12#89~R4~x6~12#79~P5~x6~12#65~T6~x6~12#46~I7~x6~12#-1~R8~x6~12	9f717dbf-c185-4f2c-a6b8-400a76112124	BPA##x#{ABCDEFGHIKLMPQRSTVWY}#0#1##20	0
89	625.851	4	2500.38	2500.38	1.86194	[IVSRPTIR]	>HJURP-F438x	416	423	[EIEIRxDQLHR]	>HJURP-F438x	433	443	20181124_Q2_U3_1-2_AB_SA_DOP_20181116_HJ6.15328.15328.4 File:"20181124_Q2_U3_1-2_AB_SA_DOP_20181116_HJ6.raw". NativeID:"controllerType=0 controllerNumber=1 scan=15328"	TRUE	737	null	2644.79		V2	x6	89~I1~x6~12#89~V2~x6~12#-1~S3~x6~12#-1~R4~x6~12#-1~P5~x6~12#-1~T6~x6~12#-1~I7~x6~12#-1~R8~x6~12	d8831c88-178e-4a9a-8bd2-0594b1c9a6a6	BPA##x#{ABCDEFGHIKLMPQRSTVWY}#0#1##20	0.0121212
97	625.851	4	2500.38	2500.38	1.98917	[IVSRPTIR]	>HJURP-F438x	416	423	[EIEIRxDQLHR]	>HJURP-F438x	433	443	20181124_Q2_U3_1-2_AB_SA_DOP_20181116_HJ6.14030.14030.4 File:"20181124_Q2_U3_1-2_AB_SA_DOP_20181116_HJ6.raw". NativeID:"controllerType=0 controllerNumber=1 scan=14030"	TRUE	662	null	2478.64		I1	x6	97~I1~x6~12#-1~V2~x6~12#-1~S3~x6~12#-1~R4~x6~12#-1~P5~x6~12#-1~T6~x6~12#-1~I7~x6~12#-1~R8~x6~12	d8f4ad07-e1b3-46bb-8e94-d66800dd7c86	BPA##x#{ABCDEFGHIKLMPQRSTVWY}#0#1##20	0.00387597
91	834.133	3	2500.38	2500.38	2.43488	[IVSRPTIR]	>HJURP-F438x	416	423	[EIEIRxDQLHR]	>HJURP-F438x	433	443	20181124_Q2_U3_1-2_AB_SA_DOP_20181116_HJ6.15798.15798.3 File:"20181124_Q2_U3_1-2_AB_SA_DOP_20181116_HJ6.raw". NativeID:"controllerType=0 controllerNumber=1 scan=15798"	TRUE	772	null	2703.58		V2	x6	91~I1~x6~12#91~V2~x6~12#-1~S3~x6~12#-1~R4~x6~12#-1~P5~x6~12#-1~T6~x6~12#-1~I7~x6~12#-1~R8~x6~12	8cc07f5d-8014-4097-adde-24b849537a3a	BPA##x#{ABCDEFGHIKLMPQRSTVWY}#0#1##20	0.0126984
99	834.133	3	2500.38	2500.38	2.44681	[IVSRPTIR]	>HJURP-F438x	416	423	[EIEIRxDQLHR]	>HJURP-F438x	433	443	20181124_Q2_U3_1-2_AB_SA_DOP_20181116_HJ6.15972.15972.3 File:"20181124_Q2_U3_1-2_AB_SA_DOP_20181116_HJ6.raw". NativeID:"controllerType=0 controllerNumber=1 scan=15972"	TRUE	786	null	2725.39		V2	x6	99~I1~x6~12#99~V2~x6~12#-1~S3~x6~12#-1~R4~x6~12#-1~P5~x6~12#-1~T6~x6~12#-1~I7~x6~12#-1~R8~x6~12	4f0120e2-b29b-45bb-82da-81af5115c46f	BPA##x#{ABCDEFGHIKLMPQRSTVWY}#0#1##20	0.00421941
113	500.883	5	2500.38	2500.38	2.52574	[IVSRPTIR]	>HJURP-F438x	416	423	[EIEIRxDQLHR]	>HJURP-F438x	433	443	20181124_Q2_U3_1-2_AB_SA_DOP_20181116_HJ6.15565.15565.5 File:"20181124_Q2_U3_1-2_AB_SA_DOP_20181116_HJ6.raw". NativeID:"controllerType=0 controllerNumber=1 scan=15565"	TRUE	760	null	2674.04		P5	x6	-1~I1~x6~1#-1~V2~x6~3#110~S3~x6~15#110~R4~x6~15#113~P5~x6~15#112~T6~x6~15#112~I7~x6~15#-1~R8~x6~15	e3aa4d70-17c4-4416-aab7-3ce420a62b5f	BPA##x#{ABCDEFGHIKLMPQRSTVWY}#0#1##20	0
101	500.883	5	2500.38	2500.38	2.52776	[IVSRPTIR]	>HJURP-F438x	416	423	[EIEIRxDQLHR]	>HJURP-F438x	433	443	20181124_Q2_U3_1-2_AB_SA_DOP_20181116_HJ6.15026.15026.5 File:"20181124_Q2_U3_1-2_AB_SA_DOP_20181116_HJ6.raw". NativeID:"controllerType=0 controllerNumber=1 scan=15026"	TRUE	710	null	2606.85		S3	x6	95~I1~x6~12#96~V2~x6~12#101~S3~x6~12#100~R4~x6~12#88~P5~x6~12#86~T6~x6~12#86~I7~x6~12#83~R8~x6~12	793ed28e-6fbd-4164-943d-3066375ac7ab	BPA##x#{ABCDEFGHIKLMPQRSTVWY}#0#1##20	0
99	500.883	5	2500.38	2500.38	2.57722	[IVSRPTIR]	>HJURP-F438x	416	423	[EIEIRxDQLHR]	>HJURP-F438x	433	443	20181124_Q2_U3_1-2_AB_SA_DOP_20181116_HJ6.15971.15971.5 File:"20181124_Q2_U3_1-2_AB_SA_DOP_20181116_HJ6.raw". NativeID:"controllerType=0 controllerNumber=1 scan=15971"	TRUE	785	null	2725.32		I7	x6	90~I1~x6~12#90~V2~x6~12#95~S3~x6~12#95~R4~x6~12#99~P5~x6~12#99~T6~x6~12#99~I7~x6~12#97~R8~x6~12	45d857c5-53a3-410a-a7a9-1b9bc6add982	BPA##x#{ABCDEFGHIKLMPQRSTVWY}#0#1##20	0.00421941
103	500.883	5	2500.39	2500.38	2.74671	[IVSRPTIR]	>HJURP-F438x	416	423	[EIEIRxDQLHR]	>HJURP-F438x	433	443	20181124_Q2_U3_1-2_AB_SA_DOP_20181116_HJ6.15795.15795.5 File:"20181124_Q2_U3_1-2_AB_SA_DOP_20181116_HJ6.raw". NativeID:"controllerType=0 controllerNumber=1 scan=15795"	TRUE	771	null	2703.36		R4	x6	101~I1~x6~12#98~V2~x6~12#103~S3~x6~12#103~R4~x6~12#84~P5~x6~12#82~T6~x6~12#82~I7~x6~12#80~R8~x6~12	adae484c-175d-4a76-b390-75209f047398	BPA##x#{ABCDEFGHIKLMPQRSTVWY}#0#1##20	0
117	625.852	4	2500.39	2500.38	2.84967	[IVSRPTIR]	>HJURP-F438x	416	423	[EIEIRxDQLHR]	>HJURP-F438x	433	443	20181124_Q2_U3_1-2_AB_SA_DOP_20181116_HJ6.15980.15980.4 File:"20181124_Q2_U3_1-2_AB_SA_DOP_20181116_HJ6.raw". NativeID:"controllerType=0 controllerNumber=1 scan=15980"	TRUE	788	null	2726.47		I1	x6	117~I1~x6~12#-1~V2~x6~12#-1~S3~x6~12#-1~R4~x6~12#-1~P5~x6~12#-1~T6~x6~12#-1~I7~x6~12#-1~R8~x6~12	bebdaa8d-2eed-467d-b7be-6c346de3337e	BPA##x#{ABCDEFGHIKLMPQRSTVWY}#0#1##20	0
87	417.57	6	2500.39	2500.38	3.06253	[IVSRPTIR]	>HJURP-F438x	416	423	[EIEIRxDQLHR]	>HJURP-F438x	433	443	20181124_Q2_U3_1-2_AB_SA_DOP_20181116_HJ6.15870.15870.6 File:"20181124_Q2_U3_1-2_AB_SA_DOP_20181116_HJ6.raw". NativeID:"controllerType=0 controllerNumber=1 scan=15870"	TRUE	776	null	2712.97		V2	x6	71~I1~x6~1#87~V2~x6~14#86~S3~x6~14#82~R4~x6~14#70~P5~x6~14#60~T6~x6~14#43~I7~x6~14#40~R8~x6~14	21e1296d-2163-49ca-8c35-65d39a6c2010	BPA##x#{ABCDEFGHIKLMPQRSTVWY}#0#1##20	0.0201149
96	834.134	3	2500.39	2500.38	3.70683	[IVSRPTIR]	>HJURP-F438x	416	423	[EIEIRxDQLHR]	>HJURP-F438x	433	443	20181124_Q2_U3_1-2_AB_SA_DOP_20181116_HJ6.15109.15109.3 File:"20181124_Q2_U3_1-2_AB_SA_DOP_20181116_HJ6.raw". NativeID:"controllerType=0 controllerNumber=1 scan=15109"	TRUE	711	null	2616.84		I1	x6	96~I1~x6~22#-1~V2~x6~22#-1~S3~x6~22#-1~R4~x6~22#-1~P5~x6~2#-1~T6~x6~2#-1~I7~x6~2#-1~R8~x6~2	1fb9762f-56e8-462f-be89-157d6d20b2e2	BPA##x#{ABCDEFGHIKLMPQRSTVWY}#0#1##20	0.00378788
86	625.852	4	2500.39	2500.38	3.86352	[IVSRPTIR]	>HJURP-F438x	416	423	[EIEIRxDQLHR]	>HJURP-F438x	433	443	20181124_Q2_U3_1-2_AB_SA_DOP_20181116_HJ6.15806.15806.4 File:"20181124_Q2_U3_1-2_AB_SA_DOP_20181116_HJ6.raw". NativeID:"controllerType=0 controllerNumber=1 scan=15806"	TRUE	773	null	2704.7		I1	x6	86~I1~x6~12#-1~V2~x6~12#-1~S3~x6~12#-1~R4~x6~12#-1~P5~x6~12#-1~T6~x6~12#-1~I7~x6~12#-1~R8~x6~12	11b8c525-9de1-4a2f-bbf3-e50a0439304d	BPA##x#{ABCDEFGHIKLMPQRSTVWY}#0#1##20	0.0225989
104	1037.04	2	2073.07	2073.06	3.05725	[NQPR]	>HJURP-F438x	451	454	[EIEIRxDQLHR]	>HJURP-F438x	433	443	20181124_Q2_U3_1-2_AB_SA_DOP_20181116_HJ6.13774.13774.2 File:"20181124_Q2_U3_1-2_AB_SA_DOP_20181116_HJ6.raw". NativeID:"controllerType=0 controllerNumber=1 scan=13774"	TRUE	646	null	2445.64		P3	x6	94~Q2~x6~4#104~P3~x6~47#-1~R4~x6~47	b82b1407-7e70-48b8-9bd3-e7d6364c6cfc	BPA##x#{ABCDEFGHIKLMPQRSTVWY}#0#1##20	0
110	558.048	4	2229.17	2229.16	3.40765	[NQPRR]	>HJURP-F438x	451	455	[EIEIRxDQLHR]	>HJURP-F438x	433	443	20181124_Q2_U3_1-2_AB_SA_DOP_20181116_HJ6.10882.10882.4 File:"20181124_Q2_U3_1-2_AB_SA_DOP_20181116_HJ6.raw". NativeID:"controllerType=0 controllerNumber=1 scan=10882"	TRUE	421	null	2077.26		R4	x6	106~Q2~x6~25#110~P3~x6~25#110~R4~x6~25#101~R5~x6~25	4660f9e1-ceab-4a36-9aa2-8ea6cc83a4c7	BPA##x#{ABCDEFGHIKLMPQRSTVWY}#0#1##20	0
83	778.659	4	3111.61	3111.61	1.89746	[GGPASPGGLQGLETRR]	>HJURP-F438x	469	484	[EIEIRxDQLHR]	>HJURP-F438x	433	443	20181124_Q2_U3_1-2_AB_SA_DOP_20181116_HJ6.17875.17875.4 File:"20181124_Q2_U3_1-2_AB_SA_DOP_20181116_HJ6.raw". NativeID:"controllerType=0 controllerNumber=1 scan=17875"	TRUE	908	null	2962.27		L9	x6	-1~G1~x6~1#-1~G2~x6~0#-1~P3~x6~1#-1~A4~x6~1#-1~S5~x6~2#82~P6~x6~14#82~G7~x6~14#82~G8~x6~14#83~L9~x6~14#81~Q10~x6~6#81~G11~x6~6#82~L12~x6~6#80~E13~x6~3#80~T14~x6~3#80~R15~x6~3#78~R16~x6~3	52ab0547-0d03-4a23-8b4a-81d82159c5ad	BPA##x#{ABCDEFGHIKLMPQRSTVWY}#0#1##20	0.0293333
73	985.843	3	2955.51	2955.51	2.13364	[GGPASPGGLQGLETR]	>HJURP-F438x	469	483	[EIEIRxDQLHR]	>HJURP-F438x	433	443	20181124_Q2_U3_1-2_AB_SA_DOP_20181116_HJ6.18624.18624.3 File:"20181124_Q2_U3_1-2_AB_SA_DOP_20181116_HJ6.raw". NativeID:"controllerType=0 controllerNumber=1 scan=18624"	TRUE	967	null	3056.96		G1	x6	73~G1~x6~7#-1~G2~x6~7#-1~P3~x6~7#-1~A4~x6~7#-1~S5~x6~7#-1~P6~x6~7#-1~G7~x6~7#-1~G8~x6~7#-1~L9~x6~7#-1~Q10~x6~7#-1~G11~x6~7#-1~L12~x6~7#-1~E13~x6~7#-1~T14~x6~0#-1~R15~x6~0	9ede6cf6-b06e-4383-946d-39347009d1c1	BPA##x#{ABCDEFGHIKLMPQRSTVWY}#0#1##20	0.0503597
103	739.634	4	2955.52	2955.51	2.87866	[GGPASPGGLQGLETR]	>HJURP-F438x	469	483	[EIEIRxDQLHR]	>HJURP-F438x	433	443	20181124_Q2_U3_1-2_AB_SA_DOP_20181116_HJ6.18481.18481.4 File:"20181124_Q2_U3_1-2_AB_SA_DOP_20181116_HJ6.raw". NativeID:"controllerType=0 controllerNumber=1 scan=18481"	TRUE	960	null	3038.83		L9	x6	-1~G1~x6~0#-1~G2~x6~0#-1~P3~x6~1#72~A4~x6~1#86~S5~x6~2#101~P6~x6~3#103~G7~x6~9#103~G8~x6~9#103~L9~x6~9#101~Q10~x6~9#100~G11~x6~9#99~L12~x6~9#97~E13~x6~9#96~T14~x6~9#96~R15~x6~9	5fde688e-f6d8-4626-b7c3-7cfb36bc42ae	BPA##x#{ABCDEFGHIKLMPQRSTVWY}#0#1##20	0
94	490.072	5	2446.33	2446.32	4.53222	[RLSLPSSK]	>HJURP-F438x	484	491	[EIEIRxDQLHR]	>HJURP-F438x	433	443	20181124_Q2_U3_1-2_AB_SA_DOP_20181116_HJ6.17211.17211.5 File:"20181124_Q2_U3_1-2_AB_SA_DOP_20181116_HJ6.raw". NativeID:"controllerType=0 controllerNumber=1 scan=17211"	TRUE	874	null	2878.89		P5	x6	-1~R1~x6~12#-1~L2~x6~12#-1~S3~x6~12#-1~L4~x6~12#94~P5~x6~12#91~S6~x6~12#88~S7~x6~12#88~K8~x6~12	6671e216-fc4f-4566-81b5-ef603bc79946	BPA##x#{ABCDEFGHIKLMPQRSTVWY}#0#1##20	0.00673401
149	612.338	4	2446.33	2446.32	4.53313	[RLSLPSSK]	>HJURP-F438x	484	491	[EIEIRxDQLHR]	>HJURP-F438x	433	443	20181124_Q2_U3_1-2_AB_SA_DOP_20181116_HJ6.15996.15996.4 File:"20181124_Q2_U3_1-2_AB_SA_DOP_20181116_HJ6.raw". NativeID:"controllerType=0 controllerNumber=1 scan=15996"	TRUE	789	null	2728.2		L4	x6	146~R1~x6~20#146~L2~x6~20#146~S3~x6~20#149~L4~x6~20#-1~P5~x6~7#-1~S6~x6~5#-1~S7~x6~1#-1~K8~x6~1	c3736937-d58b-4cd4-b82a-b082ace51c0e	BPA##x#{ABCDEFGHIKLMPQRSTVWY}#0#1##20	0
104	689.106	4	2753.4	2753.39	4.13891	[SLSEAFENLGK]	>HJURP-F438x	496	506	[EIEIRxDQLHR]	>HJURP-F438x	433	443	20181124_Q2_U3_1-2_AB_SA_DOP_20181116_HJ6.21091.21091.4 File:"20181124_Q2_U3_1-2_AB_SA_DOP_20181116_HJ6.raw". NativeID:"controllerType=0 controllerNumber=1 scan=21091"	TRUE	1151	null	3365.5		L9	x6	-1~S1~x6~1#-1~L2~x6~1#82~S3~x6~3#92~E4~x6~4#94~A5~x6~6#100~F6~x6~8#103~E7~x6~10#104~L9~x6~21#103~G10~x6~21#104~K11~x6~21	4c385b48-04ad-42b9-9972-07a93c7b4933	BPA##x#{ABCDEFGHIKLMPQRSTVWY}#0#1##20	0
126	587.563	4	2347.23	2347.23	1.31424	[RSLEAGR]	>HJURP-F438x	507	513	[EIEIRxDQLHR]	>HJURP-F438x	433	443	20181124_Q2_U3_1-2_AB_SA_DOP_20181116_HJ6.16350.16350.4 File:"20181124_Q2_U3_1-2_AB_SA_DOP_20181116_HJ6.raw". NativeID:"controllerType=0 controllerNumber=1 scan=16350"	TRUE	815	null	2770.83		R1	x6	126~R1~x6~19#119~S2~x6~19#-1~L3~x6~19#-1~E4~x6~19#-1~A5~x6~19#-1~G6~x6~1#-1~R7~x6~1	eeaa5b78-e816-4161-8937-3796f1122a96	BPA##x#{ABCDEFGHIKLMPQRSTVWY}#0#1##20	0
74	689.363	2	1377.72	1377.71	3.34619	[GARR]	>HJURP-F438x	312	315	[xDQLHR]	>HJURP-F438x	438	443	20181124_Q2_U3_1-2_AB_SA_DOP_20181116_HJ6.17376.17376.2 File:"20181124_Q2_U3_1-2_AB_SA_DOP_20181116_HJ6.raw". NativeID:"controllerType=0 controllerNumber=1 scan=17376"	TRUE	885	null	2900.49		G1	x1	74~G1~x1~25#-1~A2~x1~25#-1~R3~x1~25#-1~R4~x1~25	6cd839bf-33c6-4ad9-9a3f-4bca7b309ab9	BPA##x#{ABCDEFGHIKLMPQRSTVWY}#0#1##20	0.0441176
148	440.993	4	1760.95	1760.95	1.66997	[WLISPVK]	>HJURP-F438x	409	415	[xDQLHR]	>HJURP-F438x	438	443	20181124_Q2_U3_1-2_AB_SA_DOP_20181116_HJ6.15677.15677.4 File:"20181124_Q2_U3_1-2_AB_SA_DOP_20181116_HJ6.raw". NativeID:"controllerType=0 controllerNumber=1 scan=15677"	TRUE	765	null	2688.35		L2	x1	139~W1~x1~14#148~L2~x1~14#136~I3~x1~14#119~S4~x1~14#101~P5~x1~14#90~V6~x1~14#80~K7~x1~14	4f4253c7-87a8-4d50-bd6d-f4e8989f60bb	BPA##x#{ABCDEFGHIKLMPQRSTVWY}#0#1##20	0
73	440.993	4	1760.95	1760.95	2.07915	[WLISPVK]	>HJURP-F438x	409	415	[xDQLHR]	>HJURP-F438x	438	443	20181124_Q2_U3_1-2_AB_SA_DOP_20181116_HJ6.15965.15965.4 File:"20181124_Q2_U3_1-2_AB_SA_DOP_20181116_HJ6.raw". NativeID:"controllerType=0 controllerNumber=1 scan=15965"	TRUE	784	null	2724.4		I3	x1	-1~W1~x1~14#48~L2~x1~14#73~I3~x1~14#73~S4~x1~14#70~P5~x1~14#70~V6~x1~14#59~K7~x1~14	608d40a3-a306-469f-a32a-b87f466585a5	BPA##x#{ABCDEFGHIKLMPQRSTVWY}#0#1##20	0.0503597
116	440.993	4	1760.95	1760.95	2.11645	[WLISPVK]	>HJURP-F438x	409	415	[xDQLHR]	>HJURP-F438x	438	443	20181124_Q2_U3_1-2_AB_SA_DOP_20181116_HJ6.17642.17642.4 File:"20181124_Q2_U3_1-2_AB_SA_DOP_20181116_HJ6.raw". NativeID:"controllerType=0 controllerNumber=1 scan=17642"	TRUE	894	null	2933.58		I3	x1	109~W1~x1~14#111~L2~x1~14#116~I3~x1~14#105~S4~x1~14#92~P5~x1~14#79~V6~x1~14#72~K7~x1~14	1a84a97b-ffbd-4a9c-ab67-67db8e2e79bd	BPA##x#{ABCDEFGHIKLMPQRSTVWY}#0#1##20	0
96	440.994	4	1760.95	1760.95	2.29468	[WLISPVK]	>HJURP-F438x	409	415	[xDQLHR]	>HJURP-F438x	438	443	20181124_Q2_U3_1-2_AB_SA_DOP_20181116_HJ6.16411.16411.4 File:"20181124_Q2_U3_1-2_AB_SA_DOP_20181116_HJ6.raw". NativeID:"controllerType=0 controllerNumber=1 scan=16411"	TRUE	821	null	2778.54		L2	x1	87~W1~x1~33#96~L2~x1~33#104~I3~x1~3#99~S4~x1~1#104~P5~x1~8#93~V6~x1~8#85~K7~x1~8	4d0efd22-d5d6-4a81-a708-dfd093945fb4	BPA##x#{ABCDEFGHIKLMPQRSTVWY}#0#1##20	0.00378788
113	440.994	4	1760.95	1760.95	2.37948	[WLISPVK]	>HJURP-F438x	409	415	[xDQLHR]	>HJURP-F438x	438	443	20181124_Q2_U3_1-2_AB_SA_DOP_20181116_HJ6.16136.16136.4 File:"20181124_Q2_U3_1-2_AB_SA_DOP_20181116_HJ6.raw". NativeID:"controllerType=0 controllerNumber=1 scan=16136"	TRUE	800	null	2745.31		I3	x1	83~W1~x1~14#95~L2~x1~14#113~I3~x1~14#109~S4~x1~14#109~P5~x1~14#98~V6~x1~14#92~K7~x1~14	14e16d9a-e473-46f3-b79c-342a9df525f8	BPA##x#{ABCDEFGHIKLMPQRSTVWY}#0#1##20	0
172	587.656	3	1760.95	1760.95	2.39067	[WLISPVK]	>HJURP-F438x	409	415	[xDQLHR]	>HJURP-F438x	438	443	20181124_Q2_U3_1-2_AB_SA_DOP_20181116_HJ6.16105.16105.3 File:"20181124_Q2_U3_1-2_AB_SA_DOP_20181116_HJ6.raw". NativeID:"controllerType=0 controllerNumber=1 scan=16105"	TRUE	797	null	2741.59		L2	x1	163~W1~x1~39#172~L2~x1~39#174~I3~x1~4#165~S4~x1~4#157~P5~x1~4#146~V6~x1~4#138~K7~x1~4	235db52c-3a53-4e04-be60-200384b8ca9d	BPA##x#{ABCDEFGHIKLMPQRSTVWY}#0#1##20	0
161	587.656	3	1760.95	1760.95	2.50295	[WLISPVK]	>HJURP-F438x	409	415	[xDQLHR]	>HJURP-F438x	438	443	20181124_Q2_U3_1-2_AB_SA_DOP_20181116_HJ6.16420.16420.3 File:"20181124_Q2_U3_1-2_AB_SA_DOP_20181116_HJ6.raw". NativeID:"controllerType=0 controllerNumber=1 scan=16420"	TRUE	824	null	2780.2		L2	x1	153~W1~x1~39#161~L2~x1~39#163~I3~x1~4#164~S4~x1~4#167~P5~x1~4#152~V6~x1~4#146~K7~x1~4	50b6ea95-800e-4dd4-9914-04ec8bb74f07	BPA##x#{ABCDEFGHIKLMPQRSTVWY}#0#1##20	0
123	440.994	4	1760.95	1760.95	2.58579	[WLISPVK]	>HJURP-F438x	409	415	[xDQLHR]	>HJURP-F438x	438	443	20181124_Q2_U3_1-2_AB_SA_DOP_20181116_HJ6.17971.17971.4 File:"20181124_Q2_U3_1-2_AB_SA_DOP_20181116_HJ6.raw". NativeID:"controllerType=0 controllerNumber=1 scan=17971"	TRUE	913	null	2974.35		S4	x1	120~W1~x1~2#129~L2~x1~2#129~I3~x1~2#123~S4~x1~23#108~P5~x1~23#97~V6~x1~23#88~K7~x1~23	d4adc8a4-bbcf-4a4a-a7b2-491517bec221	BPA##x#{ABCDEFGHIKLMPQRSTVWY}#0#1##20	0
139	440.994	4	1760.95	1760.95	2.95839	[WLISPVK]	>HJURP-F438x	409	415	[xDQLHR]	>HJURP-F438x	438	443	20181124_Q2_U3_1-2_AB_SA_DOP_20181116_HJ6.18607.18607.4 File:"20181124_Q2_U3_1-2_AB_SA_DOP_20181116_HJ6.raw". NativeID:"controllerType=0 controllerNumber=1 scan=18607"	TRUE	966	null	3054.98		I3	x1	107~W1~x1~14#118~L2~x1~14#139~I3~x1~14#138~S4~x1~14#127~P5~x1~14#119~V6~x1~14#110~K7~x1~14	8f3d2060-c811-421f-b6b0-a2fd9fae3853	BPA##x#{ABCDEFGHIKLMPQRSTVWY}#0#1##20	0
83	352.997	5	1760.95	1760.95	2.98387	[WLISPVK]	>HJURP-F438x	409	415	[xDQLHR]	>HJURP-F438x	438	443	20181124_Q2_U3_1-2_AB_SA_DOP_20181116_HJ6.18303.18303.5 File:"20181124_Q2_U3_1-2_AB_SA_DOP_20181116_HJ6.raw". NativeID:"controllerType=0 controllerNumber=1 scan=18303"	TRUE	943	null	3016.62		I3	x1	56~W1~x1~14#60~L2~x1~14#83~I3~x1~14#83~S4~x1~14#83~P5~x1~14#83~V6~x1~14#77~K7~x1~14	f1aa98eb-1c4e-4824-980e-0febe8cec9c6	BPA##x#{ABCDEFGHIKLMPQRSTVWY}#0#1##20	0.0293333
115	440.994	4	1760.95	1760.95	3.54244	[WLISPVK]	>HJURP-F438x	409	415	[xDQLHR]	>HJURP-F438x	438	443	20181124_Q2_U3_1-2_AB_SA_DOP_20181116_HJ6.17239.17239.4 File:"20181124_Q2_U3_1-2_AB_SA_DOP_20181116_HJ6.raw". NativeID:"controllerType=0 controllerNumber=1 scan=17239"	TRUE	877	null	2882.27		I3	x1	99~W1~x1~14#109~L2~x1~14#115~I3~x1~14#105~S4~x1~14#96~P5~x1~14#85~V6~x1~14#76~K7~x1~14	0ae6f5b8-b349-4416-b17f-d578e9f961be	BPA##x#{ABCDEFGHIKLMPQRSTVWY}#0#1##20	0
119	440.994	4	1760.95	1760.95	3.75041	[WLISPVK]	>HJURP-F438x	409	415	[xDQLHR]	>HJURP-F438x	438	443	20181124_Q2_U3_1-2_AB_SA_DOP_20181116_HJ6.18274.18274.4 File:"20181124_Q2_U3_1-2_AB_SA_DOP_20181116_HJ6.raw". NativeID:"controllerType=0 controllerNumber=1 scan=18274"	TRUE	941	null	3012.54		I3	x1	100~W1~x1~29#112~L2~x1~29#119~I3~x1~29#82~S4~x1~2#71~P5~x1~2#59~V6~x1~2#55~K7~x1~2	2c265883-c68a-4b87-a7fd-83cefbbf5c65	BPA##x#{ABCDEFGHIKLMPQRSTVWY}#0#1##20	0
116	440.994	4	1760.96	1760.95	3.95336	[WLISPVK]	>HJURP-F438x	409	415	[xDQLHR]	>HJURP-F438x	438	443	20181124_Q2_U3_1-2_AB_SA_DOP_20181116_HJ6.17449.17449.4 File:"20181124_Q2_U3_1-2_AB_SA_DOP_20181116_HJ6.raw". NativeID:"controllerType=0 controllerNumber=1 scan=17449"	TRUE	888	null	2909.27		W1	x1	116~W1~x1~14#114~L2~x1~14#111~I3~x1~14#92~S4~x1~14#75~P5~x1~14#60~V6~x1~14#47~K7~x1~14	2823de0d-9bf7-4610-817d-0856cc2d64f3	BPA##x#{ABCDEFGHIKLMPQRSTVWY}#0#1##20	0
93	352.997	5	1760.96	1760.95	4.0613	[WLISPVK]	>HJURP-F438x	409	415	[xDQLHR]	>HJURP-F438x	438	443	20181124_Q2_U3_1-2_AB_SA_DOP_20181116_HJ6.17197.17197.5 File:"20181124_Q2_U3_1-2_AB_SA_DOP_20181116_HJ6.raw". NativeID:"controllerType=0 controllerNumber=1 scan=17197"	TRUE	872	null	2876.81		I3	x1	-1~W1~x1~14#91~L2~x1~14#93~I3~x1~14#83~S4~x1~14#73~P5~x1~14#61~V6~x1~14#-1~K7~x1~14	583f10b2-80c9-4ea2-9ee6-bb8c40613a19	BPA##x#{ABCDEFGHIKLMPQRSTVWY}#0#1##20	0.00990099
121	440.994	4	1760.96	1760.95	4.08297	[WLISPVK]	>HJURP-F438x	409	415	[xDQLHR]	>HJURP-F438x	438	443	20181124_Q2_U3_1-2_AB_SA_DOP_20181116_HJ6.18441.18441.4 File:"20181124_Q2_U3_1-2_AB_SA_DOP_20181116_HJ6.raw". NativeID:"controllerType=0 controllerNumber=1 scan=18441"	TRUE	959	null	3034.25		I3	x1	93~W1~x1~14#106~L2~x1~14#121~I3~x1~14#110~S4~x1~14#106~P5~x1~14#106~V6~x1~14#98~K7~x1~14	5f3b3db3-1736-4d46-abb4-7e58df2900ba	BPA##x#{ABCDEFGHIKLMPQRSTVWY}#0#1##20	0
150	587.657	3	1760.96	1760.95	4.12742	[WLISPVK]	>HJURP-F438x	409	415	[xDQLHR]	>HJURP-F438x	438	443	20181124_Q2_U3_1-2_AB_SA_DOP_20181116_HJ6.18291.18291.3 File:"20181124_Q2_U3_1-2_AB_SA_DOP_20181116_HJ6.raw". NativeID:"controllerType=0 controllerNumber=1 scan=18291"	TRUE	942	null	3015.03		V6	x1	-1~W1~x1~1#-1~L2~x1~1#148~I3~x1~19#148~S4~x1~19#150~P5~x1~19#150~V6~x1~19#144~K7~x1~19	cfe24d78-3cc7-43ae-8f40-09daa6bdc7ad	BPA##x#{ABCDEFGHIKLMPQRSTVWY}#0#1##20	0
104	397.957	4	1588.81	1588.81	-1.32404	[NQPRR]	>HJURP-F438x	451	455	[xDQLHR]	>HJURP-F438x	438	443	20181124_Q2_U3_1-2_AB_SA_DOP_20181116_HJ6.5076.5076.4 File:"20181124_Q2_U3_1-2_AB_SA_DOP_20181116_HJ6.raw". NativeID:"controllerType=0 controllerNumber=1 scan=5076"	TRUE	132	null	1288.5		R4	x1	97~Q2~x1~25#104~P3~x1~25#104~R4~x1~25#97~R5~x1~25	09577db5-9773-4ffc-a30c-1e8f385f66b5	BPA##x#{ABCDEFGHIKLMPQRSTVWY}#0#1##20	0
154	478.241	3	1432.71	1432.71	-0.474919	[NQPR]	>HJURP-F438x	451	454	[xDQLHR]	>HJURP-F438x	438	443	20181124_Q2_U3_1-2_AB_SA_DOP_20181116_HJ6.6933.6933.3 File:"20181124_Q2_U3_1-2_AB_SA_DOP_20181116_HJ6.raw". NativeID:"controllerType=0 controllerNumber=1 scan=6933"	TRUE	217	null	1559.72		P3	x1	109~Q2~x1~33#154~P3~x1~33#-1~R4~x1~33	a9c7e1c5-5860-4854-b51f-c2866e35373c	BPA##x#{ABCDEFGHIKLMPQRSTVWY}#0#1##20	0
113	397.958	4	1588.81	1588.81	-0.303806	[NQPRR]	>HJURP-F438x	451	455	[xDQLHR]	>HJURP-F438x	438	443	20181124_Q2_U3_1-2_AB_SA_DOP_20181116_HJ6.5206.5206.4 File:"20181124_Q2_U3_1-2_AB_SA_DOP_20181116_HJ6.raw". NativeID:"controllerType=0 controllerNumber=1 scan=5206"	TRUE	139	null	1310.15		R4	x1	106~Q2~x1~4#111~P3~x1~4#113~R4~x1~45#111~R5~x1~45	bee6e249-7212-4c4c-b863-ac56be0c9565	BPA##x#{ABCDEFGHIKLMPQRSTVWY}#0#1##20	0
101	794.909	2	1588.81	1588.81	0.500437	[NQPRR]	>HJURP-F438x	451	455	[xDQLHR]	>HJURP-F438x	438	443	20181124_Q2_U3_1-2_AB_SA_DOP_20181116_HJ6.5164.5164.2 File:"20181124_Q2_U3_1-2_AB_SA_DOP_20181116_HJ6.raw". NativeID:"controllerType=0 controllerNumber=1 scan=5164"	TRUE	138	null	1303.61		P3	x1	101~Q2~x1~25#101~P3~x1~25#-1~R4~x1~25#-1~R5~x1~25	b7050b3b-62d3-48d7-be96-81e35bbc9441	BPA##x#{ABCDEFGHIKLMPQRSTVWY}#0#1##20	0
111	530.275	3	1588.81	1588.81	0.810619	[NQPRR]	>HJURP-F438x	451	455	[xDQLHR]	>HJURP-F438x	438	443	20181124_Q2_U3_1-2_AB_SA_DOP_20181116_HJ6.5216.5216.3 File:"20181124_Q2_U3_1-2_AB_SA_DOP_20181116_HJ6.raw". NativeID:"controllerType=0 controllerNumber=1 scan=5216"	TRUE	140	null	1311.82		P3	x1	90~Q2~x1~25#111~P3~x1~25#-1~R4~x1~25#-1~R5~x1~25	dd61f4c9-4e41-430a-9332-dcd964e60172	BPA##x#{ABCDEFGHIKLMPQRSTVWY}#0#1##20	0
122	478.242	3	1432.71	1432.71	2.93898	[NQPR]	>HJURP-F438x	451	454	[xDQLHR]	>HJURP-F438x	438	443	20181124_Q2_U3_1-2_AB_SA_DOP_20181116_HJ6.6746.6746.3 File:"20181124_Q2_U3_1-2_AB_SA_DOP_20181116_HJ6.raw". NativeID:"controllerType=0 controllerNumber=1 scan=6746"	TRUE	201	null	1535.16		P3	x1	-1~Q2~x1~4#122~P3~x1~47#-1~R4~x1~47	ac273b27-38a8-4907-a8ff-d1ae970112fa	BPA##x#{ABCDEFGHIKLMPQRSTVWY}#0#1##20	0
125	397.96	4	1588.82	1588.81	5.21258	[NQPRR]	>HJURP-F438x	451	455	[xDQLHR]	>HJURP-F438x	438	443	20181124_Q2_U3_1-2_AB_SA_DOP_20181116_HJ6.5348.5348.4 File:"20181124_Q2_U3_1-2_AB_SA_DOP_20181116_HJ6.raw". NativeID:"controllerType=0 controllerNumber=1 scan=5348"	TRUE	144	null	1331.93		R4	x1	116~Q2~x1~4#123~P3~x1~4#125~R4~x1~45#119~R5~x1~45	717523e9-738e-43a5-a09f-e3cf45411cb5	BPA##x#{ABCDEFGHIKLMPQRSTVWY}#0#1##20	0
101	530.278	3	1588.82	1588.81	6.13105	[NQPRR]	>HJURP-F438x	451	455	[xDQLHR]	>HJURP-F438x	438	443	20181124_Q2_U3_1-2_AB_SA_DOP_20181116_HJ6.5359.5359.3 File:"20181124_Q2_U3_1-2_AB_SA_DOP_20181116_HJ6.raw". NativeID:"controllerType=0 controllerNumber=1 scan=5359"	TRUE	145	null	1333.44		Q2	x1	101~Q2~x1~25#-1~P3~x1~25#-1~R4~x1~25#-1~R5~x1~25	0cff650a-d4e7-4721-8115-9ba780648cb8	BPA##x#{ABCDEFGHIKLMPQRSTVWY}#0#1##20	0
94	903.486	2	1805.97	1805.97	-0.0207258	[RLSLPSSK]	>HJURP-F438x	484	491	[xDQLHR]	>HJURP-F438x	438	443	20181124_Q2_U3_1-2_AB_SA_DOP_20181116_HJ6.10848.10848.2 File:"20181124_Q2_U3_1-2_AB_SA_DOP_20181116_HJ6.raw". NativeID:"controllerType=0 controllerNumber=1 scan=10848"	TRUE	420	null	2072.82		R1	x1	94~R1~x1~12#-1~L2~x1~12#-1~S3~x1~12#-1~L4~x1~12#-1~P5~x1~12#-1~S6~x1~12#-1~S7~x1~12#-1~K8~x1~12	ad587262-d0af-44a9-add5-c73d8091cb18	BPA##x#{ABCDEFGHIKLMPQRSTVWY}#0#1##20	0.00673401
117	602.661	3	1805.97	1805.97	1.59845	[RLSLPSSK]	>HJURP-F438x	484	491	[xDQLHR]	>HJURP-F438x	438	443	20181124_Q2_U3_1-2_AB_SA_DOP_20181116_HJ6.10975.10975.3 File:"20181124_Q2_U3_1-2_AB_SA_DOP_20181116_HJ6.raw". NativeID:"controllerType=0 controllerNumber=1 scan=10975"	TRUE	425	null	2088.99		L4	x1	-1~R1~x1~21#-1~L2~x1~21#115~S3~x1~21#117~L4~x1~21#115~P5~x1~5#112~S6~x1~5#-1~S7~x1~1#-1~K8~x1~1	21a27d5c-9d0b-4b69-b122-d151c0e3c6cd	BPA##x#{ABCDEFGHIKLMPQRSTVWY}#0#1##20	0
120	362	5	1805.97	1805.97	2.35165	[RLSLPSSK]	>HJURP-F438x	484	491	[xDQLHR]	>HJURP-F438x	438	443	20181124_Q2_U3_1-2_AB_SA_DOP_20181116_HJ6.9544.9544.5 File:"20181124_Q2_U3_1-2_AB_SA_DOP_20181116_HJ6.raw". NativeID:"controllerType=0 controllerNumber=1 scan=9544"	TRUE	345	null	1909.93		L2	x1	117~R1~x1~30#120~L2~x1~30#118~S3~x1~16#103~L4~x1~12#-1~P5~x1~2#-1~S6~x1~2#-1~S7~x1~2#-1~K8~x1~2	97ce71e6-971c-41a5-b8fe-f94bfcc1db02	BPA##x#{ABCDEFGHIKLMPQRSTVWY}#0#1##20	0
119	602.662	3	1805.97	1805.97	2.57354	[RLSLPSSK]	>HJURP-F438x	484	491	[xDQLHR]	>HJURP-F438x	438	443	20181124_Q2_U3_1-2_AB_SA_DOP_20181116_HJ6.9515.9515.3 File:"20181124_Q2_U3_1-2_AB_SA_DOP_20181116_HJ6.raw". NativeID:"controllerType=0 controllerNumber=1 scan=9515"	TRUE	344	null	1906.08		L2	x1	119~R1~x1~24#119~L2~x1~24#-1~S3~x1~24#-1~L4~x1~11#-1~P5~x1~5#-1~S6~x1~5#-1~S7~x1~1#-1~K8~x1~1	fae7342b-f77c-40ab-acc8-30020368f894	BPA##x#{ABCDEFGHIKLMPQRSTVWY}#0#1##20	0
120	602.662	3	1805.97	1805.97	2.76013	[RLSLPSSK]	>HJURP-F438x	484	491	[xDQLHR]	>HJURP-F438x	438	443	20181124_Q2_U3_1-2_AB_SA_DOP_20181116_HJ6.10811.10811.3 File:"20181124_Q2_U3_1-2_AB_SA_DOP_20181116_HJ6.raw". NativeID:"controllerType=0 controllerNumber=1 scan=10811"	TRUE	417	null	2068.15		L4	x1	-1~R1~x1~21#112~L2~x1~21#114~S3~x1~21#120~L4~x1~21#125~P5~x1~8#116~S6~x1~1#-1~S7~x1~1#-1~K8~x1~1	2091eda1-0860-4df4-944f-4090aac492ba	BPA##x#{ABCDEFGHIKLMPQRSTVWY}#0#1##20	0
86	602.662	3	1805.97	1805.97	2.9629	[RLSLPSSK]	>HJURP-F438x	484	491	[xDQLHR]	>HJURP-F438x	438	443	20181124_Q2_U3_1-2_AB_SA_DOP_20181116_HJ6.10083.10083.3 File:"20181124_Q2_U3_1-2_AB_SA_DOP_20181116_HJ6.raw". NativeID:"controllerType=0 controllerNumber=1 scan=10083"	TRUE	373	null	1976.78		R1	x1	86~R1~x1~45#83~L2~x1~13#83~S3~x1~13#-1~L4~x1~13#-1~P5~x1~5#-1~S6~x1~5#-1~S7~x1~1#-1~K8~x1~1	3542c9d4-fcd4-4b8d-a7cb-2e8a2ef01dfa	BPA##x#{ABCDEFGHIKLMPQRSTVWY}#0#1##20	0.0225989
91	602.662	3	1805.97	1805.97	2.9629	[RLSLPSSK]	>HJURP-F438x	484	491	[xDQLHR]	>HJURP-F438x	438	443	20181124_Q2_U3_1-2_AB_SA_DOP_20181116_HJ6.10313.10313.3 File:"20181124_Q2_U3_1-2_AB_SA_DOP_20181116_HJ6.raw". NativeID:"controllerType=0 controllerNumber=1 scan=10313"	TRUE	394	null	2004.91		S3	x1	89~R1~x1~18#91~L2~x1~18#91~S3~x1~18#-1~L4~x1~18#-1~P5~x1~18#-1~S6~x1~1#-1~S7~x1~1#-1~K8~x1~1	f44e112e-85f9-4082-9ca4-52b8a30409d3	BPA##x#{ABCDEFGHIKLMPQRSTVWY}#0#1##20	0.0126984
140	362.001	5	1805.97	1805.97	4.31942	[RLSLPSSK]	>HJURP-F438x	484	491	[xDQLHR]	>HJURP-F438x	438	443	20181124_Q2_U3_1-2_AB_SA_DOP_20181116_HJ6.10836.10836.5 File:"20181124_Q2_U3_1-2_AB_SA_DOP_20181116_HJ6.raw". NativeID:"controllerType=0 controllerNumber=1 scan=10836"	TRUE	419	null	2071.14		P5	x1	83~R1~x1~2#85~L2~x1~2#100~S3~x1~2#124~L4~x1~2#140~P5~x1~22#137~S6~x1~22#134~S7~x1~22#127~K8~x1~22	3eb8807a-a518-420a-bea4-6c06db532a53	BPA##x#{ABCDEFGHIKLMPQRSTVWY}#0#1##20	0
76	569.63	3	1706.88	1706.87	1.99836	[RSLEAGR]	>HJURP-F438x	507	513	[xDQLHR]	>HJURP-F438x	438	443	20181124_Q2_U3_1-2_AB_SA_DOP_20181116_HJ6.24446.24446.3 File:"20181124_Q2_U3_1-2_AB_SA_DOP_20181116_HJ6.raw". NativeID:"controllerType=0 controllerNumber=1 scan=24446"	TRUE	1561	null	3779.14		E4	x1	-1~R1~x1~1#76~S2~x1~27#76~L3~x1~27#76~E4~x1~27#75~A5~x1~4#75~G6~x1~4#-1~R7~x1~4	74b45e9a-2da8-4f22-b556-e8334ae58fc6	BPA##x#{ABCDEFGHIKLMPQRSTVWY}#0#1##20	0.0454545
169	427.474	4	1706.88	1706.87	2.36715	[RSLEAGR]	>HJURP-F438x	507	513	[xDQLHR]	>HJURP-F438x	438	443	20181124_Q2_U3_1-2_AB_SA_DOP_20181116_HJ6.7894.7894.4 File:"20181124_Q2_U3_1-2_AB_SA_DOP_20181116_HJ6.raw". NativeID:"controllerType=0 controllerNumber=1 scan=7894"	TRUE	271	null	1689.76		S2	x1	167~R1~x1~14#169~S2~x1~14#158~L3~x1~14#143~E4~x1~14#129~A5~x1~14#108~G6~x1~14#101~R7~x1~14	d008dc9e-19d4-43ac-9e99-51d8e723b607	BPA##x#{ABCDEFGHIKLMPQRSTVWY}#0#1##20	0
111	569.631	3	1706.88	1706.87	2.86748	[RSLEAGR]	>HJURP-F438x	507	513	[xDQLHR]	>HJURP-F438x	438	443	20181124_Q2_U3_1-2_AB_SA_DOP_20181116_HJ6.7876.7876.3 File:"20181124_Q2_U3_1-2_AB_SA_DOP_20181116_HJ6.raw". NativeID:"controllerType=0 controllerNumber=1 scan=7876"	TRUE	270	null	1687.24		S2	x1	108~R1~x1~5#111~S2~x1~27#105~L3~x1~27#99~E4~x1~27#82~A5~x1~7#52~G6~x1~1#-1~R7~x1~1	293f02b6-8b77-4d12-b445-506f788df65e	BPA##x#{ABCDEFGHIKLMPQRSTVWY}#0#1##20	0
136	569.631	3	1706.88	1706.87	2.97614	[RSLEAGR]	>HJURP-F438x	507	513	[xDQLHR]	>HJURP-F438x	438	443	20181124_Q2_U3_1-2_AB_SA_DOP_20181116_HJ6.8545.8545.3 File:"20181124_Q2_U3_1-2_AB_SA_DOP_20181116_HJ6.raw". NativeID:"controllerType=0 controllerNumber=1 scan=8545"	TRUE	298	null	1775.6		R1	x1	136~R1~x1~51#127~S2~x1~14#-1~L3~x1~14#-1~E4~x1~14#-1~A5~x1~2#-1~G6~x1~2#-1~R7~x1~2	e4847439-7ba6-46d3-a451-7713162db26f	BPA##x#{ABCDEFGHIKLMPQRSTVWY}#0#1##20	0
83	550.96	3	1650.87	1650.86	3.44251	[KSVSPSK]	>HJURP-F438x	554	560	[xDQLHR]	>HJURP-F438x	438	443	20181124_Q2_U3_1-2_AB_SA_DOP_20181116_HJ6.12341.12341.3 File:"20181124_Q2_U3_1-2_AB_SA_DOP_20181116_HJ6.raw". NativeID:"controllerType=0 controllerNumber=1 scan=12341"	TRUE	513	null	2263.41		S4	x1	71~K1~x1~2#74~S2~x1~2#87~V3~x1~2#83~S4~x1~23#83~P5~x1~23#67~S6~x1~23#60~K7~x1~23	19078e52-055a-47bf-a489-59cb04acb2fd	BPA##x#{ABCDEFGHIKLMPQRSTVWY}#0#1##20	0.0293333
76	714.587	4	2855.33	2855.34	-2.76649	[MEEK]	>HJURP-F438x	732	735	[xDQLHREYBLSPRNQPR]	>HJURP-F438x	438	454	20181124_Q2_U3_1-2_AB_SA_DOP_20181116_HJ6.4412.4412.4 File:"20181124_Q2_U3_1-2_AB_SA_DOP_20181116_HJ6.raw". NativeID:"controllerType=0 controllerNumber=1 scan=4412"	TRUE	111	null	1177.13		M1	x1	76~M1~x1~64#69~E2~x1~26#-1~E3~x1~4#-1~K4~x1~4	b5e49da8-2aa7-48ad-a38c-8d12b83c6726	BPA##x#{ABCDEFGHIKLMPQRSTVWY}#0#1##20	0.0454545
83	692.062	4	2765.23	2765.22	2.38427	[xDQLHR]	>HJURP-F438x	438	443	[RMBLPDSWAMNmYR]	>HJURP-F438x	455	468	20181124_Q2_U3_1-2_AB_SA_DOP_20181116_HJ6.18929.18929.4 File:"20181124_Q2_U3_1-2_AB_SA_DOP_20181116_HJ6.raw". NativeID:"controllerType=0 controllerNumber=1 scan=18929"	TRUE	996	null	3095.71		x1	P5	69~x1~R1~1#69~x1~M2~1#69~x1~B3~1#75~x1~L4~16#83~x1~P5~16#83~x1~D6~16#78~x1~S7~5#75~x1~W8~1#66~x1~A9~9#52~x1~M10~9#-1~x1~Y13~9#-1~x1~R14~9	ad8501bc-75fc-42b4-999d-eddc14ef8d29	BPA##x#{ABCDEFGHIKLMPQRSTVWY}#0#1##20	0.0293333
116	692.063	4	2765.23	2765.22	2.91249	[xDQLHR]	>HJURP-F438x	438	443	[RMBLPDSWAmNMYR]	>HJURP-F438x	455	468	20181124_Q2_U3_1-2_AB_SA_DOP_20181116_HJ6.18761.18761.4 File:"20181124_Q2_U3_1-2_AB_SA_DOP_20181116_HJ6.raw". NativeID:"controllerType=0 controllerNumber=1 scan=18761"	TRUE	982	null	3074.5		x1	L4	114~x1~R1~17#114~x1~M2~17#114~x1~B3~17#116~x1~L4~17#112~x1~P5~7#112~x1~D6~7#106~x1~S7~6#108~x1~W8~4#95~x1~A9~1#-1~x1~M12~1#-1~x1~Y13~1#-1~x1~R14~1	477166c2-e2f4-4ecb-987b-70339832ddd3	BPA##x#{ABCDEFGHIKLMPQRSTVWY}#0#1##20	0
145	688.064	4	2749.23	2749.23	3.00769	[xDQLHR]	>HJURP-F438x	438	443	[RMBLPDSWAMNMYR]	>HJURP-F438x	455	468	20181124_Q2_U3_1-2_AB_SA_DOP_20181116_HJ6.20071.20071.4 File:"20181124_Q2_U3_1-2_AB_SA_DOP_20181116_HJ6.raw". NativeID:"controllerType=0 controllerNumber=1 scan=20071"	TRUE	1060	null	3240.16		x1	R14	-1~x1~R1~1#-1~x1~M2~1#-1~x1~B3~1#-1~x1~L4~1#102~x1~P5~1#111~x1~D6~5#113~x1~S7~5#123~x1~W8~5#138~x1~A9~10#145~x1~M10~16#144~x1~M12~16#145~x1~Y13~16#145~x1~R14~16	ae8d7a4d-076f-4b77-b845-6e37751173c8	BPA##x#{ABCDEFGHIKLMPQRSTVWY}#0#1##20	0
138	688.064	4	2749.23	2749.23	3.00869	[xDQLHR]	>HJURP-F438x	438	443	[RMBLPDSWAMNMYR]	>HJURP-F438x	455	468	20181124_Q2_U3_1-2_AB_SA_DOP_20181116_HJ6.20610.20610.4 File:"20181124_Q2_U3_1-2_AB_SA_DOP_20181116_HJ6.raw". NativeID:"controllerType=0 controllerNumber=1 scan=20610"	TRUE	1099	null	3306.39		x1	L4	137~x1~R1~16#137~x1~M2~16#137~x1~B3~16#138~x1~L4~16#132~x1~P5~7#130~x1~D6~7#121~x1~S7~6#105~x1~W8~5#81~x1~A9~4#39~x1~M10~1#-1~x1~M12~1#-1~x1~Y13~1#-1~x1~R14~1	9dd22c63-8f17-49ba-b830-ca8b4868096d	BPA##x#{ABCDEFGHIKLMPQRSTVWY}#0#1##20	0
163	688.064	4	2749.23	2749.23	3.13481	[xDQLHR]	>HJURP-F438x	438	443	[RMBLPDSWAMNMYR]	>HJURP-F438x	455	468	20181124_Q2_U3_1-2_AB_SA_DOP_20181116_HJ6.20423.20423.4 File:"20181124_Q2_U3_1-2_AB_SA_DOP_20181116_HJ6.raw". NativeID:"controllerType=0 controllerNumber=1 scan=20423"	TRUE	1087	null	3283.48		x1	M12	80~x1~R1~9#80~x1~M2~9#81~x1~B3~9#107~x1~L4~9#118~x1~P5~1#148~x1~D6~2#149~x1~S7~2#151~x1~W8~0#160~x1~A9~11#163~x1~M10~4#163~x1~M12~12#161~x1~Y13~12#160~x1~R14~12	8f4dce83-630a-4cdb-a177-9e2e8e2e892b	BPA##x#{ABCDEFGHIKLMPQRSTVWY}#0#1##20	0
125	550.653	5	2749.23	2749.23	3.44644	[xDQLHR]	>HJURP-F438x	438	443	[RMBLPDSWAMNMYR]	>HJURP-F438x	455	468	20181124_Q2_U3_1-2_AB_SA_DOP_20181116_HJ6.20656.20656.5 File:"20181124_Q2_U3_1-2_AB_SA_DOP_20181116_HJ6.raw". NativeID:"controllerType=0 controllerNumber=1 scan=20656"	TRUE	1103	null	3311.88		x1	R1	125~x1~R1~16#125~x1~M2~16#125~x1~B3~16#125~x1~L4~16#121~x1~P5~7#121~x1~D6~7#112~x1~S7~6#101~x1~W8~5#74~x1~A9~4#27~x1~M10~1#-1~x1~M12~1#-1~x1~Y13~1#-1~x1~R14~1	0daab1ca-f715-450b-a3e5-b4f08dfa74e6	BPA##x#{ABCDEFGHIKLMPQRSTVWY}#0#1##20	0
78	917.083	3	2749.24	2749.23	3.63698	[xDQLHR]	>HJURP-F438x	438	443	[RMBLPDSWAMNMYR]	>HJURP-F438x	455	468	20181124_Q2_U3_1-2_AB_SA_DOP_20181116_HJ6.20626.20626.3 File:"20181124_Q2_U3_1-2_AB_SA_DOP_20181116_HJ6.raw". NativeID:"controllerType=0 controllerNumber=1 scan=20626"	TRUE	1100	null	3308.01		x1	R1	78~x1~R1~17#-1~x1~M2~17#-1~x1~B3~17#-1~x1~L4~17#-1~x1~P5~9#-1~x1~D6~9#-1~x1~S7~1#-1~x1~W8~1#-1~x1~A9~1#-1~x1~M10~1#-1~x1~M12~1#-1~x1~Y13~1#-1~x1~R14~1	206564f5-d4a6-4040-8cb8-ecc42481723a	BPA##x#{ABCDEFGHIKLMPQRSTVWY}#0#1##20	0.0416667
74	917.085	3	2749.24	2749.23	5.05337	[xDQLHR]	>HJURP-F438x	438	443	[RMBLPDSWAMNMYR]	>HJURP-F438x	455	468	20181124_Q2_U3_1-2_AB_SA_DOP_20181116_HJ6.20251.20251.3 File:"20181124_Q2_U3_1-2_AB_SA_DOP_20181116_HJ6.raw". NativeID:"controllerType=0 controllerNumber=1 scan=20251"	TRUE	1074	null	3262.27		x1	R1	74~x1~R1~14#-1~x1~M2~14#-1~x1~B3~14#-1~x1~L4~14#-1~x1~P5~14#-1~x1~D6~14#-1~x1~S7~1#-1~x1~W8~1#-1~x1~A9~1#-1~x1~M10~1#-1~x1~M12~1#-1~x1~Y13~1#-1~x1~R14~1	f9ebb390-1a16-4c93-b728-8e0e4ee8ac5b	BPA##x#{ABCDEFGHIKLMPQRSTVWY}#0#1##20	0.0441176
73	653.036	4	2609.12	2609.12	1.713	[xDQLHR]	>HJURP-F438x	438	443	[MBLPDSWAMNmYR]	>HJURP-F438x	456	468	20181124_Q2_U3_1-2_AB_SA_DOP_20181116_HJ6.20946.20946.4 File:"20181124_Q2_U3_1-2_AB_SA_DOP_20181116_HJ6.raw". NativeID:"controllerType=0 controllerNumber=1 scan=20946"	TRUE	1138	null	3347.9		x1	L3	66~x1~M1~26#66~x1~B2~26#73~x1~L3~26#64~x1~P4~2#62~x1~D5~2#62~x1~S6~2#62~x1~W7~2#51~x1~A8~2#-1~x1~M9~2#-1~x1~Y12~2#-1~x1~R13~2	87cfb659-710b-4bb0-8cbd-59d5621186a4	BPA##x#{ABCDEFGHIKLMPQRSTVWY}#0#1##20	0.0503597
94	519.432	5	2593.13	2593.12	2.66014	[xDQLHR]	>HJURP-F438x	438	443	[MBLPDSWAMNMYR]	>HJURP-F438x	456	468	20181124_Q2_U3_1-2_AB_SA_DOP_20181116_HJ6.22515.22515.5 File:"20181124_Q2_U3_1-2_AB_SA_DOP_20181116_HJ6.raw". NativeID:"controllerType=0 controllerNumber=1 scan=22515"	TRUE	1275	null	3540.25		x1	M11	-1~x1~M1~2#-1~x1~B2~2#16~x1~L3~2#35~x1~P4~2#47~x1~D5~2#59~x1~S6~2#75~x1~W7~2#92~x1~A8~2#92~x1~M9~2#94~x1~M11~25#91~x1~Y12~25#91~x1~R13~25	dc3f1d99-7a08-4ee0-b069-5e45103b6f3b	BPA##x#{ABCDEFGHIKLMPQRSTVWY}#0#1##20	0.00673401
95	649.039	4	2593.13	2593.12	3.08957	[xDQLHR]	>HJURP-F438x	438	443	[MBLPDSWAMNMYR]	>HJURP-F438x	456	468	20181124_Q2_U3_1-2_AB_SA_DOP_20181116_HJ6.22848.22848.4 File:"20181124_Q2_U3_1-2_AB_SA_DOP_20181116_HJ6.raw". NativeID:"controllerType=0 controllerNumber=1 scan=22848"	TRUE	1323	null	3581.98		x1	M9	-1~x1~M1~1#-1~x1~B2~1#-1~x1~L3~1#80~x1~P4~3#87~x1~D5~4#95~x1~S6~5#101~x1~W7~7#99~x1~A8~8#95~x1~M9~16#76~x1~M11~16#74~x1~Y12~16#74~x1~R13~16	80aee7cc-42c1-489e-83bf-316ccdf423a4	BPA##x#{ABCDEFGHIKLMPQRSTVWY}#0#1##20	0.00732601
94	772.389	3	2315.15	2315.15	-0.146358	[xDQLHR]	>HJURP-F438x	438	443	[GGPASPGGLQGLETR]	>HJURP-F438x	469	483	20181124_Q2_U3_1-2_AB_SA_DOP_20181116_HJ6.13243.13243.3 File:"20181124_Q2_U3_1-2_AB_SA_DOP_20181116_HJ6.raw". NativeID:"controllerType=0 controllerNumber=1 scan=13243"	TRUE	603	null	2379.07		x1	L9	-1~x1~G1~0#-1~x1~G2~0#-1~x1~P3~0#-1~x1~A4~0#-1~x1~S5~3#94~x1~P6~11#94~x1~G7~11#94~x1~G8~11#94~x1~L9~11#92~x1~Q10~11#90~x1~G11~11#90~x1~L12~11#86~x1~E13~3#84~x1~T14~3#82~x1~R15~3	b7f77080-f740-49b2-bec2-92fcaf50b516	BPA##x#{ABCDEFGHIKLMPQRSTVWY}#0#1##20	0.00673401
77	618.57	4	2471.26	2471.25	1.04109	[xDQLHR]	>HJURP-F438x	438	443	[GGPASPGGLQGLETRR]	>HJURP-F438x	469	484	20181124_Q2_U3_1-2_AB_SA_DOP_20181116_HJ6.13098.13098.4 File:"20181124_Q2_U3_1-2_AB_SA_DOP_20181116_HJ6.raw". NativeID:"controllerType=0 controllerNumber=1 scan=13098"	TRUE	587	null	2361.54		x1	L12	-1~x1~G1~0#-1~x1~G2~0#-1~x1~P3~1#16~x1~A4~1#36~x1~S5~2#68~x1~P6~3#72~x1~G7~8#76~x1~G8~8#76~x1~L9~8#76~x1~Q10~8#76~x1~G11~8#77~x1~L12~8#77~x1~E13~8#77~x1~T14~8#77~x1~R15~8#76~x1~R16~8	26ccd6e6-7897-4ca8-a9fc-fce92b234300	BPA##x#{ABCDEFGHIKLMPQRSTVWY}#0#1##20	0.0435897
94	579.545	4	2315.16	2315.15	1.61319	[xDQLHR]	>HJURP-F438x	438	443	[GGPASPGGLQGLETR]	>HJURP-F438x	469	483	20181124_Q2_U3_1-2_AB_SA_DOP_20181116_HJ6.15645.15645.4 File:"20181124_Q2_U3_1-2_AB_SA_DOP_20181116_HJ6.raw". NativeID:"controllerType=0 controllerNumber=1 scan=15645"	TRUE	763	null	2684.33		x1	S5	87~x1~G1~14#87~x1~G2~14#87~x1~P3~14#88~x1~A4~14#94~x1~S5~14#105~x1~P6~3#104~x1~G7~3#103~x1~G8~3#103~x1~L9~3#93~x1~Q10~3#84~x1~G11~3#77~x1~L12~3#-1~x1~E13~0#-1~x1~T14~0#-1~x1~R15~0	fc3008e4-a1ee-4b65-b016-15af816f1cce	BPA##x#{ABCDEFGHIKLMPQRSTVWY}#0#1##20	0.00673401
99	579.545	4	2315.16	2315.15	2.21931	[xDQLHR]	>HJURP-F438x	438	443	[GGPASPGGLQGLETR]	>HJURP-F438x	469	483	20181124_Q2_U3_1-2_AB_SA_DOP_20181116_HJ6.13518.13518.4 File:"20181124_Q2_U3_1-2_AB_SA_DOP_20181116_HJ6.raw". NativeID:"controllerType=0 controllerNumber=1 scan=13518"	TRUE	614	null	2414.15		x1	S5	93~x1~G1~0#93~x1~G2~0#93~x1~P3~0#96~x1~A4~0#99~x1~S5~8#92~x1~P6~8#82~x1~G7~8#81~x1~G8~8#81~x1~L9~8#63~x1~Q10~8#-1~x1~G11~8#-1~x1~L12~8#-1~x1~E13~8#-1~x1~T14~8#-1~x1~R15~8	d6d2be17-027b-4549-8e0f-aed4f7750ee2	BPA##x#{ABCDEFGHIKLMPQRSTVWY}#0#1##20	0.00421941
75	579.545	4	2315.16	2315.15	2.43154	[xDQLHR]	>HJURP-F438x	438	443	[GGPASPGGLQGLETR]	>HJURP-F438x	469	483	20181124_Q2_U3_1-2_AB_SA_DOP_20181116_HJ6.15846.15846.4 File:"20181124_Q2_U3_1-2_AB_SA_DOP_20181116_HJ6.raw". NativeID:"controllerType=0 controllerNumber=1 scan=15846"	TRUE	774	null	2709.44		x1	S5	74~x1~G1~6#74~x1~G2~6#74~x1~P3~6#74~x1~A4~6#75~x1~S5~6#68~x1~P6~6#65~x1~G7~6#64~x1~G8~6#67~x1~L9~6#57~x1~Q10~6#45~x1~G11~6#23~x1~L12~6#21~x1~E13~6#19~x1~T14~6#5~x1~R15~6	879e7596-14bc-410b-b300-2e2f00c9b78f	BPA##x#{ABCDEFGHIKLMPQRSTVWY}#0#1##20	0.0451128
93	618.57	4	2471.26	2471.25	2.55946	[xDQLHR]	>HJURP-F438x	438	443	[GGPASPGGLQGLETRR]	>HJURP-F438x	469	484	20181124_Q2_U3_1-2_AB_SA_DOP_20181116_HJ6.13872.13872.4 File:"20181124_Q2_U3_1-2_AB_SA_DOP_20181116_HJ6.raw". NativeID:"controllerType=0 controllerNumber=1 scan=13872"	TRUE	657	null	2458.08		x1	R15	-1~x1~G1~0#-1~x1~G2~0#-1~x1~P3~1#47~x1~A4~1#68~x1~S5~2#88~x1~P6~3#90~x1~G7~8#92~x1~G8~8#92~x1~L9~8#93~x1~Q10~8#93~x1~G11~8#93~x1~L12~8#93~x1~E13~8#93~x1~T14~8#93~x1~R15~8#92~x1~R16~8	02e67986-7efb-4c6c-8f62-8bd50d80c745	BPA##x#{ABCDEFGHIKLMPQRSTVWY}#0#1##20	0.00990099
129	772.391	3	2315.16	2315.15	2.61938	[xDQLHR]	>HJURP-F438x	438	443	[GGPASPGGLQGLETR]	>HJURP-F438x	469	483	20181124_Q2_U3_1-2_AB_SA_DOP_20181116_HJ6.13529.13529.3 File:"20181124_Q2_U3_1-2_AB_SA_DOP_20181116_HJ6.raw". NativeID:"controllerType=0 controllerNumber=1 scan=13529"	TRUE	615	null	2415.45		x1	S5	135~x1~G1~0#135~x1~G2~0#135~x1~P3~0#135~x1~A4~0#129~x1~S5~8#113~x1~P6~8#108~x1~G7~8#-1~x1~G8~8#-1~x1~L9~8#-1~x1~Q10~8#-1~x1~G11~8#-1~x1~L12~8#-1~x1~E13~8#-1~x1~T14~8#-1~x1~R15~8	ca1f8efa-a580-49e8-aa29-8fef8725289d	BPA##x#{ABCDEFGHIKLMPQRSTVWY}#0#1##20	0
121	579.545	4	2315.16	2315.15	2.82539	[xDQLHR]	>HJURP-F438x	438	443	[GGPASPGGLQGLETR]	>HJURP-F438x	469	483	20181124_Q2_U3_1-2_AB_SA_DOP_20181116_HJ6.13865.13865.4 File:"20181124_Q2_U3_1-2_AB_SA_DOP_20181116_HJ6.raw". NativeID:"controllerType=0 controllerNumber=1 scan=13865"	TRUE	655	null	2457.54		x1	P6	32~x1~G1~1#32~x1~G2~1#93~x1~P3~3#95~x1~A4~3#101~x1~S5~3#121~x1~P6~11#120~x1~G7~11#117~x1~G8~11#115~x1~L9~11#105~x1~Q10~11#94~x1~G11~11#85~x1~L12~11#70~x1~E13~0#62~x1~T14~0#-1~x1~R15~0	ed0e08cf-a3fe-4d26-b508-598e5b1f4f62	BPA##x#{ABCDEFGHIKLMPQRSTVWY}#0#1##20	0
117	772.392	3	2315.16	2315.15	3.15106	[xDQLHR]	>HJURP-F438x	438	443	[GGPASPGGLQGLETR]	>HJURP-F438x	469	483	20181124_Q2_U3_1-2_AB_SA_DOP_20181116_HJ6.15873.15873.3 File:"20181124_Q2_U3_1-2_AB_SA_DOP_20181116_HJ6.raw". NativeID:"controllerType=0 controllerNumber=1 scan=15873"	TRUE	777	null	2713.18		x1	P3	116~x1~G1~6#117~x1~G2~6#117~x1~P3~6#116~x1~A4~6#109~x1~S5~6#32~x1~P6~6#-1~x1~G7~6#-1~x1~G8~6#-1~x1~L9~6#-1~x1~Q10~6#-1~x1~G11~6#-1~x1~L12~6#-1~x1~E13~6#-1~x1~T14~6#-1~x1~R15~6	01e87cfd-fb3f-40f3-8536-65010cd418fd	BPA##x#{ABCDEFGHIKLMPQRSTVWY}#0#1##20	0
84	618.571	4	2471.26	2471.25	3.29059	[xDQLHR]	>HJURP-F438x	438	443	[GGPASPGGLQGLETRR]	>HJURP-F438x	469	484	20181124_Q2_U3_1-2_AB_SA_DOP_20181116_HJ6.13268.13268.4 File:"20181124_Q2_U3_1-2_AB_SA_DOP_20181116_HJ6.raw". NativeID:"controllerType=0 controllerNumber=1 scan=13268"	TRUE	607	null	2382.58		x1	R15	-1~x1~G1~0#-1~x1~G2~0#-1~x1~P3~1#51~x1~A4~1#60~x1~S5~2#77~x1~P6~3#79~x1~G7~8#82~x1~G8~8#83~x1~L9~8#83~x1~Q10~8#83~x1~G11~8#83~x1~L12~8#83~x1~E13~8#84~x1~T14~8#84~x1~R15~8#82~x1~R16~8	4a6528dc-4ed4-41e7-808c-710f3e439038	BPA##x#{ABCDEFGHIKLMPQRSTVWY}#0#1##20	0.0305556
85	579.546	4	2315.16	2315.15	4.61974	[xDQLHR]	>HJURP-F438x	438	443	[GGPASPGGLQGLETR]	>HJURP-F438x	469	483	20181124_Q2_U3_1-2_AB_SA_DOP_20181116_HJ6.14475.14475.4 File:"20181124_Q2_U3_1-2_AB_SA_DOP_20181116_HJ6.raw". NativeID:"controllerType=0 controllerNumber=1 scan=14475"	TRUE	683	null	2534.51		x1	G1	85~x1~G1~8#85~x1~G2~8#85~x1~P3~8#25~x1~A4~8#43~x1~S5~8#65~x1~P6~8#64~x1~G7~8#62~x1~G8~8#61~x1~L9~8#55~x1~Q10~8#51~x1~G11~8#49~x1~L12~8#-1~x1~E13~0#-1~x1~T14~0#-1~x1~R15~0	3d05c5a7-79a2-46ed-a59b-06c2e1c3f0fe	BPA##x#{ABCDEFGHIKLMPQRSTVWY}#0#1##20	0.0280112
94	529.015	4	2113.04	2113.03	1.46315	[xDQLHR]	>HJURP-F438x	438	443	[SLSEAFENLGK]	>HJURP-F438x	496	506	20181124_Q2_U3_1-2_AB_SA_DOP_20181116_HJ6.17665.17665.4 File:"20181124_Q2_U3_1-2_AB_SA_DOP_20181116_HJ6.raw". NativeID:"controllerType=0 controllerNumber=1 scan=17665"	TRUE	895	null	2936.29		x1	E4	-1~x1~S1~10#-1~x1~L2~10#88~x1~S3~10#94~x1~E4~10#87~x1~A5~10#81~x1~F6~10#73~x1~E7~10#44~x1~L9~10#37~x1~G10~10#-1~x1~K11~10	68fbc8f1-ba16-454f-84a4-6f55d5ccf8e1	BPA##x#{ABCDEFGHIKLMPQRSTVWY}#0#1##20	0.00673401
94	705.018	3	2113.04	2113.03	1.90267	[xDQLHR]	>HJURP-F438x	438	443	[SLSEAFENLGK]	>HJURP-F438x	496	506	20181124_Q2_U3_1-2_AB_SA_DOP_20181116_HJ6.17668.17668.3 File:"20181124_Q2_U3_1-2_AB_SA_DOP_20181116_HJ6.raw". NativeID:"controllerType=0 controllerNumber=1 scan=17668"	TRUE	896	null	2936.5		x1	E4	75~x1~S1~10#75~x1~L2~10#77~x1~S3~10#94~x1~E4~10#92~x1~A5~10#90~x1~F6~10#88~x1~E7~10#84~x1~L9~10#80~x1~G10~10#81~x1~K11~10	4d6c57ab-aa55-478f-860f-8a6b8a519ab6	BPA##x#{ABCDEFGHIKLMPQRSTVWY}#0#1##20	0.00673401
127	705.019	3	2113.04	2113.03	2.94253	[xDQLHR]	>HJURP-F438x	438	443	[SLSEAFENLGK]	>HJURP-F438x	496	506	20181124_Q2_U3_1-2_AB_SA_DOP_20181116_HJ6.16909.16909.3 File:"20181124_Q2_U3_1-2_AB_SA_DOP_20181116_HJ6.raw". NativeID:"controllerType=0 controllerNumber=1 scan=16909"	TRUE	852	null	2841.02		x1	L9	143~x1~S1~1#143~x1~L2~1#149~x1~S3~3#154~x1~E4~4#154~x1~A5~6#151~x1~F6~8#144~x1~E7~10#127~x1~L9~21#115~x1~G10~21#115~x1~K11~21	e56fc3b9-c0bf-4fbf-a37c-8ea56f553c43	BPA##x#{ABCDEFGHIKLMPQRSTVWY}#0#1##20	0
81	529.017	4	2113.04	2113.03	4.41526	[xDQLHR]	>HJURP-F438x	438	443	[SLSEAFENLGK]	>HJURP-F438x	496	506	20181124_Q2_U3_1-2_AB_SA_DOP_20181116_HJ6.17378.17378.4 File:"20181124_Q2_U3_1-2_AB_SA_DOP_20181116_HJ6.raw". NativeID:"controllerType=0 controllerNumber=1 scan=17378"	TRUE	886	null	2900.63		x1	E4	56~x1~S1~10#56~x1~L2~10#70~x1~S3~10#81~x1~E4~10#81~x1~A5~10#81~x1~F6~10#81~x1~E7~10#70~x1~L9~10#62~x1~G10~10#44~x1~K11~10	2f5f8203-cbd7-4830-8136-a0127a833020	BPA##x#{ABCDEFGHIKLMPQRSTVWY}#0#1##20	0.0343915
74	683.682	3	2049.03	2049.03	-1.53714	[xDQLHR]	>HJURP-F438x	438	443	[SLEAGRBLPK]	>HJURP-F438x	508	517	20181124_Q2_U3_1-2_AB_SA_DOP_20181116_HJ6.23029.23029.3 File:"20181124_Q2_U3_1-2_AB_SA_DOP_20181116_HJ6.raw". NativeID:"controllerType=0 controllerNumber=1 scan=23029"	TRUE	1347	null	3604.53		x1	L8	-1~x1~S1~12#-1~x1~L2~12#-1~x1~E3~12#-1~x1~A4~12#-1~x1~G5~12#-1~x1~R6~12#74~x1~B7~12#74~x1~L8~12#72~x1~P9~1#72~x1~K10~1	60a9337d-9091-42a1-840d-5b761f42aba7	BPA##x#{ABCDEFGHIKLMPQRSTVWY}#0#1##20	0.0441176

## Sheet: Y445Bpa
Cross-links identified using HJURP Y445Bpa
Score	m/z	Charge	M+H+	Calculated Mass	Deviation in ppm	Peptide 1	Protein 1	From	To	Peptide2	Protein 2	From2	To3	Scan number	is Selected in Table	Candidate identifier	Folder Number	Retention time in sec	miscellaneous	best linkage position peptide 1	best linkage position peptide 2	All linkage positions	Spectrum UUID	-	local False discovery rate
112	665.846	4	2660.36	2660.35	3.40198	[IVLTHNR]	>Mis18B	203	209	[FDQLHRExBLSPR]	>HJURP-Y445x	438	450	20181124_Q2_U3_1-10_AB_SA_DOP_20181116_HJ8.14959.14959.4 File:"20181124_Q2_U3_1-10_AB_SA_DOP_20181116_HJ8.raw". NativeID:"controllerType=0 controllerNumber=1 scan=14959"	TRUE	582	null	2537.73		H5	x8	-1~I1~x8~1#86~V2~x8~5#104~L3~x8~9#110~T4~x8~14#112~H5~x8~34#-1~R7~x8~34	78ef1d2f-92ef-48fa-ae67-68a059817c2b	BPA##x#{ABCDEFGHIKLMPQRSTVWY}#0#1##20	0
79	532.878	5	2660.36	2660.35	3.81257	[IVLTHNR]	>Mis18B	203	209	[FDQLHRExBLSPR]	>HJURP-Y445x	438	450	20181124_Q2_U3_1-10_AB_SA_DOP_20181116_HJ8.14962.14962.5 File:"20181124_Q2_U3_1-10_AB_SA_DOP_20181116_HJ8.raw". NativeID:"controllerType=0 controllerNumber=1 scan=14962"	TRUE	583	null	2537.98		H5	x8	-1~I1~x8~1#18~V2~x8~5#57~L3~x8~9#70~T4~x8~14#79~H5~x8~34#78~R7~x8~34	43e524c7-5744-4dc1-adcd-ae431f7e00c4	BPA##x#{ABCDEFGHIKLMPQRSTVWY}#0#1##20	0.0326797
78	466.745	4	1863.96	1863.95	2.12728	[IVLTHNR]	>Mis18B	203	209	[ExBLSPR]	>HJURP-Y445x	444	450	20181124_Q2_U3_1-10_AB_SA_DOP_20181116_HJ8.14410.14410.4 File:"20181124_Q2_U3_1-10_AB_SA_DOP_20181116_HJ8.raw". NativeID:"controllerType=0 controllerNumber=1 scan=14410"	TRUE	558	null	2469.6		L3	x2	61~I1~x2~2#61~V2~x2~2#78~L3~x2~23#78~T4~x2~23#78~H5~x2~23#56~R7~x2~23	e38d2ad3-4d30-4956-8067-9c915b257116	BPA##x#{ABCDEFGHIKLMPQRSTVWY}#0#1##20	0.0377358
116	621.991	3	1863.96	1863.95	3.30447	[IVLTHNR]	>Mis18B	203	209	[ExBLSPR]	>HJURP-Y445x	444	450	20181124_Q2_U3_1-10_AB_SA_DOP_20181116_HJ8.14439.14439.3 File:"20181124_Q2_U3_1-10_AB_SA_DOP_20181116_HJ8.raw". NativeID:"controllerType=0 controllerNumber=1 scan=14439"	TRUE	561	null	2473.43		H5	x2	-1~I1~x2~1#88~V2~x2~5#97~L3~x2~9#109~T4~x2~14#116~H5~x2~34#-1~R7~x2~34	c9d7a204-cbf3-47f0-a177-438ade7e0481	BPA##x#{ABCDEFGHIKLMPQRSTVWY}#0#1##20	0
104	577.64	3	1730.91	1730.9	4.86838	[LKSLMK]	>Mis18B	210	215	[ExBLSPR]	>HJURP-Y445x	444	450	20181124_Q2_U3_1-10_AB_SA_DOP_20181116_HJ8.15444.15444.3 File:"20181124_Q2_U3_1-10_AB_SA_DOP_20181116_HJ8.raw". NativeID:"controllerType=0 controllerNumber=1 scan=15444"	TRUE	598	null	2598.56		K2	x2	104~L1~x2~16#104~K2~x2~16#102~S3~x2~16#102~L4~x2~16#79~M5~x2~16#77~K6~x2~16	503a12b5-56b0-42bc-817c-53d522e6e3ba	BPA##x#{ABCDEFGHIKLMPQRSTVWY}#0#1##20	0
94	649.126	5	3241.6	3241.59	2.29394	[ALQMKLWEAESK]	>Mis18A	214	225	[FDQLHRExBLSPR]	>HJURP-Y445x	438	450	20181124_Q2_U3_1-10_AB_SA_DOP_20181116_HJ8.17577.17577.5 File:"20181124_Q2_U3_1-10_AB_SA_DOP_20181116_HJ8.raw". NativeID:"controllerType=0 controllerNumber=1 scan=17577"	TRUE	768	null	2861.96		K5	x8	92~A1~x8~11#92~L2~x8~11#92~Q3~x8~11#94~M4~x8~11#94~K5~x8~11#87~L6~x8~11#83~W7~x8~11#69~E8~x8~11#66~A9~x8~1#66~E10~x8~1#-1~S11~x8~1#64~K12~x8~1	f6060bd7-3a29-4402-8644-08cad51b7777	BPA##x#{ABCDEFGHIKLMPQRSTVWY}#0#1##20	0.0114943
127	600.303	4	2398.19	2398.18	3.93248	[ALQMK]	>Mis18A	214	218	[FDQLHRExBLSPR]	>HJURP-Y445x	438	450	20181124_Q2_U3_1-10_AB_SA_DOP_20181116_HJ8.17831.17831.4 File:"20181124_Q2_U3_1-10_AB_SA_DOP_20181116_HJ8.raw". NativeID:"controllerType=0 controllerNumber=1 scan=17831"	TRUE	784	null	2894.17		A1	x8	127~A1~x8~58#126~L2~x8~29#96~Q3~x8~4#93~M4~x8~4#93~K5~x8~4	a75865bd-8b4f-4db1-bbfa-4b90b2c3d34b	BPA##x#{ABCDEFGHIKLMPQRSTVWY}#0#1##20	0
78	811.157	4	3241.61	3241.59	4.01393	[ALQMKLWEAESK]	>Mis18A	214	225	[FDQLHRExBLSPR]	>HJURP-Y445x	438	450	20181124_Q2_U3_1-10_AB_SA_DOP_20181116_HJ8.20754.20754.4 File:"20181124_Q2_U3_1-10_AB_SA_DOP_20181116_HJ8.raw". NativeID:"controllerType=0 controllerNumber=1 scan=20754"	TRUE	965	null	3263.13		M4	x8	76~A1~x8~11#76~L2~x8~11#74~Q3~x8~11#78~M4~x8~11#-1~K5~x8~11#-1~L6~x8~11#-1~W7~x8~11#-1~E8~x8~11#-1~A9~x8~3#-1~E10~x8~1#-1~S11~x8~1#-1~K12~x8~1	b895f698-d744-415c-93d2-21ca0c284d79	BPA##x#{ABCDEFGHIKLMPQRSTVWY}#0#1##20	0.0377358
127	401.201	4	1601.78	1601.78	0.640499	[ALQMK]	>Mis18A	214	218	[ExBLSPR]	>HJURP-Y445x	444	450	20181124_Q2_U3_1-10_AB_SA_DOP_20181116_HJ8.17096.17096.4 File:"20181124_Q2_U3_1-10_AB_SA_DOP_20181116_HJ8.raw". NativeID:"controllerType=0 controllerNumber=1 scan=17096"	TRUE	746	null	2803.11		A1	x2	127~A1~x2~20#127~L2~x2~20#106~Q3~x2~20#83~M4~x2~20#73~K5~x2~20	d954802c-5fcf-4ee8-82f8-500173c2bf36	BPA##x#{ABCDEFGHIKLMPQRSTVWY}#0#1##20	0
98	401.202	4	1601.79	1601.78	2.41339	[ALQMK]	>Mis18A	214	218	[ExBLSPR]	>HJURP-Y445x	444	450	20181124_Q2_U3_1-10_AB_SA_DOP_20181116_HJ8.16494.16494.4 File:"20181124_Q2_U3_1-10_AB_SA_DOP_20181116_HJ8.raw". NativeID:"controllerType=0 controllerNumber=1 scan=16494"	TRUE	708	null	2728.79		A1	x2	98~A1~x2~20#98~L2~x2~20#81~Q3~x2~20#56~M4~x2~20#49~K5~x2~20	e0c80696-70e8-48b7-b9cd-1801541a150b	BPA##x#{ABCDEFGHIKLMPQRSTVWY}#0#1##20	0.0128205
83	534.6	3	1601.79	1601.78	3.39424	[ALQMK]	>Mis18A	214	218	[ExBLSPR]	>HJURP-Y445x	444	450	20181124_Q2_U3_1-10_AB_SA_DOP_20181116_HJ8.14431.14431.3 File:"20181124_Q2_U3_1-10_AB_SA_DOP_20181116_HJ8.raw". NativeID:"controllerType=0 controllerNumber=1 scan=14431"	TRUE	560	null	2472.23		A1	x2	83~A1~x2~20#83~L2~x2~20#57~Q3~x2~20#31~M4~x2~20#20~K5~x2~20	1f5f74fd-50d9-4a47-ba5b-44f188380ff7	BPA##x#{ABCDEFGHIKLMPQRSTVWY}#0#1##20	0.0144928
92	534.601	3	1601.79	1601.78	3.68898	[ALQMK]	>Mis18A	214	218	[ExBLSPR]	>HJURP-Y445x	444	450	20181124_Q2_U3_1-10_AB_SA_DOP_20181116_HJ8.14947.14947.3 File:"20181124_Q2_U3_1-10_AB_SA_DOP_20181116_HJ8.raw". NativeID:"controllerType=0 controllerNumber=1 scan=14947"	TRUE	579	null	2536.22		L2	x2	92~A1~x2~20#92~L2~x2~20#77~Q3~x2~20#79~M4~x2~20#73~K5~x2~20	53409955-614b-4ecd-bf1e-aad7724ea9e4	BPA##x#{ABCDEFGHIKLMPQRSTVWY}#0#1##20	0.0107527
111	534.601	3	1601.79	1601.78	5.11926	[ALQMK]	>Mis18A	214	218	[ExBLSPR]	>HJURP-Y445x	444	450	20181124_Q2_U3_1-10_AB_SA_DOP_20181116_HJ8.16273.16273.3 File:"20181124_Q2_U3_1-10_AB_SA_DOP_20181116_HJ8.raw". NativeID:"controllerType=0 controllerNumber=1 scan=16273"	TRUE	693	null	2701.46		M4	x2	-1~A1~x2~20#-1~L2~x2~20#-1~Q3~x2~20#111~M4~x2~20#106~K5~x2~20	10e6dc7b-8f70-4786-a889-125c0fcd649d	BPA##x#{ABCDEFGHIKLMPQRSTVWY}#0#1##20	0
77	534.601	3	1601.79	1601.78	5.14834	[ALQMK]	>Mis18A	214	218	[ExBLSPR]	>HJURP-Y445x	444	450	20181124_Q2_U3_1-10_AB_SA_DOP_20181116_HJ8.16438.16438.3 File:"20181124_Q2_U3_1-10_AB_SA_DOP_20181116_HJ8.raw". NativeID:"controllerType=0 controllerNumber=1 scan=16438"	TRUE	707	null	2721.74		M4	x2	73~A1~x2~20#73~L2~x2~20#77~Q3~x2~20#77~M4~x2~20#70~K5~x2~20	b1917233-27be-48cf-ad9a-49d9350dd6f3	BPA##x#{ABCDEFGHIKLMPQRSTVWY}#0#1##20	0.0424242
125	612.056	4	2445.2	2445.19	2.59925	[ExBLSPR]	>HJURP-Y445x	444	450	[ALQMKLWEAESK]	>Mis18A	214	225	20181124_Q2_U3_1-10_AB_SA_DOP_20181116_HJ8.18687.18687.4 File:"20181124_Q2_U3_1-10_AB_SA_DOP_20181116_HJ8.raw". NativeID:"controllerType=0 controllerNumber=1 scan=18687"	TRUE	837	null	3002.9		x2	K5	116~x2~A1~8#117~x2~L2~8#119~x2~Q3~8#122~x2~M4~8#125~x2~K5~8#116~x2~L6~8#78~x2~W7~8#72~x2~E8~8#68~x2~A9~8#65~x2~E10~8#33~x2~S11~8#33~x2~K12~8	540cee8a-4b8a-416b-a090-80c0613e6656	BPA##x#{ABCDEFGHIKLMPQRSTVWY}#0#1##20	0
118	815.739	3	2445.2	2445.19	2.93537	[ExBLSPR]	>HJURP-Y445x	444	450	[ALQMKLWEAESK]	>Mis18A	214	225	20181124_Q2_U3_1-10_AB_SA_DOP_20181116_HJ8.22078.22078.3 File:"20181124_Q2_U3_1-10_AB_SA_DOP_20181116_HJ8.raw". NativeID:"controllerType=0 controllerNumber=1 scan=22078"	TRUE	1086	null	3427.38		x2	K5	88~x2~A1~11#88~x2~L2~11#90~x2~Q3~11#106~x2~M4~11#118~x2~K5~11#115~x2~L6~11#113~x2~W7~11#-1~x2~E8~11#-1~x2~A9~1#-1~x2~E10~1#-1~x2~S11~1#-1~x2~K12~1	22e728c5-86e6-4aaa-914a-b53f3f4e5929	BPA##x#{ABCDEFGHIKLMPQRSTVWY}#0#1##20	0
90	612.056	4	2445.2	2445.19	3.34124	[ExBLSPR]	>HJURP-Y445x	444	450	[ALQMKLWEAESK]	>Mis18A	214	225	20181124_Q2_U3_1-10_AB_SA_DOP_20181116_HJ8.20502.20502.4 File:"20181124_Q2_U3_1-10_AB_SA_DOP_20181116_HJ8.raw". NativeID:"controllerType=0 controllerNumber=1 scan=20502"	TRUE	955	null	3231.26		x2	M4	70~x2~A1~0#71~x2~L2~0#80~x2~Q3~2#90~x2~M4~16#90~x2~K5~16#88~x2~L6~16#86~x2~W7~16#75~x2~E8~16#64~x2~A9~3#53~x2~E10~3#49~x2~S11~3#49~x2~K12~3	6499a5b0-e129-4436-8dfd-6e89c25479bb	BPA##x#{ABCDEFGHIKLMPQRSTVWY}#0#1##20	0.00952381
91	612.056	4	2445.2	2445.19	3.51908	[ExBLSPR]	>HJURP-Y445x	444	450	[ALQMKLWEAESK]	>Mis18A	214	225	20181124_Q2_U3_1-10_AB_SA_DOP_20181116_HJ8.22058.22058.4 File:"20181124_Q2_U3_1-10_AB_SA_DOP_20181116_HJ8.raw". NativeID:"controllerType=0 controllerNumber=1 scan=22058"	TRUE	1082	null	3424.83		x2	L6	95~x2~A1~1#95~x2~L2~1#97~x2~Q3~1#100~x2~M4~1#100~x2~K5~1#91~x2~L6~13#74~x2~W7~13#60~x2~E8~13#49~x2~A9~13#39~x2~E10~13#34~x2~S11~13#34~x2~K12~13	ed7ddd10-e575-4942-982e-f9117d1abb05	BPA##x#{ABCDEFGHIKLMPQRSTVWY}#0#1##20	0.00980392
148	815.739	3	2445.2	2445.19	3.63605	[ExBLSPR]	>HJURP-Y445x	444	450	[ALQMKLWEAESK]	>Mis18A	214	225	20181124_Q2_U3_1-10_AB_SA_DOP_20181116_HJ8.18659.18659.3 File:"20181124_Q2_U3_1-10_AB_SA_DOP_20181116_HJ8.raw". NativeID:"controllerType=0 controllerNumber=1 scan=18659"	TRUE	831	null	2999.14		x2	K5	82~x2~A1~4#82~x2~L2~4#142~x2~Q3~14#145~x2~M4~14#148~x2~K5~14#142~x2~L6~14#-1~x2~W7~14#-1~x2~E8~14#-1~x2~A9~1#-1~x2~E10~1#-1~x2~S11~1#-1~x2~K12~1	3c37976e-dee0-41cc-a20e-5b2c8c630675	BPA##x#{ABCDEFGHIKLMPQRSTVWY}#0#1##20	0
118	524	4	2092.98	2092.97	2.51169	[ExBLSPR]	>HJURP-Y445x	444	450	[QGHGENRQR]	>HJURP-Y445x	424	432	20181124_Q2_U3_1-10_AB_SA_DOP_20181116_HJ8.7362.7362.4 File:"20181124_Q2_U3_1-10_AB_SA_DOP_20181116_HJ8.raw". NativeID:"controllerType=0 controllerNumber=1 scan=7362"	TRUE	248	null	1542.49		x2	R7	-1~x2~Q1~1#-1~x2~G2~3#-1~x2~H3~5#118~x2~G4~18#118~x2~E5~18#118~x2~R7~18#108~x2~Q8~18#105~x2~R9~18	c75805d2-27c5-47ba-aa51-8f78182ecd64	BPA##x#{ABCDEFGHIKLMPQRSTVWY}#0#1##20	0
85	618.66	3	1853.97	1853.96	1.79877	[WLISPVK]	>HJURP-Y445x	409	415	[ExBLSPR]	>HJURP-Y445x	444	450	20181124_Q2_U3_1-10_AB_SA_DOP_20181116_HJ8.22761.22761.3 File:"20181124_Q2_U3_1-10_AB_SA_DOP_20181116_HJ8.raw". NativeID:"controllerType=0 controllerNumber=1 scan=22761"	TRUE	1204	null	3510.68		I3	x2	-1~W1~x2~14#67~L2~x2~14#85~I3~x2~14#75~S4~x2~14#67~P5~x2~14#56~V6~x2~14#50~K7~x2~14	8ef698c3-b441-471e-9081-76f7ccc41f42	BPA##x#{ABCDEFGHIKLMPQRSTVWY}#0#1##20	0.0162602
132	464.247	4	1853.97	1853.96	2.28278	[WLISPVK]	>HJURP-Y445x	409	415	[ExBLSPR]	>HJURP-Y445x	444	450	20181124_Q2_U3_1-10_AB_SA_DOP_20181116_HJ8.21487.21487.4 File:"20181124_Q2_U3_1-10_AB_SA_DOP_20181116_HJ8.raw". NativeID:"controllerType=0 controllerNumber=1 scan=21487"	TRUE	1048	null	3354.27		L2	x2	124~W1~x2~14#132~L2~x2~14#124~I3~x2~14#108~S4~x2~14#100~P5~x2~14#87~V6~x2~14#79~K7~x2~14	1ea3a58b-b7fe-4d5f-9e43-469b5eb62c79	BPA##x#{ABCDEFGHIKLMPQRSTVWY}#0#1##20	0
118	464.247	4	1853.97	1853.96	2.4811	[WLISPVK]	>HJURP-Y445x	409	415	[ExBLSPR]	>HJURP-Y445x	444	450	20181124_Q2_U3_1-10_AB_SA_DOP_20181116_HJ8.23304.23304.4 File:"20181124_Q2_U3_1-10_AB_SA_DOP_20181116_HJ8.raw". NativeID:"controllerType=0 controllerNumber=1 scan=23304"	TRUE	1260	null	3576.94		P5	x2	69~W1~x2~14#73~L2~x2~14#98~I3~x2~14#111~S4~x2~14#118~P5~x2~14#108~V6~x2~14#99~K7~x2~14	2b9995af-eb30-40ab-97ee-a522736fac42	BPA##x#{ABCDEFGHIKLMPQRSTVWY}#0#1##20	0
107	618.66	3	1853.97	1853.96	2.49096	[WLISPVK]	>HJURP-Y445x	409	415	[ExBLSPR]	>HJURP-Y445x	444	450	20181124_Q2_U3_1-10_AB_SA_DOP_20181116_HJ8.23332.23332.3 File:"20181124_Q2_U3_1-10_AB_SA_DOP_20181116_HJ8.raw". NativeID:"controllerType=0 controllerNumber=1 scan=23332"	TRUE	1265	null	3580.58		P5	x2	38~W1~x2~14#49~L2~x2~14#85~I3~x2~14#93~S4~x2~14#107~P5~x2~14#102~V6~x2~14#93~K7~x2~14	a5852875-d567-42fc-87fe-b3b912715f2f	BPA##x#{ABCDEFGHIKLMPQRSTVWY}#0#1##20	0
121	464.247	4	1853.97	1853.96	2.54694	[WLISPVK]	>HJURP-Y445x	409	415	[ExBLSPR]	>HJURP-Y445x	444	450	20181124_Q2_U3_1-10_AB_SA_DOP_20181116_HJ8.22755.22755.4 File:"20181124_Q2_U3_1-10_AB_SA_DOP_20181116_HJ8.raw". NativeID:"controllerType=0 controllerNumber=1 scan=22755"	TRUE	1202	null	3509.77		I3	x2	107~W1~x2~14#114~L2~x2~14#121~I3~x2~14#108~S4~x2~14#103~P5~x2~14#93~V6~x2~14#85~K7~x2~14	5fd20fae-3aa7-434b-8da9-067231fd3f9c	BPA##x#{ABCDEFGHIKLMPQRSTVWY}#0#1##20	0
89	618.661	3	1853.97	1853.96	2.86835	[WLISPVK]	>HJURP-Y445x	409	415	[ExBLSPR]	>HJURP-Y445x	444	450	20181124_Q2_U3_1-10_AB_SA_DOP_20181116_HJ8.22051.22051.3 File:"20181124_Q2_U3_1-10_AB_SA_DOP_20181116_HJ8.raw". NativeID:"controllerType=0 controllerNumber=1 scan=22051"	TRUE	1080	null	3423.83		P5	x2	-1~W1~x2~14#69~L2~x2~14#84~I3~x2~14#83~S4~x2~14#89~P5~x2~14#84~V6~x2~14#80~K7~x2~14	0b0f3522-c481-404f-92af-703755b33776	BPA##x#{ABCDEFGHIKLMPQRSTVWY}#0#1##20	0.00900901
91	464.248	4	1853.97	1853.96	3.45865	[WLISPVK]	>HJURP-Y445x	409	415	[ExBLSPR]	>HJURP-Y445x	444	450	20181124_Q2_U3_1-10_AB_SA_DOP_20181116_HJ8.23523.23523.4 File:"20181124_Q2_U3_1-10_AB_SA_DOP_20181116_HJ8.raw". NativeID:"controllerType=0 controllerNumber=1 scan=23523"	TRUE	1287	null	3604.75		I3	x2	77~W1~x2~29#84~L2~x2~29#91~I3~x2~29#87~S4~x2~2#82~P5~x2~2#74~V6~x2~2#66~K7~x2~2	da9908c9-8259-404f-a410-8c78d4657131	BPA##x#{ABCDEFGHIKLMPQRSTVWY}#0#1##20	0.00980392
76	464.248	4	1853.97	1853.96	3.53457	[WLISPVK]	>HJURP-Y445x	409	415	[ExBLSPR]	>HJURP-Y445x	444	450	20181124_Q2_U3_1-10_AB_SA_DOP_20181116_HJ8.24300.24300.4 File:"20181124_Q2_U3_1-10_AB_SA_DOP_20181116_HJ8.raw". NativeID:"controllerType=0 controllerNumber=1 scan=24300"	TRUE	1365	null	3701.05		P5	x2	20~W1~x2~2#28~L2~x2~2#69~I3~x2~2#71~S4~x2~23#76~P5~x2~23#76~V6~x2~23#66~K7~x2~23	0c6b6bb6-6db9-4854-bedc-0cf9b5d21dcb	BPA##x#{ABCDEFGHIKLMPQRSTVWY}#0#1##20	0.0517241
132	464.248	4	1853.97	1853.96	3.94451	[WLISPVK]	>HJURP-Y445x	409	415	[ExBLSPR]	>HJURP-Y445x	444	450	20181124_Q2_U3_1-10_AB_SA_DOP_20181116_HJ8.22056.22056.4 File:"20181124_Q2_U3_1-10_AB_SA_DOP_20181116_HJ8.raw". NativeID:"controllerType=0 controllerNumber=1 scan=22056"	TRUE	1081	null	3424.67		I3	x2	104~W1~x2~27#112~L2~x2~27#132~I3~x2~27#129~S4~x2~11#138~P5~x2~2#133~V6~x2~2#126~K7~x2~2	97c10ec0-168d-4e28-b354-4a4fa1496c7c	BPA##x#{ABCDEFGHIKLMPQRSTVWY}#0#1##20	0
88	489.015	4	1953.04	1953.04	0.260415	[IVSRPTIR]	>HJURP-Y445x	416	423	[ExBLSPR]	>HJURP-Y445x	444	450	20181124_Q2_U3_1-10_AB_SA_DOP_20181116_HJ8.14641.14641.4 File:"20181124_Q2_U3_1-10_AB_SA_DOP_20181116_HJ8.raw". NativeID:"controllerType=0 controllerNumber=1 scan=14641"	TRUE	567	null	2497.91		S3	x2	59~I1~x2~1#64~V2~x2~2#88~S3~x2~52#83~R4~x2~8#87~P5~x2~8#87~T6~x2~8#75~I7~x2~8#70~R8~x2~8	97831739-e85b-431c-a2a0-67580c22ebce	BPA##x#{ABCDEFGHIKLMPQRSTVWY}#0#1##20	0.0175439
113	651.686	3	1953.04	1953.04	2.41144	[IVSRPTIR]	>HJURP-Y445x	416	423	[ExBLSPR]	>HJURP-Y445x	444	450	20181124_Q2_U3_1-10_AB_SA_DOP_20181116_HJ8.14376.14376.3 File:"20181124_Q2_U3_1-10_AB_SA_DOP_20181116_HJ8.raw". NativeID:"controllerType=0 controllerNumber=1 scan=14376"	TRUE	557	null	2465.53		V2	x2	-1~I1~x2~12#113~V2~x2~12#-1~S3~x2~12#-1~R4~x2~12#-1~P5~x2~12#-1~T6~x2~12#-1~I7~x2~12#-1~R8~x2~12	c4cb71f8-9da8-4c43-99c3-9ee3ebb86690	BPA##x#{ABCDEFGHIKLMPQRSTVWY}#0#1##20	0
93	489.016	4	1953.04	1953.04	2.45504	[IVSRPTIR]	>HJURP-Y445x	416	423	[ExBLSPR]	>HJURP-Y445x	444	450	20181124_Q2_U3_1-10_AB_SA_DOP_20181116_HJ8.14856.14856.4 File:"20181124_Q2_U3_1-10_AB_SA_DOP_20181116_HJ8.raw". NativeID:"controllerType=0 controllerNumber=1 scan=14856"	TRUE	573	null	2524.77		S3	x2	52~I1~x2~1#59~V2~x2~3#93~S3~x2~15#93~R4~x2~15#89~P5~x2~15#89~T6~x2~15#89~I7~x2~15#84~R8~x2~15	06f0d341-9fe6-470b-be19-afe9b9435fd5	BPA##x#{ABCDEFGHIKLMPQRSTVWY}#0#1##20	0.0111111
83	391.414	5	1953.04	1953.04	2.51514	[IVSRPTIR]	>HJURP-Y445x	416	423	[ExBLSPR]	>HJURP-Y445x	444	450	20181124_Q2_U3_1-10_AB_SA_DOP_20181116_HJ8.14891.14891.5 File:"20181124_Q2_U3_1-10_AB_SA_DOP_20181116_HJ8.raw". NativeID:"controllerType=0 controllerNumber=1 scan=14891"	TRUE	574	null	2529.18		I1	x2	83~I1~x2~12#77~V2~x2~12#77~S3~x2~12#77~R4~x2~12#63~P5~x2~12#49~T6~x2~12#29~I7~x2~12#22~R8~x2~12	9ab29ff1-dd95-4ba3-a73e-bf59c179ad0c	BPA##x#{ABCDEFGHIKLMPQRSTVWY}#0#1##20	0.0144928
76	489.016	4	1953.04	1953.04	2.63551	[IVSRPTIR]	>HJURP-Y445x	416	423	[ExBLSPR]	>HJURP-Y445x	444	450	20181124_Q2_U3_1-10_AB_SA_DOP_20181116_HJ8.12443.12443.4 File:"20181124_Q2_U3_1-10_AB_SA_DOP_20181116_HJ8.raw". NativeID:"controllerType=0 controllerNumber=1 scan=12443"	TRUE	415	null	2215.53		S3	x2	48~I1~x2~1#60~V2~x2~3#76~S3~x2~52#74~R4~x2~8#69~P5~x2~8#69~T6~x2~8#69~I7~x2~8#63~R8~x2~8	c903a8eb-3f7b-4050-85ed-705e1104fc90	BPA##x#{ABCDEFGHIKLMPQRSTVWY}#0#1##20	0.0517241
77	489.016	4	1953.04	1953.04	2.69802	[IVSRPTIR]	>HJURP-Y445x	416	423	[ExBLSPR]	>HJURP-Y445x	444	450	20181124_Q2_U3_1-10_AB_SA_DOP_20181116_HJ8.14465.14465.4 File:"20181124_Q2_U3_1-10_AB_SA_DOP_20181116_HJ8.raw". NativeID:"controllerType=0 controllerNumber=1 scan=14465"	TRUE	563	null	2476.52		P5	x2	63~I1~x2~1#63~V2~x2~1#75~S3~x2~16#75~R4~x2~16#77~P5~x2~16#77~T6~x2~16#57~I7~x2~16#53~R8~x2~16	9cb8e2e8-49e4-43b0-8b5e-edb05e9d791a	BPA##x#{ABCDEFGHIKLMPQRSTVWY}#0#1##20	0.0424242
137	651.686	3	1953.04	1953.04	2.87326	[IVSRPTIR]	>HJURP-Y445x	416	423	[ExBLSPR]	>HJURP-Y445x	444	450	20181124_Q2_U3_1-10_AB_SA_DOP_20181116_HJ8.14906.14906.3 File:"20181124_Q2_U3_1-10_AB_SA_DOP_20181116_HJ8.raw". NativeID:"controllerType=0 controllerNumber=1 scan=14906"	TRUE	575	null	2530.93		R4	x2	-1~I1~x2~12#132~V2~x2~12#137~S3~x2~12#137~R4~x2~12#-1~P5~x2~12#-1~T6~x2~12#-1~I7~x2~12#-1~R8~x2~12	ba2736cc-4e63-4d08-af3a-f4180267ebad	BPA##x#{ABCDEFGHIKLMPQRSTVWY}#0#1##20	0
82	391.414	5	1953.04	1953.04	2.89059	[IVSRPTIR]	>HJURP-Y445x	416	423	[ExBLSPR]	>HJURP-Y445x	444	450	20181124_Q2_U3_1-10_AB_SA_DOP_20181116_HJ8.15552.15552.5 File:"20181124_Q2_U3_1-10_AB_SA_DOP_20181116_HJ8.raw". NativeID:"controllerType=0 controllerNumber=1 scan=15552"	TRUE	606	null	2612.81		S3	x2	77~I1~x2~12#77~V2~x2~12#82~S3~x2~12#82~R4~x2~12#76~P5~x2~12#76~T6~x2~12#62~I7~x2~12#54~R8~x2~12	5f6302eb-9b34-40a7-a0f9-c703ccc49580	BPA##x#{ABCDEFGHIKLMPQRSTVWY}#0#1##20	0.0277778
104	651.686	3	1953.04	1953.04	2.97992	[IVSRPTIR]	>HJURP-Y445x	416	423	[ExBLSPR]	>HJURP-Y445x	444	450	20181124_Q2_U3_1-10_AB_SA_DOP_20181116_HJ8.14027.14027.3 File:"20181124_Q2_U3_1-10_AB_SA_DOP_20181116_HJ8.raw". NativeID:"controllerType=0 controllerNumber=1 scan=14027"	TRUE	539	null	2422		I1	x2	104~I1~x2~16#-1~V2~x2~16#-1~S3~x2~16#-1~R4~x2~16#-1~P5~x2~16#-1~T6~x2~16#-1~I7~x2~1#-1~R8~x2~1	1f2c9742-d556-49e3-ba88-2ac97cdc8684	BPA##x#{ABCDEFGHIKLMPQRSTVWY}#0#1##20	0
123	633.667	3	1898.99	1898.98	3.31256	[RLSLPSSK]	>HJURP-Y445x	484	491	[ExBLSPR]	>HJURP-Y445x	444	450	20181124_Q2_U3_1-10_AB_SA_DOP_20181116_HJ8.13607.13607.3 File:"20181124_Q2_U3_1-10_AB_SA_DOP_20181116_HJ8.raw". NativeID:"controllerType=0 controllerNumber=1 scan=13607"	TRUE	517	null	2369.69		R1	x2	123~R1~x2~21#121~L2~x2~21#-1~S3~x2~21#-1~L4~x2~21#-1~P5~x2~5#-1~S6~x2~5#-1~S7~x2~1#-1~K8~x2~1	1056987f-ecf0-4dfa-8b99-5660e4ac697f	BPA##x#{ABCDEFGHIKLMPQRSTVWY}#0#1##20	0
119	633.667	3	1898.99	1898.98	3.80901	[RLSLPSSK]	>HJURP-Y445x	484	491	[ExBLSPR]	>HJURP-Y445x	444	450	20181124_Q2_U3_1-10_AB_SA_DOP_20181116_HJ8.15024.15024.3 File:"20181124_Q2_U3_1-10_AB_SA_DOP_20181116_HJ8.raw". NativeID:"controllerType=0 controllerNumber=1 scan=15024"	TRUE	585	null	2545.69		S3	x2	118~R1~x2~7#119~L2~x2~7#119~S3~x2~33#-1~L4~x2~33#-1~P5~x2~6#-1~S6~x2~6#-1~S7~x2~1#-1~K8~x2~1	9dd35113-5caf-4dd3-a82f-1bc267ddf301	BPA##x#{ABCDEFGHIKLMPQRSTVWY}#0#1##20	0
107	475.502	4	1898.99	1898.98	3.99564	[RLSLPSSK]	>HJURP-Y445x	484	491	[ExBLSPR]	>HJURP-Y445x	444	450	20181124_Q2_U3_1-10_AB_SA_DOP_20181116_HJ8.15005.15005.4 File:"20181124_Q2_U3_1-10_AB_SA_DOP_20181116_HJ8.raw". NativeID:"controllerType=0 controllerNumber=1 scan=15005"	TRUE	584	null	2543.31		L2	x2	105~R1~x2~12#107~L2~x2~12#104~S3~x2~12#104~L4~x2~12#79~P5~x2~12#64~S6~x2~12#43~S7~x2~12#41~K8~x2~12	6e567f15-7cba-4d20-a93b-ce1b6ee25f5c	BPA##x#{ABCDEFGHIKLMPQRSTVWY}#0#1##20	0
97	436.476	4	1742.88	1742.88	3.3464	[LSLPSSK]	>HJURP-Y445x	485	491	[ExBLSPR]	>HJURP-Y445x	444	450	20181124_Q2_U3_1-10_AB_SA_DOP_20181116_HJ8.18966.18966.4 File:"20181124_Q2_U3_1-10_AB_SA_DOP_20181116_HJ8.raw". NativeID:"controllerType=0 controllerNumber=1 scan=18966"	TRUE	858	null	3038.38		L3	x2	84~L1~x2~14#84~S2~x2~14#97~L3~x2~14#97~P4~x2~14#81~S5~x2~14#60~S6~x2~14#52~K7~x2~14	5bf1d7c2-ddd5-4c01-9215-4cd9baff50f3	BPA##x#{ABCDEFGHIKLMPQRSTVWY}#0#1##20	0.0123457
79	600.634	3	1799.89	1799.89	1.21448	[RSLEAGR]	>HJURP-Y445x	507	513	[ExBLSPR]	>HJURP-Y445x	444	450	20181124_Q2_U3_1-10_AB_SA_DOP_20181116_HJ8.13786.13786.3 File:"20181124_Q2_U3_1-10_AB_SA_DOP_20181116_HJ8.raw". NativeID:"controllerType=0 controllerNumber=1 scan=13786"	TRUE	532	null	2391.76		S2	x2	-1~R1~x2~23#79~S2~x2~23#-1~L3~x2~23#-1~E4~x2~23#-1~A5~x2~2#-1~G6~x2~2#-1~R7~x2~2	bc77e979-74f5-4f23-b35e-89efc34fc48d	BPA##x#{ABCDEFGHIKLMPQRSTVWY}#0#1##20	0.0326797
110	450.728	4	1799.89	1799.89	2.73977	[RSLEAGR]	>HJURP-Y445x	507	513	[ExBLSPR]	>HJURP-Y445x	444	450	20181124_Q2_U3_1-10_AB_SA_DOP_20181116_HJ8.13641.13641.4 File:"20181124_Q2_U3_1-10_AB_SA_DOP_20181116_HJ8.raw". NativeID:"controllerType=0 controllerNumber=1 scan=13641"	TRUE	518	null	2373.9		R1	x2	110~R1~x2~14#110~S2~x2~14#108~L3~x2~14#89~E4~x2~14#69~A5~x2~14#46~G6~x2~14#42~R7~x2~14	f62c9960-85a2-467b-b3a5-9432b0abeaa0	BPA##x#{ABCDEFGHIKLMPQRSTVWY}#0#1##20	0
81	600.636	3	1799.89	1799.89	5.05133	[RSLEAGR]	>HJURP-Y445x	507	513	[ExBLSPR]	>HJURP-Y445x	444	450	20181124_Q2_U3_1-10_AB_SA_DOP_20181116_HJ8.13594.13594.3 File:"20181124_Q2_U3_1-10_AB_SA_DOP_20181116_HJ8.raw". NativeID:"controllerType=0 controllerNumber=1 scan=13594"	TRUE	515	null	2368.07		E4	x2	-1~R1~x2~8#-1~S2~x2~28#81~L3~x2~28#81~E4~x2~28#-1~A5~x2~2#-1~G6~x2~2#-1~R7~x2~2	5fd2dc66-fa69-4ca9-b602-933c79d73ffd	BPA##x#{ABCDEFGHIKLMPQRSTVWY}#0#1##20	0.0272109
84	711.317	4	2842.24	2842.24	1.85213	[ExBLSPR]	>HJURP-Y445x	444	450	[RMBLPDSWAMNMYR]	>HJURP-Y445x	455	468	20181124_Q2_U3_1-10_AB_SA_DOP_20181116_HJ8.26476.26476.4 File:"20181124_Q2_U3_1-10_AB_SA_DOP_20181116_HJ8.raw". NativeID:"controllerType=0 controllerNumber=1 scan=26476"	TRUE	1807	null	3973.57		x2	P5	83~x2~R1~13#83~x2~M2~13#83~x2~B3~13#83~x2~L4~13#84~x2~P5~13#84~x2~D6~13#78~x2~S7~13#64~x2~W8~1#52~x2~A9~1#36~x2~M10~1#-1~x2~M12~1#-1~x2~Y13~1#-1~x2~R14~1	634029a6-4c69-467a-ba33-eef65f0f9152	BPA##x#{ABCDEFGHIKLMPQRSTVWY}#0#1##20	0.0155039
145	711.317	4	2842.25	2842.24	2.90609	[ExBLSPR]	>HJURP-Y445x	444	450	[RMBLPDSWAMNMYR]	>HJURP-Y445x	455	468	20181124_Q2_U3_1-10_AB_SA_DOP_20181116_HJ8.25296.25296.4 File:"20181124_Q2_U3_1-10_AB_SA_DOP_20181116_HJ8.raw". NativeID:"controllerType=0 controllerNumber=1 scan=25296"	TRUE	1518	null	3824.21		x2	R1	145~x2~R1~16#145~x2~M2~16#145~x2~B3~16#145~x2~L4~16#133~x2~P5~7#133~x2~D6~7#120~x2~S7~6#102~x2~W8~5#75~x2~A9~4#20~x2~M10~1#8~x2~M12~1#-1~x2~Y13~1#-1~x2~R14~1	48499dd5-2d52-475a-8c32-23b13d672084	BPA##x#{ABCDEFGHIKLMPQRSTVWY}#0#1##20	0
91	711.317	4	2842.25	2842.24	3.06372	[ExBLSPR]	>HJURP-Y445x	444	450	[RMBLPDSWAMNMYR]	>HJURP-Y445x	455	468	20181124_Q2_U3_1-10_AB_SA_DOP_20181116_HJ8.24595.24595.4 File:"20181124_Q2_U3_1-10_AB_SA_DOP_20181116_HJ8.raw". NativeID:"controllerType=0 controllerNumber=1 scan=24595"	TRUE	1410	null	3737.28		x2	M10	-1~x2~R1~1#-1~x2~M2~1#-1~x2~B3~1#-1~x2~L4~1#41~x2~P5~1#51~x2~D6~1#61~x2~S7~1#70~x2~W8~1#90~x2~A9~11#91~x2~M10~18#82~x2~M12~18#81~x2~Y13~18#81~x2~R14~18	9472e237-5cca-4f91-b8e2-1915a5372c70	BPA##x#{ABCDEFGHIKLMPQRSTVWY}#0#1##20	0.00980392
85	715.317	4	2858.24	2858.23	3.80322	[ExBLSPR]	>HJURP-Y445x	444	450	[RMBLPDSWAmNMYR]	>HJURP-Y445x	455	468	20181124_Q2_U3_1-10_AB_SA_DOP_20181116_HJ8.23434.23434.4 File:"20181124_Q2_U3_1-10_AB_SA_DOP_20181116_HJ8.raw". NativeID:"controllerType=0 controllerNumber=1 scan=23434"	TRUE	1278	null	3593.45		x2	P5	78~x2~R1~13#78~x2~M2~13#79~x2~B3~13#84~x2~L4~13#85~x2~P5~13#85~x2~D6~13#79~x2~S7~5#74~x2~W8~3#65~x2~A9~3#41~x2~M12~1#38~x2~Y13~1#38~x2~R14~1	737da217-80b7-4ca5-a7bc-55b294c42e85	BPA##x#{ABCDEFGHIKLMPQRSTVWY}#0#1##20	0.0162602
108	569.256	5	2842.25	2842.24	4.1462	[ExBLSPR]	>HJURP-Y445x	444	450	[RMBLPDSWAMNMYR]	>HJURP-Y445x	455	468	20181124_Q2_U3_1-10_AB_SA_DOP_20181116_HJ8.25298.25298.5 File:"20181124_Q2_U3_1-10_AB_SA_DOP_20181116_HJ8.raw". NativeID:"controllerType=0 controllerNumber=1 scan=25298"	TRUE	1519	null	3824.35		x2	R1	108~x2~R1~14#108~x2~M2~14#108~x2~B3~14#108~x2~L4~14#108~x2~P5~14#108~x2~D6~14#99~x2~S7~6#91~x2~W8~1#78~x2~A9~1#35~x2~M10~1#17~x2~M12~1#11~x2~Y13~1#11~x2~R14~1	9f843e3a-184c-451a-a89e-0c84b79a394e	BPA##x#{ABCDEFGHIKLMPQRSTVWY}#0#1##20	0
83	672.292	4	2686.15	2686.14	2.63281	[ExBLSPR]	>HJURP-Y445x	444	450	[MBLPDSWAMNMYR]	>HJURP-Y445x	456	468	20181124_Q2_U3_1-10_AB_SA_DOP_20181116_HJ8.27343.27343.4 File:"20181124_Q2_U3_1-10_AB_SA_DOP_20181116_HJ8.raw". NativeID:"controllerType=0 controllerNumber=1 scan=27343"	TRUE	2066	null	4081.5		x2	M9	15~x2~M1~1#15~x2~B2~1#23~x2~L3~1#40~x2~P4~1#40~x2~D5~1#42~x2~S6~1#53~x2~W7~1#74~x2~A8~11#83~x2~M9~19#82~x2~M11~19#80~x2~Y12~19#80~x2~R13~19	17d29afc-ac9c-4b73-aa6a-3722d4518529	BPA##x#{ABCDEFGHIKLMPQRSTVWY}#0#1##20	0.0144928
109	803.396	3	2408.17	2408.17	3.52591	[ExBLSPR]	>HJURP-Y445x	444	450	[GGPASPGGLQGLETR]	>HJURP-Y445x	469	483	20181124_Q2_U3_1-10_AB_SA_DOP_20181116_HJ8.18647.18647.3 File:"20181124_Q2_U3_1-10_AB_SA_DOP_20181116_HJ8.raw". NativeID:"controllerType=0 controllerNumber=1 scan=18647"	TRUE	830	null	2997.66		x2	P6	106~x2~G1~0#106~x2~G2~0#117~x2~P3~1#119~x2~A4~1#115~x2~S5~1#109~x2~P6~9#107~x2~G7~9#103~x2~G8~9#98~x2~L9~9#88~x2~Q10~9#-1~x2~G11~9#-1~x2~L12~9#-1~x2~E13~9#-1~x2~T14~9#-1~x2~R15~9	d5815011-3230-432c-ac75-6765bcd380e6	BPA##x#{ABCDEFGHIKLMPQRSTVWY}#0#1##20	0
82	641.825	4	2564.28	2564.27	4.25879	[ExBLSPR]	>HJURP-Y445x	444	450	[GGPASPGGLQGLETRR]	>HJURP-Y445x	469	484	20181124_Q2_U3_1-10_AB_SA_DOP_20181116_HJ8.17856.17856.4 File:"20181124_Q2_U3_1-10_AB_SA_DOP_20181116_HJ8.raw". NativeID:"controllerType=0 controllerNumber=1 scan=17856"	TRUE	785	null	2897.44		x2	T14	-1~x2~G1~0#-1~x2~G2~0#-1~x2~P3~1#-1~x2~A4~1#35~x2~S5~2#73~x2~P6~3#81~x2~G7~3#81~x2~G8~3#81~x2~L9~3#81~x2~Q10~11#81~x2~G11~11#81~x2~L12~11#81~x2~E13~11#82~x2~T14~11#82~x2~R15~11#82~x2~R16~11	8af65754-e336-486c-9711-d5c8c69be06a	BPA##x#{ABCDEFGHIKLMPQRSTVWY}#0#1##20	0.0277778
84	513.662	5	2564.28	2564.27	5.05886	[ExBLSPR]	>HJURP-Y445x	444	450	[GGPASPGGLQGLETRR]	>HJURP-Y445x	469	484	20181124_Q2_U3_1-10_AB_SA_DOP_20181116_HJ8.17886.17886.5 File:"20181124_Q2_U3_1-10_AB_SA_DOP_20181116_HJ8.raw". NativeID:"controllerType=0 controllerNumber=1 scan=17886"	TRUE	787	null	2901.35		x2	R15	-1~x2~G1~1#-1~x2~G2~1#-1~x2~P3~1#-1~x2~A4~0#-1~x2~S5~1#-1~x2~P6~3#79~x2~G7~4#66~x2~G8~4#68~x2~L9~4#77~x2~Q10~6#84~x2~G11~12#84~x2~L12~12#84~x2~E13~12#84~x2~T14~12#84~x2~R15~12#82~x2~R16~12	3d2871b6-6041-4e81-a1ab-09c7aadeb119	BPA##x#{ABCDEFGHIKLMPQRSTVWY}#0#1##20	0.0155039

## Sheet: Y577Bpa
Cross-links identified using HJURP Y577Bpa
Score	m/z	Charge	M+H+	Calculated Mass	Deviation in ppm	Peptide 1	Protein 1	From	To	Peptide2	Protein 2	From2	To3	Scan number	is Selected in Table	Candidate identifier	Folder Number	Retention time in sec	miscellaneous	best linkage position peptide 1	best linkage position peptide 2	All linkage positions	Spectrum UUID	-	local False discovery rate
79	527.275	3	1579.81	1579.81	1.43829	[HRSR]	>Mis18B	8	11	[NRxDEIK]	>HJURP-Y577x	575	581	20181124_Q2_U3_1-2_AB_SA_DOP_20181116_HJ1.4042.4042.3 File:"20181124_Q2_U3_1-2_AB_SA_DOP_20181116_HJ1.raw". NativeID:"controllerType=0 controllerNumber=1 scan=4042"	TRUE	121	null	1321.06		R2	x3	74~H1~x3~25#79~R2~x3~25#-1~S3~x3~25#-1~R4~x3~25	a4824d00-5ffe-4b70-8a8c-5fc1ee53a10e	BPA##x#{ABCDEFGHIKLMPQRSTVWY}#0#1##20	0.0194064
119	799.434	2	1597.86	1597.86	1.28666	[IAELK]	>Mis18B	196	200	[NRxDEIK]	>HJURP-Y577x	575	581	20181124_Q2_U3_1-2_AB_SA_DOP_20181116_HJ1.9026.9026.2 File:"20181124_Q2_U3_1-2_AB_SA_DOP_20181116_HJ1.raw". NativeID:"controllerType=0 controllerNumber=1 scan=9026"	TRUE	737	null	2015.48		I1	x3	119~I1~x3~31#116~A2~x3~31#116~E3~x3~31#104~L4~x3~3#-1~K5~x3~3	eafe27e2-19dc-482f-a232-f7defda7171e	BPA##x#{ABCDEFGHIKLMPQRSTVWY}#0#1##20	0.00297619
99	510.585	3	1529.74	1529.74	-1.56472	[BTPK]	>Mis18A	154	157	[NRxDEIK]	>HJURP-Y577x	575	581	20181124_Q2_U3_1-2_AB_SA_DOP_20181116_HJ1.9334.9334.3 File:"20181124_Q2_U3_1-2_AB_SA_DOP_20181116_HJ1.raw". NativeID:"controllerType=0 controllerNumber=1 scan=9334"	TRUE	773	null	2057.03		P3	x3	99~B1~x3~25#99~T2~x3~25#99~P3~x3~25#85~K4~x3~25	9ae17eba-2dcf-45ae-802e-cdee83c188b9	BPA##x#{ABCDEFGHIKLMPQRSTVWY}#0#1##20	0.00716846
78	765.373	2	1529.74	1529.74	-1.36425	[BTPK]	>Mis18A	154	157	[NRxDEIK]	>HJURP-Y577x	575	581	20181124_Q2_U3_1-2_AB_SA_DOP_20181116_HJ1.9304.9304.2 File:"20181124_Q2_U3_1-2_AB_SA_DOP_20181116_HJ1.raw". NativeID:"controllerType=0 controllerNumber=1 scan=9304"	TRUE	762	null	2052.86		T2	x3	-1~B1~x3~25#78~T2~x3~25#76~P3~x3~25#-1~K4~x3~25	482ce0f4-df77-4626-bb7c-468e0298ef47	BPA##x#{ABCDEFGHIKLMPQRSTVWY}#0#1##20	0.0248588
96	831.073	3	2491.2	2491.2	2.27632	[QIVSEDK]	>Mis18A	184	190	[NRxDEIKEEFDK]	>HJURP-Y577x	575	586	20181124_Q2_U3_1-2_AB_SA_DOP_20181116_HJ1.15930.15930.3 File:"20181124_Q2_U3_1-2_AB_SA_DOP_20181116_HJ1.raw". NativeID:"controllerType=0 controllerNumber=1 scan=15930"	TRUE	1903	null	2893.43		S4	x3	-1~Q1~x3~14#-1~I2~x3~14#88~V3~x3~14#96~S4~x3~14#88~E5~x3~14#87~D6~x3~14#-1~K7~x3~14	fd6b3eff-e49d-48a2-aeee-660200cc0c76	BPA##x#{ABCDEFGHIKLMPQRSTVWY}#0#1##20	0.00970874
97	623.557	4	2491.21	2491.2	2.60832	[QIVSEDK]	>Mis18A	184	190	[NRxDEIKEEFDK]	>HJURP-Y577x	575	586	20181124_Q2_U3_1-2_AB_SA_DOP_20181116_HJ1.13694.13694.4 File:"20181124_Q2_U3_1-2_AB_SA_DOP_20181116_HJ1.raw". NativeID:"controllerType=0 controllerNumber=1 scan=13694"	TRUE	1455	null	2610.3		Q1	x3	97~Q1~x3~14#96~I2~x3~14#74~V3~x3~14#72~S4~x3~14#72~E5~x3~14#68~D6~x3~14#68~K7~x3~14	6f04f2ec-51d3-41c3-88b8-ac469b17ea1c	BPA##x#{ABCDEFGHIKLMPQRSTVWY}#0#1##20	0.00833333
128	623.557	4	2491.21	2491.2	3.03901	[QIVSEDK]	>Mis18A	184	190	[NRxDEIKEEFDK]	>HJURP-Y577x	575	586	20181124_Q2_U3_1-2_AB_SA_DOP_20181116_HJ1.14007.14007.4 File:"20181124_Q2_U3_1-2_AB_SA_DOP_20181116_HJ1.raw". NativeID:"controllerType=0 controllerNumber=1 scan=14007"	TRUE	1505	null	2649.51		I2	x3	128~Q1~x3~14#128~I2~x3~14#117~V3~x3~14#105~S4~x3~14#84~E5~x3~14#79~D6~x3~14#75~K7~x3~14	86d0d9c5-99d6-429b-9ec4-1842718e1ff2	BPA##x#{ABCDEFGHIKLMPQRSTVWY}#0#1##20	0
121	623.558	4	2491.21	2491.2	4.17488	[QIVSEDK]	>Mis18A	184	190	[NRxDEIKEEFDK]	>HJURP-Y577x	575	586	20181124_Q2_U3_1-2_AB_SA_DOP_20181116_HJ1.15860.15860.4 File:"20181124_Q2_U3_1-2_AB_SA_DOP_20181116_HJ1.raw". NativeID:"controllerType=0 controllerNumber=1 scan=15860"	TRUE	1886	null	2884.44		S4	x3	106~Q1~x3~1#106~I2~x3~1#111~V3~x3~19#121~S4~x3~19#109~E5~x3~19#105~D6~x3~19#99~K7~x3~19	21ab6a08-da79-4881-b9cf-d29813066e3c	BPA##x#{ABCDEFGHIKLMPQRSTVWY}#0#1##20	0.00311526
163	614.979	3	1842.92	1842.92	-0.511221	[QIVSEDK]	>Mis18A	184	190	[NRxDEIK]	>HJURP-Y577x	575	581	20181124_Q2_U3_1-2_AB_SA_DOP_20181116_HJ1.9930.9930.3 File:"20181124_Q2_U3_1-2_AB_SA_DOP_20181116_HJ1.raw". NativeID:"controllerType=0 controllerNumber=1 scan=9930"	TRUE	844	null	2133.32		S4	x3	139~Q1~x3~1#143~I2~x3~3#153~V3~x3~6#163~S4~x3~21#160~E5~x3~21#154~D6~x3~21#-1~K7~x3~21	8ea7136a-a15b-4fd3-a8ab-a889a7981605	BPA##x#{ABCDEFGHIKLMPQRSTVWY}#0#1##20	0
164	921.966	2	1842.92	1842.92	0.290788	[QIVSEDK]	>Mis18A	184	190	[NRxDEIK]	>HJURP-Y577x	575	581	20181124_Q2_U3_1-2_AB_SA_DOP_20181116_HJ1.10231.10231.2 File:"20181124_Q2_U3_1-2_AB_SA_DOP_20181116_HJ1.raw". NativeID:"controllerType=0 controllerNumber=1 scan=10231"	TRUE	884	null	2172.24		I2	x3	164~Q1~x3~39#164~I2~x3~39#153~V3~x3~4#-1~S4~x3~4#-1~E5~x3~4#-1~D6~x3~4#-1~K7~x3~4	d3143592-79b0-4100-ba0e-93e89b9399a4	BPA##x#{ABCDEFGHIKLMPQRSTVWY}#0#1##20	0
113	461.486	4	1842.92	1842.92	0.418737	[QIVSEDK]	>Mis18A	184	190	[NRxDEIK]	>HJURP-Y577x	575	581	20181124_Q2_U3_1-2_AB_SA_DOP_20181116_HJ1.10225.10225.4 File:"20181124_Q2_U3_1-2_AB_SA_DOP_20181116_HJ1.raw". NativeID:"controllerType=0 controllerNumber=1 scan=10225"	TRUE	883	null	2171.8		I2	x3	111~Q1~x3~14#113~I2~x3~14#109~V3~x3~14#107~S4~x3~14#103~E5~x3~14#94~D6~x3~14#85~K7~x3~14	c1ab5354-3f4b-4a3a-8e3c-e2395d3ca49c	BPA##x#{ABCDEFGHIKLMPQRSTVWY}#0#1##20	0.004662
100	461.487	4	1842.92	1842.92	0.607654	[QIVSEDK]	>Mis18A	184	190	[NRxDEIK]	>HJURP-Y577x	575	581	20181124_Q2_U3_1-2_AB_SA_DOP_20181116_HJ1.8595.8595.4 File:"20181124_Q2_U3_1-2_AB_SA_DOP_20181116_HJ1.raw". NativeID:"controllerType=0 controllerNumber=1 scan=8595"	TRUE	692	null	1958.67		I2	x3	98~Q1~x3~14#100~I2~x3~14#98~V3~x3~14#96~S4~x3~14#90~E5~x3~14#88~D6~x3~14#-1~K7~x3~14	87a7df02-801a-4fa8-9a39-98bc349dc3af	BPA##x#{ABCDEFGHIKLMPQRSTVWY}#0#1##20	0.00543478
89	614.98	3	1842.92	1842.92	0.934276	[QIVSEDK]	>Mis18A	184	190	[NRxDEIK]	>HJURP-Y577x	575	581	20181124_Q2_U3_1-2_AB_SA_DOP_20181116_HJ1.9515.9515.3 File:"20181124_Q2_U3_1-2_AB_SA_DOP_20181116_HJ1.raw". NativeID:"controllerType=0 controllerNumber=1 scan=9515"	TRUE	802	null	2080.85		S4	x3	87~Q1~x3~14#87~I2~x3~14#89~V3~x3~14#89~S4~x3~14#87~E5~x3~14#85~D6~x3~14#77~K7~x3~14	e601f195-e836-4e42-9b9e-846db449c729	BPA##x#{ABCDEFGHIKLMPQRSTVWY}#0#1##20	0.012987
121	614.98	3	1842.93	1842.92	1.07021	[QIVSEDK]	>Mis18A	184	190	[NRxDEIK]	>HJURP-Y577x	575	581	20181124_Q2_U3_1-2_AB_SA_DOP_20181116_HJ1.8640.8640.3 File:"20181124_Q2_U3_1-2_AB_SA_DOP_20181116_HJ1.raw". NativeID:"controllerType=0 controllerNumber=1 scan=8640"	TRUE	696	null	1964.44		V3	x3	119~Q1~x3~14#121~I2~x3~14#121~V3~x3~14#119~S4~x3~14#115~E5~x3~14#107~D6~x3~14#88~K7~x3~14	2e7b4ebe-789e-4b75-b8db-f1bf9dc76de4	BPA##x#{ABCDEFGHIKLMPQRSTVWY}#0#1##20	0.00311526
171	614.98	3	1842.93	1842.92	1.17783	[QIVSEDK]	>Mis18A	184	190	[NRxDEIK]	>HJURP-Y577x	575	581	20181124_Q2_U3_1-2_AB_SA_DOP_20181116_HJ1.10201.10201.3 File:"20181124_Q2_U3_1-2_AB_SA_DOP_20181116_HJ1.raw". NativeID:"controllerType=0 controllerNumber=1 scan=10201"	TRUE	876	null	2168.98		I2	x3	169~Q1~x3~14#171~I2~x3~14#164~V3~x3~14#157~S4~x3~14#146~E5~x3~14#123~D6~x3~14#-1~K7~x3~14	4eb4da05-51cd-4174-818a-3d20cc6696d6	BPA##x#{ABCDEFGHIKLMPQRSTVWY}#0#1##20	0
112	614.98	3	1842.93	1842.92	1.2807	[QIVSEDK]	>Mis18A	184	190	[NRxDEIK]	>HJURP-Y577x	575	581	20181124_Q2_U3_1-2_AB_SA_DOP_20181116_HJ1.8474.8474.3 File:"20181124_Q2_U3_1-2_AB_SA_DOP_20181116_HJ1.raw". NativeID:"controllerType=0 controllerNumber=1 scan=8474"	TRUE	678	null	1943.37		Q1	x3	112~Q1~x3~14#110~I2~x3~14#107~V3~x3~14#104~S4~x3~14#104~E5~x3~14#101~D6~x3~14#84~K7~x3~14	41adbd26-bfbf-4538-93b0-79dc29a5f25d	BPA##x#{ABCDEFGHIKLMPQRSTVWY}#0#1##20	0.00456621
87	461.487	4	1842.93	1842.92	1.79992	[QIVSEDK]	>Mis18A	184	190	[NRxDEIK]	>HJURP-Y577x	575	581	20181124_Q2_U3_1-2_AB_SA_DOP_20181116_HJ1.8421.8421.4 File:"20181124_Q2_U3_1-2_AB_SA_DOP_20181116_HJ1.raw". NativeID:"controllerType=0 controllerNumber=1 scan=8421"	TRUE	671	null	1936.46		S4	x3	33~Q1~x3~14#35~I2~x3~14#33~V3~x3~14#87~S4~x3~14#85~E5~x3~14#79~D6~x3~14#-1~K7~x3~14	bf61b83e-c611-4a3a-8622-a7b838ad97e3	BPA##x#{ABCDEFGHIKLMPQRSTVWY}#0#1##20	0.0153417
120	921.967	2	1842.93	1842.92	1.94959	[QIVSEDK]	>Mis18A	184	190	[NRxDEIK]	>HJURP-Y577x	575	581	20181124_Q2_U3_1-2_AB_SA_DOP_20181116_HJ1.8756.8756.2 File:"20181124_Q2_U3_1-2_AB_SA_DOP_20181116_HJ1.raw". NativeID:"controllerType=0 controllerNumber=1 scan=8756"	TRUE	705	null	1979.68		I2	x3	120~Q1~x3~14#120~I2~x3~14#117~V3~x3~14#-1~S4~x3~14#-1~E5~x3~14#-1~D6~x3~14#-1~K7~x3~14	4b202db0-eccd-475b-893e-f6c9546ad8a2	BPA##x#{ABCDEFGHIKLMPQRSTVWY}#0#1##20	0.0030303
110	614.98	3	1842.93	1842.92	1.97268	[QIVSEDK]	>Mis18A	184	190	[NRxDEIK]	>HJURP-Y577x	575	581	20181124_Q2_U3_1-2_AB_SA_DOP_20181116_HJ1.7582.7582.3 File:"20181124_Q2_U3_1-2_AB_SA_DOP_20181116_HJ1.raw". NativeID:"controllerType=0 controllerNumber=1 scan=7582"	TRUE	586	null	1829.86		I2	x3	109~Q1~x3~14#110~I2~x3~14#107~V3~x3~14#105~S4~x3~14#101~E5~x3~14#92~D6~x3~14#-1~K7~x3~14	8e4d0b09-c335-41ee-9d6b-128a2653e08c	BPA##x#{ABCDEFGHIKLMPQRSTVWY}#0#1##20	0.0043573
73	461.487	4	1842.93	1842.92	2.00558	[QIVSEDK]	>Mis18A	184	190	[NRxDEIK]	>HJURP-Y577x	575	581	20181124_Q2_U3_1-2_AB_SA_DOP_20181116_HJ1.8760.8760.4 File:"20181124_Q2_U3_1-2_AB_SA_DOP_20181116_HJ1.raw". NativeID:"controllerType=0 controllerNumber=1 scan=8760"	TRUE	706	null	1980.51		I2	x3	70~Q1~x3~14#73~I2~x3~14#70~V3~x3~14#66~S4~x3~14#61~E5~x3~14#58~D6~x3~14#48~K7~x3~14	7f20c6a7-aabb-41b2-b613-0bb2b5047c1d	BPA##x#{ABCDEFGHIKLMPQRSTVWY}#0#1##20	0.0381837
113	921.968	2	1842.93	1842.92	2.52082	[QIVSEDK]	>Mis18A	184	190	[NRxDEIK]	>HJURP-Y577x	575	581	20181124_Q2_U3_1-2_AB_SA_DOP_20181116_HJ1.8965.8965.2 File:"20181124_Q2_U3_1-2_AB_SA_DOP_20181116_HJ1.raw". NativeID:"controllerType=0 controllerNumber=1 scan=8965"	TRUE	732	null	2006.79		Q1	x3	113~Q1~x3~14#110~I2~x3~14#107~V3~x3~14#103~S4~x3~14#-1~E5~x3~14#-1~D6~x3~14#-1~K7~x3~14	2ae643a1-479b-4809-a7b7-9391b81dd8e9	BPA##x#{ABCDEFGHIKLMPQRSTVWY}#0#1##20	0.004662
96	461.488	4	1842.93	1842.92	2.99836	[QIVSEDK]	>Mis18A	184	190	[NRxDEIK]	>HJURP-Y577x	575	581	20181124_Q2_U3_1-2_AB_SA_DOP_20181116_HJ1.9940.9940.4 File:"20181124_Q2_U3_1-2_AB_SA_DOP_20181116_HJ1.raw". NativeID:"controllerType=0 controllerNumber=1 scan=9940"	TRUE	845	null	2134.63		S4	x3	85~Q1~x3~1#87~I2~x3~1#95~V3~x3~7#96~S4~x3~22#93~E5~x3~22#87~D6~x3~22#78~K7~x3~22	8058cb12-0556-4830-bcc5-fe377d3dd09c	BPA##x#{ABCDEFGHIKLMPQRSTVWY}#0#1##20	0.00970874
139	670.828	4	2680.29	2680.29	-0.172418	[ELFNLESR]	>Mis18A	191	198	[NRxDEIKEEFDK]	>HJURP-Y577x	575	586	20181124_Q2_U3_1-2_AB_SA_DOP_20181116_HJ1.20301.20301.4 File:"20181124_Q2_U3_1-2_AB_SA_DOP_20181116_HJ1.raw". NativeID:"controllerType=0 controllerNumber=1 scan=20301"	TRUE	3085	null	3444.05		E1	x3	139~E1~x3~43#133~L2~x3~1#140~F3~x3~4#126~L5~x3~12#115~E6~x3~12#113~S7~x3~12#113~R8~x3~12	80daabb3-2994-4421-b70a-265bd361cc3f	BPA##x#{ABCDEFGHIKLMPQRSTVWY}#0#1##20	0
148	670.829	4	2680.3	2680.29	2.36806	[ELFNLESR]	>Mis18A	191	198	[NRxDEIKEEFDK]	>HJURP-Y577x	575	586	20181124_Q2_U3_1-2_AB_SA_DOP_20181116_HJ1.20901.20901.4 File:"20181124_Q2_U3_1-2_AB_SA_DOP_20181116_HJ1.raw". NativeID:"controllerType=0 controllerNumber=1 scan=20901"	TRUE	3237	null	3516.7		E1	x3	148~E1~x3~44#146~L2~x3~25#130~F3~x3~18#102~L5~x3~2#81~E6~x3~2#79~S7~x3~2#-1~R8~x3~2	55b869b9-c154-450f-976d-fd897d0cf396	BPA##x#{ABCDEFGHIKLMPQRSTVWY}#0#1##20	0
93	894.104	3	2680.3	2680.29	2.77523	[ELFNLESR]	>Mis18A	191	198	[NRxDEIKEEFDK]	>HJURP-Y577x	575	586	20181124_Q2_U3_1-2_AB_SA_DOP_20181116_HJ1.20496.20496.3 File:"20181124_Q2_U3_1-2_AB_SA_DOP_20181116_HJ1.raw". NativeID:"controllerType=0 controllerNumber=1 scan=20496"	TRUE	3138	null	3467.42		L2	x3	-1~E1~x3~1#93~L2~x3~16#86~F3~x3~16#-1~L5~x3~16#-1~E6~x3~16#-1~S7~x3~16#-1~R8~x3~16	819bb0e9-4520-466d-b8cc-82f6ad6c1fae	BPA##x#{ABCDEFGHIKLMPQRSTVWY}#0#1##20	0.0108527
117	670.83	4	2680.3	2680.29	4.13116	[ELFNLESR]	>Mis18A	191	198	[NRxDEIKEEFDK]	>HJURP-Y577x	575	586	20181124_Q2_U3_1-2_AB_SA_DOP_20181116_HJ1.19573.19573.4 File:"20181124_Q2_U3_1-2_AB_SA_DOP_20181116_HJ1.raw". NativeID:"controllerType=0 controllerNumber=1 scan=19573"	TRUE	2922	null	3351.27		F3	x3	128~E1~x3~1#128~L2~x3~1#117~F3~x3~19#96~L5~x3~19#76~E6~x3~19#75~S7~x3~19#75~R8~x3~19	75a22fbb-8951-44bc-a9b7-20b3bfedac5c	BPA##x#{ABCDEFGHIKLMPQRSTVWY}#0#1##20	0.00273224
111	407.208	5	2032.01	2032.01	-0.102145	[ELFNLESR]	>Mis18A	191	198	[NRxDEIK]	>HJURP-Y577x	575	581	20181124_Q2_U3_1-2_AB_SA_DOP_20181116_HJ1.15150.15150.5 File:"20181124_Q2_U3_1-2_AB_SA_DOP_20181116_HJ1.raw". NativeID:"controllerType=0 controllerNumber=1 scan=15150"	TRUE	1729	null	2795.81		E1	x3	111~E1~x3~62#99~L2~x3~6#111~F3~x3~6#96~L5~x3~6#71~E6~x3~6#39~S7~x3~6#30~R8~x3~6	2e27cba6-a571-45e9-b384-d58c965cc96a	BPA##x#{ABCDEFGHIKLMPQRSTVWY}#0#1##20	0.00447427
69	508.759	4	2032.01	2032.01	0.363034	[ELFNLESR]	>Mis18A	191	198	[NRxDEIK]	>HJURP-Y577x	575	581	20181124_Q2_U3_1-2_AB_SA_DOP_20181116_HJ1.15123.15123.4 File:"20181124_Q2_U3_1-2_AB_SA_DOP_20181116_HJ1.raw". NativeID:"controllerType=0 controllerNumber=1 scan=15123"	TRUE	1717	null	2792.34		E1	x3	69~E1~x3~62#58~L2~x3~6#72~F3~x3~6#58~L5~x3~6#45~E6~x3~6#33~S7~x3~6#21~R8~x3~6	f87d159f-0532-41e7-9173-e99fc047fb04	BPA##x#{ABCDEFGHIKLMPQRSTVWY}#0#1##20	0.0454106
111	678.01	3	2032.02	2032.01	1.06061	[ELFNLESR]	>Mis18A	191	198	[NRxDEIK]	>HJURP-Y577x	575	581	20181124_Q2_U3_1-2_AB_SA_DOP_20181116_HJ1.15124.15124.3 File:"20181124_Q2_U3_1-2_AB_SA_DOP_20181116_HJ1.raw". NativeID:"controllerType=0 controllerNumber=1 scan=15124"	TRUE	1718	null	2792.41		F3	x3	110~E1~x3~5#104~L2~x3~1#111~F3~x3~54#102~L5~x3~9#99~E6~x3~9#95~S7~x3~9#-1~R8~x3~9	ba79d461-25d9-4ec4-af66-92a1b247afc6	BPA##x#{ABCDEFGHIKLMPQRSTVWY}#0#1##20	0.00447427
116	678.01	3	2032.02	2032.01	1.26795	[ELFNLESR]	>Mis18A	191	198	[NRxDEIK]	>HJURP-Y577x	575	581	20181124_Q2_U3_1-2_AB_SA_DOP_20181116_HJ1.15647.15647.3 File:"20181124_Q2_U3_1-2_AB_SA_DOP_20181116_HJ1.raw". NativeID:"controllerType=0 controllerNumber=1 scan=15647"	TRUE	1840	null	2857.72		E1	x3	116~E1~x3~62#112~L2~x3~6#119~F3~x3~6#112~L5~x3~6#110~E6~x3~6#105~S7~x3~6#-1~R8~x3~6	0b0428ba-e654-421d-93bb-b957986cca72	BPA##x#{ABCDEFGHIKLMPQRSTVWY}#0#1##20	0.00533333
98	678.01	3	2032.02	2032.01	1.36762	[ELFNLESR]	>Mis18A	191	198	[NRxDEIK]	>HJURP-Y577x	575	581	20181124_Q2_U3_1-2_AB_SA_DOP_20181116_HJ1.15294.15294.3 File:"20181124_Q2_U3_1-2_AB_SA_DOP_20181116_HJ1.raw". NativeID:"controllerType=0 controllerNumber=1 scan=15294"	TRUE	1761	null	2813.41		E1	x3	98~E1~x3~44#94~L2~x3~25#98~F3~x3~18#87~L5~x3~2#86~E6~x3~2#84~S7~x3~2#81~R8~x3~2	d14cddf4-0a9e-447c-8a11-a714c8563082	BPA##x#{ABCDEFGHIKLMPQRSTVWY}#0#1##20	0.00868056
125	678.01	3	2032.02	2032.01	1.42044	[ELFNLESR]	>Mis18A	191	198	[NRxDEIK]	>HJURP-Y577x	575	581	20181124_Q2_U3_1-2_AB_SA_DOP_20181116_HJ1.16989.16989.3 File:"20181124_Q2_U3_1-2_AB_SA_DOP_20181116_HJ1.raw". NativeID:"controllerType=0 controllerNumber=1 scan=16989"	TRUE	2158	null	3029.94		L2	x3	125~E1~x3~39#125~L2~x3~39#121~F3~x3~4#108~L5~x3~4#98~E6~x3~4#80~S7~x3~4#77~R8~x3~4	b8ccb676-3f29-4660-bf0b-3bdbaf74839e	BPA##x#{ABCDEFGHIKLMPQRSTVWY}#0#1##20	0.00387597
73	407.209	5	2032.02	2032.01	1.86147	[ELFNLESR]	>Mis18A	191	198	[NRxDEIK]	>HJURP-Y577x	575	581	20181124_Q2_U3_1-2_AB_SA_DOP_20181116_HJ1.15691.15691.5 File:"20181124_Q2_U3_1-2_AB_SA_DOP_20181116_HJ1.raw". NativeID:"controllerType=0 controllerNumber=1 scan=15691"	TRUE	1854	null	2863.2		E1	x3	73~E1~x3~62#69~L2~x3~6#79~F3~x3~6#73~L5~x3~6#54~E6~x3~6#18~S7~x3~6#11~R8~x3~6	cc039eff-2c41-4a59-bccb-da648bce3269	BPA##x#{ABCDEFGHIKLMPQRSTVWY}#0#1##20	0.0381837
130	678.011	3	2032.02	2032.01	2.29809	[ELFNLESR]	>Mis18A	191	198	[NRxDEIK]	>HJURP-Y577x	575	581	20181124_Q2_U3_1-2_AB_SA_DOP_20181116_HJ1.16800.16800.3 File:"20181124_Q2_U3_1-2_AB_SA_DOP_20181116_HJ1.raw". NativeID:"controllerType=0 controllerNumber=1 scan=16800"	TRUE	2121	null	3005.98		L2	x3	129~E1~x3~7#130~L2~x3~62#129~F3~x3~5#115~L5~x3~5#104~E6~x3~5#86~S7~x3~5#81~R8~x3~5	abb6ee20-31e7-4216-812e-5223a0b1458f	BPA##x#{ABCDEFGHIKLMPQRSTVWY}#0#1##20	0
139	678.011	3	2032.02	2032.01	2.42488	[ELFNLESR]	>Mis18A	191	198	[NRxDEIK]	>HJURP-Y577x	575	581	20181124_Q2_U3_1-2_AB_SA_DOP_20181116_HJ1.14756.14756.3 File:"20181124_Q2_U3_1-2_AB_SA_DOP_20181116_HJ1.raw". NativeID:"controllerType=0 controllerNumber=1 scan=14756"	TRUE	1649	null	2744.5		F3	x3	127~E1~x3~1#129~L2~x3~3#139~F3~x3~18#125~L5~x3~18#117~E6~x3~18#106~S7~x3~18#-1~R8~x3~18	7388ad52-1204-4a66-bed4-d9399559bdf7	BPA##x#{ABCDEFGHIKLMPQRSTVWY}#0#1##20	0
126	1016.51	2	2032.02	2032.01	2.46535	[ELFNLESR]	>Mis18A	191	198	[NRxDEIK]	>HJURP-Y577x	575	581	20181124_Q2_U3_1-2_AB_SA_DOP_20181116_HJ1.15705.15705.2 File:"20181124_Q2_U3_1-2_AB_SA_DOP_20181116_HJ1.raw". NativeID:"controllerType=0 controllerNumber=1 scan=15705"	TRUE	1855	null	2864.73		F3	x3	-1~E1~x3~3#-1~L2~x3~35#126~F3~x3~35#123~L5~x3~10#123~E6~x3~10#108~S7~x3~2#102~R8~x3~2	e17c9156-0b16-4fd5-a396-6d648c578994	BPA##x#{ABCDEFGHIKLMPQRSTVWY}#0#1##20	0.00416667
164	678.011	3	2032.02	2032.01	2.53905	[ELFNLESR]	>Mis18A	191	198	[NRxDEIK]	>HJURP-Y577x	575	581	20181124_Q2_U3_1-2_AB_SA_DOP_20181116_HJ1.15481.15481.3 File:"20181124_Q2_U3_1-2_AB_SA_DOP_20181116_HJ1.raw". NativeID:"controllerType=0 controllerNumber=1 scan=15481"	TRUE	1806	null	2836.35		L2	x3	159~E1~x3~10#164~L2~x3~54#154~F3~x3~10#127~L5~x3~10#114~E6~x3~10#88~S7~x3~2#-1~R8~x3~2	02311eaa-3cd8-403a-b0a6-7273ae009baa	BPA##x#{ABCDEFGHIKLMPQRSTVWY}#0#1##20	0
124	678.011	3	2032.02	2032.01	2.59444	[ELFNLESR]	>Mis18A	191	198	[NRxDEIK]	>HJURP-Y577x	575	581	20181124_Q2_U3_1-2_AB_SA_DOP_20181116_HJ1.16083.16083.3 File:"20181124_Q2_U3_1-2_AB_SA_DOP_20181116_HJ1.raw". NativeID:"controllerType=0 controllerNumber=1 scan=16083"	TRUE	1928	null	2913.27		L2	x3	124~E1~x3~35#124~L2~x3~35#120~F3~x3~8#112~L5~x3~8#-1~E6~x3~8#-1~S7~x3~1#-1~R8~x3~1	bd08b329-a6f9-4af8-94c3-562ce28f3ea6	BPA##x#{ABCDEFGHIKLMPQRSTVWY}#0#1##20	0.0037037
92	1016.51	2	2032.02	2032.01	2.91167	[ELFNLESR]	>Mis18A	191	198	[NRxDEIK]	>HJURP-Y577x	575	581	20181124_Q2_U3_1-2_AB_SA_DOP_20181116_HJ1.16781.16781.2 File:"20181124_Q2_U3_1-2_AB_SA_DOP_20181116_HJ1.raw". NativeID:"controllerType=0 controllerNumber=1 scan=16781"	TRUE	2113	null	3003.41		L2	x3	92~E1~x3~19#92~L2~x3~19#-1~F3~x3~19#-1~L5~x3~19#-1~E6~x3~19#-1~S7~x3~1#-1~R8~x3~1	8c1217d2-3342-4241-a214-cb386ea26f54	BPA##x#{ABCDEFGHIKLMPQRSTVWY}#0#1##20	0.0106545
114	678.012	3	2032.02	2032.01	3.27929	[ELFNLESR]	>Mis18A	191	198	[NRxDEIK]	>HJURP-Y577x	575	581	20181124_Q2_U3_1-2_AB_SA_DOP_20181116_HJ1.16626.16626.3 File:"20181124_Q2_U3_1-2_AB_SA_DOP_20181116_HJ1.raw". NativeID:"controllerType=0 controllerNumber=1 scan=16626"	TRUE	2066	null	2983.75		F3	x3	113~E1~x3~1#113~L2~x3~1#114~F3~x3~54#101~L5~x3~10#94~E6~x3~10#79~S7~x3~10#75~R8~x3~10	10f2d622-3f9f-45b3-be51-fc54f4e7749b	BPA##x#{ABCDEFGHIKLMPQRSTVWY}#0#1##20	0.00479616
124	678.012	3	2032.02	2032.01	3.7495	[ELFNLESR]	>Mis18A	191	198	[NRxDEIK]	>HJURP-Y577x	575	581	20181124_Q2_U3_1-2_AB_SA_DOP_20181116_HJ1.15812.15812.3 File:"20181124_Q2_U3_1-2_AB_SA_DOP_20181116_HJ1.raw". NativeID:"controllerType=0 controllerNumber=1 scan=15812"	TRUE	1875	null	2878.35		E1	x3	124~E1~x3~49#121~L2~x3~30#117~F3~x3~3#103~L5~x3~3#94~E6~x3~3#-1~S7~x3~3#-1~R8~x3~3	fd2c698b-15dc-4630-9fc1-0da1fcd2d0f6	BPA##x#{ABCDEFGHIKLMPQRSTVWY}#0#1##20	0.0037037
84	508.761	4	2032.02	2032.01	4.17635	[ELFNLESR]	>Mis18A	191	198	[NRxDEIK]	>HJURP-Y577x	575	581	20181124_Q2_U3_1-2_AB_SA_DOP_20181116_HJ1.15504.15504.4 File:"20181124_Q2_U3_1-2_AB_SA_DOP_20181116_HJ1.raw". NativeID:"controllerType=0 controllerNumber=1 scan=15504"	TRUE	1808	null	2839.33		E1	x3	84~E1~x3~39#84~L2~x3~39#71~F3~x3~4#58~L5~x3~4#44~E6~x3~4#31~S7~x3~4#27~R8~x3~4	d02734ea-e306-4e33-9d25-f9d35f160798	BPA##x#{ABCDEFGHIKLMPQRSTVWY}#0#1##20	0.0153257
91	611.987	3	1833.95	1833.94	2.52326	[xDEIK]	>HJURP-Y577x	577	581	{MAAQPLRHR]	>Mis18B	0	9	20181124_Q2_U3_1-2_AB_SA_DOP_20181116_HJ1.5964.5964.3 File:"20181124_Q2_U3_1-2_AB_SA_DOP_20181116_HJ1.raw". NativeID:"controllerType=0 controllerNumber=1 scan=5964"	TRUE	383	null	1615.83		x1	L6	31~x1~{0~10#31~x1~M1~10#31~x1~A2~10#31~x1~A3~10#31~x1~Q4~10#31~x1~P5~10#91~x1~L6~10#48~x1~R7~10#50~x1~H8~10#44~x1~R9~10	16a86645-ef8a-4c33-90dd-af7d2fd6d67d	BPA##x#{ABCDEFGHIKLMPQRSTVWY}#0#1##20	0.012012
74	849.917	2	1698.83	1698.83	-0.358453	[xDEIK]	>HJURP-Y577x	577	581	[SRBATPPR]	>Mis18B	10	17	20181124_Q2_U3_1-2_AB_SA_DOP_20181116_HJ1.16327.16327.2 File:"20181124_Q2_U3_1-2_AB_SA_DOP_20181116_HJ1.raw". NativeID:"controllerType=0 controllerNumber=1 scan=16327"	TRUE	1985	null	2946.21		x1	P7	-1~x1~S1~12#-1~x1~R2~12#-1~x1~B3~12#-1~x1~A4~12#-1~x1~T5~12#74~x1~P6~12#74~x1~P7~12#-1~x1~R8~12	6e3dbfd1-d80b-4416-a00d-7df1a46deb8e	BPA##x#{ABCDEFGHIKLMPQRSTVWY}#0#1##20	0.0355277
79	849.918	2	1698.83	1698.83	0.860899	[xDEIK]	>HJURP-Y577x	577	581	[SRBATPPR]	>Mis18B	10	17	20181124_Q2_U3_1-2_AB_SA_DOP_20181116_HJ1.12675.12675.2 File:"20181124_Q2_U3_1-2_AB_SA_DOP_20181116_HJ1.raw". NativeID:"controllerType=0 controllerNumber=1 scan=12675"	TRUE	1293	null	2479.6		x1	S1	79~x1~S1~12#-1~x1~R2~12#-1~x1~B3~12#-1~x1~A4~12#-1~x1~T5~12#-1~x1~P6~12#-1~x1~P7~12#-1~x1~R8~12	df06e637-933f-439f-9d00-ad600a87b2f4	BPA##x#{ABCDEFGHIKLMPQRSTVWY}#0#1##20	0.0194064
93	566.948	3	1698.83	1698.83	1.70095	[xDEIK]	>HJURP-Y577x	577	581	[SRBATPPR]	>Mis18B	10	17	20181124_Q2_U3_1-2_AB_SA_DOP_20181116_HJ1.12374.12374.3 File:"20181124_Q2_U3_1-2_AB_SA_DOP_20181116_HJ1.raw". NativeID:"controllerType=0 controllerNumber=1 scan=12374"	TRUE	1255	null	2442.69		x1	T5	91~x1~S1~12#91~x1~R2~12#91~x1~B3~12#91~x1~A4~12#93~x1~T5~12#-1~x1~P6~12#-1~x1~P7~12#-1~x1~R8~12	070a50ed-2913-441d-b0c7-f9c59d19a5ef	BPA##x#{ABCDEFGHIKLMPQRSTVWY}#0#1##20	0.0108527
84	849.919	2	1698.83	1698.83	2.18102	[xDEIK]	>HJURP-Y577x	577	581	[SRBATPPR]	>Mis18B	10	17	20181124_Q2_U3_1-2_AB_SA_DOP_20181116_HJ1.12388.12388.2 File:"20181124_Q2_U3_1-2_AB_SA_DOP_20181116_HJ1.raw". NativeID:"controllerType=0 controllerNumber=1 scan=12388"	TRUE	1257	null	2444.23		x1	S1	84~x1~S1~12#-1~x1~R2~12#-1~x1~B3~12#-1~x1~A4~12#-1~x1~T5~12#-1~x1~P6~12#-1~x1~P7~12#-1~x1~R8~12	b2e7e1ad-d8ab-4c98-ab38-aa5548ac36e2	BPA##x#{ABCDEFGHIKLMPQRSTVWY}#0#1##20	0.0153257
97	566.949	3	1698.83	1698.83	2.57761	[xDEIK]	>HJURP-Y577x	577	581	[SRBATPPR]	>Mis18B	10	17	20181124_Q2_U3_1-2_AB_SA_DOP_20181116_HJ1.12639.12639.3 File:"20181124_Q2_U3_1-2_AB_SA_DOP_20181116_HJ1.raw". NativeID:"controllerType=0 controllerNumber=1 scan=12639"	TRUE	1289	null	2475.28		x1	A4	97~x1~S1~12#97~x1~R2~12#97~x1~B3~12#97~x1~A4~12#-1~x1~T5~12#-1~x1~P6~12#-1~x1~P7~12#-1~x1~R8~12	9cb96f89-474c-4beb-9ae5-5fe7d6c5be47	BPA##x#{ABCDEFGHIKLMPQRSTVWY}#0#1##20	0.00833333
107	642.663	3	1925.97	1925.98	-0.785353	[xDEIK]	>HJURP-Y577x	577	581	[mVBYLLKTK]	>Mis18B	169	177	20181124_Q2_U3_1-2_AB_SA_DOP_20181116_HJ1.13297.13297.3 File:"20181124_Q2_U3_1-2_AB_SA_DOP_20181116_HJ1.raw". NativeID:"controllerType=0 controllerNumber=1 scan=13297"	TRUE	1379	null	2561.35		x1	B3	107~x1~V2~12#107~x1~B3~12#-1~x1~Y4~12#-1~x1~L5~12#-1~x1~L6~12#-1~x1~K7~12#-1~x1~T8~12#-1~x1~K9~12	fe028a00-d203-437e-aeda-a317a142819b	BPA##x#{ABCDEFGHIKLMPQRSTVWY}#0#1##20	0.00411523
94	1047.03	4	4185.12	4185.11	2.16144	[NRxDEIKEEFDK]	>HJURP-Y577x	575	586	[AIVNASEMDIQNVPLSEKIAELK]	>Mis18B	178	200	20181124_Q2_U3_1-2_AB_SA_DOP_20181116_HJ1.26062.26062.4 File:"20181124_Q2_U3_1-2_AB_SA_DOP_20181116_HJ1.raw". NativeID:"controllerType=0 controllerNumber=1 scan=26062"	TRUE	4737	null	4171.09		x3	I19	-1~x3~A1~0#-1~x3~I2~0#-1~x3~V3~0#46~x3~A5~1#54~x3~S6~1#57~x3~E7~1#62~x3~M8~2#65~x3~D9~2#68~x3~I10~2#68~x3~Q11~2#71~x3~V13~2#75~x3~P14~4#94~x3~L15~4#94~x3~S16~4#94~x3~E17~4#94~x3~K18~4#94~x3~I19~11#92~x3~A20~11#90~x3~E21~11#90~x3~L22~11#90~x3~K23~11	43e0fb15-a2cc-4810-9ab8-032ae57b015c	BPA##x#{ABCDEFGHIKLMPQRSTVWY}#0#1##20	0.0111111
93	708.174	5	3536.84	3536.83	2.48975	[NRxDEIK]	>HJURP-Y577x	575	581	[AIVNASEMDIQNVPLSEKIAELK]	>Mis18B	178	200	20181124_Q2_U3_1-2_AB_SA_DOP_20181116_HJ1.24087.24087.5 File:"20181124_Q2_U3_1-2_AB_SA_DOP_20181116_HJ1.raw". NativeID:"controllerType=0 controllerNumber=1 scan=24087"	TRUE	4148	null	3912.73		x3	P14	-1~x3~A1~0#-1~x3~I2~0#-1~x3~V3~0#36~x3~A5~1#45~x3~S6~1#48~x3~E7~1#57~x3~M8~2#60~x3~D9~2#63~x3~I10~2#70~x3~Q11~3#76~x3~V13~3#93~x3~P14~7#93~x3~L15~7#93~x3~S16~7#93~x3~E17~7#90~x3~K18~7#86~x3~I19~7#82~x3~A20~7#69~x3~E21~7#66~x3~L22~7#66~x3~K23~7	2cb7e61d-f80e-4dff-8ffc-0f5bdf70f0d2	BPA##x#{ABCDEFGHIKLMPQRSTVWY}#0#1##20	0.0108527
76	884.965	4	3536.84	3536.83	2.49154	[NRxDEIK]	>HJURP-Y577x	575	581	[AIVNASEMDIQNVPLSEKIAELK]	>Mis18B	178	200	20181124_Q2_U3_1-2_AB_SA_DOP_20181116_HJ1.24121.24121.4 File:"20181124_Q2_U3_1-2_AB_SA_DOP_20181116_HJ1.raw". NativeID:"controllerType=0 controllerNumber=1 scan=24121"	TRUE	4161	null	3917.12		x3	P14	-1~x3~A1~0#-1~x3~I2~0#31~x3~V3~0#52~x3~A5~1#61~x3~S6~1#61~x3~E7~1#63~x3~M8~2#65~x3~D9~2#67~x3~I10~2#67~x3~Q11~2#67~x3~V13~2#76~x3~P14~8#76~x3~L15~8#76~x3~S16~8#76~x3~E17~8#74~x3~K18~8#71~x3~I19~8#69~x3~A20~8#63~x3~E21~8#61~x3~L22~8#63~x3~K23~8	5fe6f4cf-0f76-4a49-bee7-8aebf4a3578a	BPA##x#{ABCDEFGHIKLMPQRSTVWY}#0#1##20	0.0284153
114	1179.62	3	3536.84	3536.83	2.49575	[NRxDEIK]	>HJURP-Y577x	575	581	[AIVNASEMDIQNVPLSEKIAELK]	>Mis18B	178	200	20181124_Q2_U3_1-2_AB_SA_DOP_20181116_HJ1.22085.22085.3 File:"20181124_Q2_U3_1-2_AB_SA_DOP_20181116_HJ1.raw". NativeID:"controllerType=0 controllerNumber=1 scan=22085"	TRUE	3547	null	3663.2		x3	L15	-1~x3~A1~0#-1~x3~I2~0#-1~x3~V3~0#91~x3~A5~1#95~x3~S6~1#101~x3~E7~1#105~x3~M8~2#109~x3~D9~2#112~x3~I10~3#113~x3~Q11~3#110~x3~V13~3#114~x3~P14~11#114~x3~L15~11#113~x3~S16~11#113~x3~E17~11#111~x3~K18~11#-1~x3~I19~11#-1~x3~A20~2#-1~x3~E21~2#-1~x3~L22~2#-1~x3~K23~2	a3dfa683-5f9f-4965-803e-e97959f8da4b	BPA##x#{ABCDEFGHIKLMPQRSTVWY}#0#1##20	0.00479616
76	590.313	6	3536.84	3536.83	2.55417	[NRxDEIK]	>HJURP-Y577x	575	581	[AIVNASEMDIQNVPLSEKIAELK]	>Mis18B	178	200	20181124_Q2_U3_1-2_AB_SA_DOP_20181116_HJ1.24890.24890.6 File:"20181124_Q2_U3_1-2_AB_SA_DOP_20181116_HJ1.raw". NativeID:"controllerType=0 controllerNumber=1 scan=24890"	TRUE	4382	null	4019.18		x3	P14	32~x3~A1~0#32~x3~I2~0#32~x3~V3~0#39~x3~A5~0#45~x3~S6~0#45~x3~E7~0#53~x3~M8~0#53~x3~D9~0#54~x3~I10~0#54~x3~Q11~0#56~x3~V13~4#76~x3~P14~8#76~x3~L15~8#76~x3~S16~8#76~x3~E17~8#74~x3~K18~8#75~x3~I19~8#71~x3~A20~8#64~x3~E21~8#59~x3~L22~8#59~x3~K23~8	5031f96f-19a8-4db8-8e88-7ad7cf79377b	BPA##x#{ABCDEFGHIKLMPQRSTVWY}#0#1##20	0.0284153
89	590.313	6	3536.84	3536.83	2.71174	[NRxDEIK]	>HJURP-Y577x	575	581	[AIVNASEMDIQNVPLSEKIAELK]	>Mis18B	178	200	20181124_Q2_U3_1-2_AB_SA_DOP_20181116_HJ1.24088.24088.6 File:"20181124_Q2_U3_1-2_AB_SA_DOP_20181116_HJ1.raw". NativeID:"controllerType=0 controllerNumber=1 scan=24088"	TRUE	4149	null	3912.8		x3	P14	43~x3~A1~0#43~x3~I2~0#43~x3~V3~0#49~x3~A5~0#55~x3~S6~0#55~x3~E7~0#63~x3~M8~0#63~x3~D9~0#67~x3~I10~3#67~x3~Q11~3#72~x3~V13~4#89~x3~P14~8#89~x3~L15~8#89~x3~S16~8#89~x3~E17~8#87~x3~K18~8#84~x3~I19~8#79~x3~A20~8#74~x3~E21~8#69~x3~L22~8#69~x3~K23~8	0d424899-cffc-4b6d-b8fe-26d509d36be3	BPA##x#{ABCDEFGHIKLMPQRSTVWY}#0#1##20	0.012987
72	708.174	5	3536.84	3536.83	2.74943	[NRxDEIK]	>HJURP-Y577x	575	581	[AIVNASEMDIQNVPLSEKIAELK]	>Mis18B	178	200	20181124_Q2_U3_1-2_AB_SA_DOP_20181116_HJ1.24243.24243.5 File:"20181124_Q2_U3_1-2_AB_SA_DOP_20181116_HJ1.raw". NativeID:"controllerType=0 controllerNumber=1 scan=24243"	TRUE	4183	null	3933.24		x3	P14	-1~x3~A1~0#-1~x3~I2~0#-1~x3~V3~0#-1~x3~A5~0#28~x3~S6~1#30~x3~E7~1#38~x3~M8~2#41~x3~D9~2#45~x3~I10~2#51~x3~Q11~3#55~x3~V13~3#72~x3~P14~7#71~x3~L15~7#71~x3~S16~7#71~x3~E17~7#68~x3~K18~7#66~x3~I19~7#63~x3~A20~7#59~x3~E21~7#56~x3~L22~7#56~x3~K23~7	704678aa-f50c-4346-ae2d-a7443dab2889	BPA##x#{ABCDEFGHIKLMPQRSTVWY}#0#1##20	0.0395137
85	884.966	4	3536.84	3536.83	2.80494	[NRxDEIK]	>HJURP-Y577x	575	581	[AIVNASEMDIQNVPLSEKIAELK]	>Mis18B	178	200	20181124_Q2_U3_1-2_AB_SA_DOP_20181116_HJ1.23957.23957.4 File:"20181124_Q2_U3_1-2_AB_SA_DOP_20181116_HJ1.raw". NativeID:"controllerType=0 controllerNumber=1 scan=23957"	TRUE	4091	null	3895.84		x3	P14	-1~x3~A1~0#-1~x3~I2~0#39~x3~V3~0#59~x3~A5~1#70~x3~S6~1#72~x3~E7~1#74~x3~M8~2#74~x3~D9~2#76~x3~I10~2#76~x3~Q11~2#75~x3~V13~2#85~x3~P14~8#85~x3~L15~8#85~x3~S16~8#85~x3~E17~8#83~x3~K18~8#80~x3~I19~8#76~x3~A20~8#72~x3~E21~8#70~x3~L22~8#71~x3~K23~8	ebdf59dc-cffd-4470-a741-9c0e14115c40	BPA##x#{ABCDEFGHIKLMPQRSTVWY}#0#1##20	0.0159363
69	590.313	6	3536.84	3536.83	2.89333	[NRxDEIK]	>HJURP-Y577x	575	581	[AIVNASEMDIQNVPLSEKIAELK]	>Mis18B	178	200	20181124_Q2_U3_1-2_AB_SA_DOP_20181116_HJ1.24271.24271.6 File:"20181124_Q2_U3_1-2_AB_SA_DOP_20181116_HJ1.raw". NativeID:"controllerType=0 controllerNumber=1 scan=24271"	TRUE	4188	null	3936.6		x3	P14	-1~x3~A1~0#-1~x3~I2~0#-1~x3~V3~0#37~x3~A5~0#44~x3~S6~0#44~x3~E7~0#49~x3~M8~0#49~x3~D9~0#51~x3~I10~0#51~x3~Q11~0#55~x3~V13~4#69~x3~P14~8#69~x3~L15~8#69~x3~S16~8#69~x3~E17~8#65~x3~K18~8#62~x3~I19~8#57~x3~A20~8#49~x3~E21~8#45~x3~L22~8#45~x3~K23~8	7ead1f48-e33c-4eaf-8913-bb8c86d6131f	BPA##x#{ABCDEFGHIKLMPQRSTVWY}#0#1##20	0.0454106
98	708.174	5	3536.84	3536.83	2.91175	[NRxDEIK]	>HJURP-Y577x	575	581	[AIVNASEMDIQNVPLSEKIAELK]	>Mis18B	178	200	20181124_Q2_U3_1-2_AB_SA_DOP_20181116_HJ1.24583.24583.5 File:"20181124_Q2_U3_1-2_AB_SA_DOP_20181116_HJ1.raw". NativeID:"controllerType=0 controllerNumber=1 scan=24583"	TRUE	4268	null	3978.19		x3	P14	-1~x3~A1~0#-1~x3~I2~0#-1~x3~V3~0#25~x3~A5~1#36~x3~S6~1#41~x3~E7~1#52~x3~M8~2#57~x3~D9~2#62~x3~I10~2#68~x3~Q11~3#78~x3~V13~3#98~x3~P14~10#98~x3~L15~10#98~x3~S16~10#98~x3~E17~10#97~x3~K18~10#95~x3~I19~4#93~x3~A20~4#90~x3~E21~5#88~x3~L22~5#88~x3~K23~5	74002d68-7064-4c0a-8594-4979a120a355	BPA##x#{ABCDEFGHIKLMPQRSTVWY}#0#1##20	0.00868056
85	708.174	5	3536.84	3536.83	2.93623	[NRxDEIK]	>HJURP-Y577x	575	581	[AIVNASEMDIQNVPLSEKIAELK]	>Mis18B	178	200	20181124_Q2_U3_1-2_AB_SA_DOP_20181116_HJ1.23088.23088.5 File:"20181124_Q2_U3_1-2_AB_SA_DOP_20181116_HJ1.raw". NativeID:"controllerType=0 controllerNumber=1 scan=23088"	TRUE	3819	null	3786.95		x3	P14	-1~x3~A1~0#-1~x3~I2~0#-1~x3~V3~0#24~x3~A5~1#33~x3~S6~1#37~x3~E7~1#48~x3~M8~2#52~x3~D9~2#56~x3~I10~2#60~x3~Q11~3#66~x3~V13~3#85~x3~P14~7#85~x3~L15~7#85~x3~S16~7#85~x3~E17~7#83~x3~K18~7#80~x3~I19~7#78~x3~A20~7#74~x3~E21~7#72~x3~L22~7#72~x3~K23~7	8375dda7-105f-4779-8071-750483ba3d9a	BPA##x#{ABCDEFGHIKLMPQRSTVWY}#0#1##20	0.0159363
80	708.174	5	3536.84	3536.83	3.1513	[NRxDEIK]	>HJURP-Y577x	575	581	[AIVNASEMDIQNVPLSEKIAELK]	>Mis18B	178	200	20181124_Q2_U3_1-2_AB_SA_DOP_20181116_HJ1.24815.24815.5 File:"20181124_Q2_U3_1-2_AB_SA_DOP_20181116_HJ1.raw". NativeID:"controllerType=0 controllerNumber=1 scan=24815"	TRUE	4352	null	4009.35		x3	P14	-1~x3~A1~0#-1~x3~I2~0#-1~x3~V3~0#-1~x3~A5~1#36~x3~S6~1#42~x3~E7~1#52~x3~M8~2#54~x3~D9~2#55~x3~I10~2#60~x3~Q11~3#63~x3~V13~3#80~x3~P14~7#80~x3~L15~7#80~x3~S16~7#80~x3~E17~7#79~x3~K18~7#77~x3~I19~7#76~x3~A20~7#73~x3~E21~7#70~x3~L22~7#70~x3~K23~7	55db630f-c2bc-4a6f-b2e5-0e67738d540a	BPA##x#{ABCDEFGHIKLMPQRSTVWY}#0#1##20	0.0183908
81	1047.04	4	4185.12	4185.11	4.0026	[NRxDEIKEEFDK]	>HJURP-Y577x	575	586	[AIVNASEMDIQNVPLSEKIAELK]	>Mis18B	178	200	20181124_Q2_U3_1-2_AB_SA_DOP_20181116_HJ1.23394.23394.4 File:"20181124_Q2_U3_1-2_AB_SA_DOP_20181116_HJ1.raw". NativeID:"controllerType=0 controllerNumber=1 scan=23394"	TRUE	3918	null	3824.95		x3	E17	-1~x3~A1~0#-1~x3~I2~0#-1~x3~V3~1#44~x3~A5~1#62~x3~S6~2#75~x3~E7~3#81~x3~M8~3#82~x3~D9~3#83~x3~I10~3#75~x3~Q11~3#75~x3~V13~3#81~x3~P14~11#81~x3~L15~11#81~x3~S16~11#81~x3~E17~11#77~x3~K18~11#73~x3~I19~11#66~x3~A20~2#66~x3~E21~2#64~x3~L22~1#64~x3~K23~1	13cdbf54-5ebc-485d-ac76-9c3e55542380	BPA##x#{ABCDEFGHIKLMPQRSTVWY}#0#1##20	0.0190476
88	746.377	4	2982.49	2982.49	-0.0381862	[NRxDEIK]	>HJURP-Y577x	575	581	[AIVNASEMDIQNVPLSEK]	>Mis18B	178	195	20181124_Q2_U3_1-2_AB_SA_DOP_20181116_HJ1.20765.20765.4 File:"20181124_Q2_U3_1-2_AB_SA_DOP_20181116_HJ1.raw". NativeID:"controllerType=0 controllerNumber=1 scan=20765"	TRUE	3215	null	3500.3		x3	E17	-1~x3~A1~0#-1~x3~I2~0#-1~x3~V3~1#-1~x3~A5~1#32~x3~S6~2#38~x3~E7~3#49~x3~M8~3#54~x3~D9~4#60~x3~I10~5#64~x3~Q11~5#73~x3~V13~6#85~x3~P14~8#87~x3~L15~8#88~x3~S16~15#88~x3~E17~15#88~x3~K18~15	751e7d68-e549-4169-9502-1bfed588395d	BPA##x#{ABCDEFGHIKLMPQRSTVWY}#0#1##20	0.0156695
117	994.835	3	2982.49	2982.49	0.755114	[NRxDEIK]	>HJURP-Y577x	575	581	[AIVNASEMDIQNVPLSEK]	>Mis18B	178	195	20181124_Q2_U3_1-2_AB_SA_DOP_20181116_HJ1.19781.19781.3 File:"20181124_Q2_U3_1-2_AB_SA_DOP_20181116_HJ1.raw". NativeID:"controllerType=0 controllerNumber=1 scan=19781"	TRUE	2966	null	3377.19		x3	S16	-1~x3~A1~0#-1~x3~I2~0#-1~x3~V3~1#65~x3~A5~1#78~x3~S6~2#83~x3~E7~3#91~x3~M8~3#96~x3~D9~4#101~x3~I10~5#101~x3~Q11~5#106~x3~V13~7#114~x3~P14~8#114~x3~L15~8#117~x3~S16~15#114~x3~E17~15#114~x3~K18~15	6aa77c89-9f88-43c4-8903-23446274ddc1	BPA##x#{ABCDEFGHIKLMPQRSTVWY}#0#1##20	0.00273224
84	908.447	4	3630.77	3630.76	1.2056	[NRxDEIKEEFDK]	>HJURP-Y577x	575	586	[AIVNASEMDIQNVPLSEK]	>Mis18B	178	195	20181124_Q2_U3_1-2_AB_SA_DOP_20181116_HJ1.24934.24934.4 File:"20181124_Q2_U3_1-2_AB_SA_DOP_20181116_HJ1.raw". NativeID:"controllerType=0 controllerNumber=1 scan=24934"	TRUE	4402	null	4025.01		x3	P14	-1~x3~A1~0#-1~x3~I2~0#-1~x3~V3~1#47~x3~A5~1#65~x3~S6~2#68~x3~E7~2#72~x3~M8~3#74~x3~D9~4#74~x3~I10~4#74~x3~Q11~4#75~x3~V13~7#84~x3~P14~23#80~x3~L15~16#77~x3~S16~8#77~x3~E17~8#77~x3~K18~8	92db2a1b-b487-4737-921c-f5e64ef3d3f9	BPA##x#{ABCDEFGHIKLMPQRSTVWY}#0#1##20	0.0153257
127	994.836	3	2982.49	2982.49	1.49469	[NRxDEIK]	>HJURP-Y577x	575	581	[AIVNASEMDIQNVPLSEK]	>Mis18B	178	195	20181124_Q2_U3_1-2_AB_SA_DOP_20181116_HJ1.22197.22197.3 File:"20181124_Q2_U3_1-2_AB_SA_DOP_20181116_HJ1.raw". NativeID:"controllerType=0 controllerNumber=1 scan=22197"	TRUE	3585	null	3676.65		x3	L15	-1~x3~A1~0#-1~x3~I2~0#-1~x3~V3~1#100~x3~A5~1#107~x3~S6~2#111~x3~E7~2#116~x3~M8~3#119~x3~D9~4#120~x3~I10~4#123~x3~Q11~6#124~x3~V13~7#127~x3~P14~19#127~x3~L15~19#125~x3~S16~8#125~x3~E17~8#125~x3~K18~8	220a459e-0261-404c-b350-9643efd08caa	BPA##x#{ABCDEFGHIKLMPQRSTVWY}#0#1##20	0.00456621
114	746.379	4	2982.49	2982.49	1.50457	[NRxDEIK]	>HJURP-Y577x	575	581	[AIVNASEMDIQNVPLSEK]	>Mis18B	178	195	20181124_Q2_U3_1-2_AB_SA_DOP_20181116_HJ1.19824.19824.4 File:"20181124_Q2_U3_1-2_AB_SA_DOP_20181116_HJ1.raw". NativeID:"controllerType=0 controllerNumber=1 scan=19824"	TRUE	2980	null	3382.42		x3	S16	-1~x3~A1~0#-1~x3~I2~0#-1~x3~V3~1#31~x3~A5~1#53~x3~S6~2#63~x3~E7~3#73~x3~M8~3#81~x3~D9~4#86~x3~I10~5#90~x3~Q11~5#98~x3~V13~6#113~x3~P14~9#112~x3~L15~8#114~x3~S16~15#111~x3~E17~15#111~x3~K18~15	36cfee69-9a30-4042-acef-9c6232cbdbf0	BPA##x#{ABCDEFGHIKLMPQRSTVWY}#0#1##20	0.00479616
82	746.379	4	2982.49	2982.49	1.57535	[NRxDEIK]	>HJURP-Y577x	575	581	[AIVNASEMDIQNVPLSEK]	>Mis18B	178	195	20181124_Q2_U3_1-2_AB_SA_DOP_20181116_HJ1.21612.21612.4 File:"20181124_Q2_U3_1-2_AB_SA_DOP_20181116_HJ1.raw". NativeID:"controllerType=0 controllerNumber=1 scan=21612"	TRUE	3412	null	3604.86		x3	S16	-1~x3~A1~0#-1~x3~I2~0#-1~x3~V3~1#-1~x3~A5~1#32~x3~S6~2#37~x3~E7~3#46~x3~M8~3#50~x3~D9~4#51~x3~I10~4#56~x3~Q11~6#66~x3~V13~7#79~x3~P14~8#79~x3~L15~8#82~x3~S16~15#79~x3~E17~15#79~x3~K18~15	2e7ae604-b1da-469b-b397-539a517534b2	BPA##x#{ABCDEFGHIKLMPQRSTVWY}#0#1##20	0.0145985
74	908.448	4	3630.77	3630.76	1.60532	[NRxDEIKEEFDK]	>HJURP-Y577x	575	586	[AIVNASEMDIQNVPLSEK]	>Mis18B	178	195	20181124_Q2_U3_1-2_AB_SA_DOP_20181116_HJ1.21923.21923.4 File:"20181124_Q2_U3_1-2_AB_SA_DOP_20181116_HJ1.raw". NativeID:"controllerType=0 controllerNumber=1 scan=21923"	TRUE	3507	null	3642.82		x3	P14	-1~x3~A1~1#-1~x3~I2~0#-1~x3~V3~1#33~x3~A5~1#51~x3~S6~2#56~x3~E7~3#62~x3~M8~3#66~x3~D9~4#66~x3~I10~4#66~x3~Q11~4#66~x3~V13~4#74~x3~P14~13#74~x3~L15~13#71~x3~S16~13#68~x3~E17~13#70~x3~K18~13	6ab88924-8b49-445f-971b-51bb08934f86	BPA##x#{ABCDEFGHIKLMPQRSTVWY}#0#1##20	0.0355277
87	746.379	4	2982.49	2982.49	1.71252	[NRxDEIK]	>HJURP-Y577x	575	581	[AIVNASEMDIQNVPLSEK]	>Mis18B	178	195	20181124_Q2_U3_1-2_AB_SA_DOP_20181116_HJ1.20598.20598.4 File:"20181124_Q2_U3_1-2_AB_SA_DOP_20181116_HJ1.raw". NativeID:"controllerType=0 controllerNumber=1 scan=20598"	TRUE	3163	null	3479.63		x3	S16	-1~x3~A1~0#-1~x3~I2~0#-1~x3~V3~1#-1~x3~A5~2#-1~x3~S6~2#-1~x3~E7~2#70~x3~M8~3#71~x3~D9~3#73~x3~I10~5#74~x3~Q11~6#77~x3~V13~7#81~x3~P14~8#82~x3~L15~8#87~x3~S16~15#85~x3~E17~15#85~x3~K18~15	c71b9084-8177-447e-868e-d4e6346af9b9	BPA##x#{ABCDEFGHIKLMPQRSTVWY}#0#1##20	0.0153417
146	994.836	3	2982.49	2982.49	1.73368	[NRxDEIK]	>HJURP-Y577x	575	581	[AIVNASEMDIQNVPLSEK]	>Mis18B	178	195	20181124_Q2_U3_1-2_AB_SA_DOP_20181116_HJ1.21536.21536.3 File:"20181124_Q2_U3_1-2_AB_SA_DOP_20181116_HJ1.raw". NativeID:"controllerType=0 controllerNumber=1 scan=21536"	TRUE	3392	null	3595.4		x3	S16	-1~x3~A1~0#-1~x3~I2~0#-1~x3~V3~1#90~x3~A5~1#107~x3~S6~2#113~x3~E7~3#121~x3~M8~3#126~x3~D9~4#128~x3~I10~4#133~x3~Q11~6#138~x3~V13~7#145~x3~P14~8#145~x3~L15~8#146~x3~S16~15#144~x3~E17~15#145~x3~K18~15	03746035-6a75-43d9-b2f5-18641bd33281	BPA##x#{ABCDEFGHIKLMPQRSTVWY}#0#1##20	0
165	994.836	3	2982.49	2982.49	2.01889	[NRxDEIK]	>HJURP-Y577x	575	581	[AIVNASEMDIQNVPLSEK]	>Mis18B	178	195	20181124_Q2_U3_1-2_AB_SA_DOP_20181116_HJ1.20735.20735.3 File:"20181124_Q2_U3_1-2_AB_SA_DOP_20181116_HJ1.raw". NativeID:"controllerType=0 controllerNumber=1 scan=20735"	TRUE	3205	null	3496.54		x3	S16	-1~x3~A1~0#-1~x3~I2~0#-1~x3~V3~1#102~x3~A5~1#120~x3~S6~2#130~x3~E7~3#137~x3~M8~3#143~x3~D9~4#148~x3~I10~5#149~x3~Q11~5#155~x3~V13~6#160~x3~P14~8#161~x3~L15~9#165~x3~S16~15#162~x3~E17~15#162~x3~K18~15	e304eab2-bbcb-44c8-895c-4884332fcd2c	BPA##x#{ABCDEFGHIKLMPQRSTVWY}#0#1##20	0
90	726.96	5	3630.77	3630.76	2.066	[NRxDEIKEEFDK]	>HJURP-Y577x	575	586	[AIVNASEMDIQNVPLSEK]	>Mis18B	178	195	20181124_Q2_U3_1-2_AB_SA_DOP_20181116_HJ1.24857.24857.5 File:"20181124_Q2_U3_1-2_AB_SA_DOP_20181116_HJ1.raw". NativeID:"controllerType=0 controllerNumber=1 scan=24857"	TRUE	4369	null	4014.89		x3	E17	-1~x3~A1~0#-1~x3~I2~0#-1~x3~V3~0#-1~x3~A5~2#-1~x3~S6~3#-1~x3~E7~2#41~x3~M8~3#44~x3~D9~4#51~x3~I10~5#62~x3~Q11~6#74~x3~V13~7#89~x3~P14~12#89~x3~L15~12#89~x3~S16~12#90~x3~E17~12#90~x3~K18~12	978eebce-1e8d-43f7-82e0-4cdf816f35af	BPA##x#{ABCDEFGHIKLMPQRSTVWY}#0#1##20	0.0132743
75	726.96	5	3630.77	3630.76	2.09688	[NRxDEIKEEFDK]	>HJURP-Y577x	575	586	[AIVNASEMDIQNVPLSEK]	>Mis18B	178	195	20181124_Q2_U3_1-2_AB_SA_DOP_20181116_HJ1.23109.23109.5 File:"20181124_Q2_U3_1-2_AB_SA_DOP_20181116_HJ1.raw". NativeID:"controllerType=0 controllerNumber=1 scan=23109"	TRUE	3834	null	3789.53		x3	K18	-1~x3~A1~0#-1~x3~I2~0#-1~x3~V3~0#-1~x3~A5~1#22~x3~S6~2#27~x3~E7~3#35~x3~M8~3#42~x3~D9~4#52~x3~I10~5#57~x3~Q11~5#63~x3~V13~6#76~x3~P14~8#76~x3~L15~8#75~x3~S16~8#74~x3~E17~19#75~x3~K18~19	ac71ed15-59dc-49e9-9c8d-e8dfa4f80867	BPA##x#{ABCDEFGHIKLMPQRSTVWY}#0#1##20	0.029819
107	746.379	4	2982.49	2982.49	2.18706	[NRxDEIK]	>HJURP-Y577x	575	581	[AIVNASEMDIQNVPLSEK]	>Mis18B	178	195	20181124_Q2_U3_1-2_AB_SA_DOP_20181116_HJ1.22349.22349.4 File:"20181124_Q2_U3_1-2_AB_SA_DOP_20181116_HJ1.raw". NativeID:"controllerType=0 controllerNumber=1 scan=22349"	TRUE	3631	null	3694.88		x3	K18	-1~x3~A1~0#-1~x3~I2~0#-1~x3~V3~0#-1~x3~A5~2#71~x3~S6~2#71~x3~E7~2#78~x3~M8~3#86~x3~D9~4#88~x3~I10~4#92~x3~Q11~6#99~x3~V13~7#107~x3~P14~12#107~x3~L15~12#107~x3~S16~12#107~x3~E17~12#107~x3~K18~12	c3313e16-dd2b-471a-90e3-a00a4ec9da96	BPA##x#{ABCDEFGHIKLMPQRSTVWY}#0#1##20	0.00411523
81	726.96	5	3630.77	3630.76	2.20042	[NRxDEIKEEFDK]	>HJURP-Y577x	575	586	[AIVNASEMDIQNVPLSEK]	>Mis18B	178	195	20181124_Q2_U3_1-2_AB_SA_DOP_20181116_HJ1.23299.23299.5 File:"20181124_Q2_U3_1-2_AB_SA_DOP_20181116_HJ1.raw". NativeID:"controllerType=0 controllerNumber=1 scan=23299"	TRUE	3885	null	3812.77		x3	K18	-1~x3~A1~0#-1~x3~I2~0#-1~x3~V3~1#-1~x3~A5~1#-1~x3~S6~2#34~x3~E7~2#42~x3~M8~3#50~x3~D9~4#54~x3~I10~5#59~x3~Q11~5#67~x3~V13~6#80~x3~P14~8#80~x3~L15~8#82~x3~S16~12#81~x3~E17~17#81~x3~K18~17	18ce5946-a7fb-41bc-a063-8a631306873c	BPA##x#{ABCDEFGHIKLMPQRSTVWY}#0#1##20	0.0190476
130	994.836	3	2982.49	2982.49	2.2256	[NRxDEIK]	>HJURP-Y577x	575	581	[AIVNASEMDIQNVPLSEK]	>Mis18B	178	195	20181124_Q2_U3_1-2_AB_SA_DOP_20181116_HJ1.22371.22371.3 File:"20181124_Q2_U3_1-2_AB_SA_DOP_20181116_HJ1.raw". NativeID:"controllerType=0 controllerNumber=1 scan=22371"	TRUE	3639	null	3697.52		x3	L15	-1~x3~A1~0#-1~x3~I2~0#84~x3~V3~1#100~x3~A5~1#109~x3~S6~2#117~x3~E7~2#121~x3~M8~3#123~x3~D9~4#124~x3~I10~4#124~x3~Q11~6#128~x3~V13~7#130~x3~P14~19#130~x3~L15~19#127~x3~S16~8#127~x3~E17~8#127~x3~K18~8	a69591d9-717f-4f7b-9fa4-d6faa82fb61c	BPA##x#{ABCDEFGHIKLMPQRSTVWY}#0#1##20	0
75	994.836	3	2982.49	2982.49	2.27059	[NRxDEIK]	>HJURP-Y577x	575	581	[AIVNASEMDIQNVPLSEK]	>Mis18B	178	195	20181124_Q2_U3_1-2_AB_SA_DOP_20181116_HJ1.21714.21714.3 File:"20181124_Q2_U3_1-2_AB_SA_DOP_20181116_HJ1.raw". NativeID:"controllerType=0 controllerNumber=1 scan=21714"	TRUE	3433	null	3617.37		x3	P14	-1~x3~A1~0#-1~x3~I2~0#-1~x3~V3~1#41~x3~A5~1#52~x3~S6~2#59~x3~E7~3#63~x3~M8~3#66~x3~D9~4#67~x3~I10~4#70~x3~Q11~6#71~x3~V13~7#75~x3~P14~20#75~x3~L15~20#69~x3~S16~7#69~x3~E17~7#69~x3~K18~7	e505d75f-69a6-456e-a552-186486747d24	BPA##x#{ABCDEFGHIKLMPQRSTVWY}#0#1##20	0.029819
100	597.305	5	2982.49	2982.49	2.29397	[NRxDEIK]	>HJURP-Y577x	575	581	[AIVNASEMDIQNVPLSEK]	>Mis18B	178	195	20181124_Q2_U3_1-2_AB_SA_DOP_20181116_HJ1.21513.21513.5 File:"20181124_Q2_U3_1-2_AB_SA_DOP_20181116_HJ1.raw". NativeID:"controllerType=0 controllerNumber=1 scan=21513"	TRUE	3385	null	3592.58		x3	S16	-1~x3~A1~0#-1~x3~I2~0#-1~x3~V3~0#-1~x3~A5~0#-1~x3~S6~0#-1~x3~E7~0#41~x3~M8~4#47~x3~D9~4#53~x3~I10~5#64~x3~Q11~6#76~x3~V13~7#100~x3~P14~8#99~x3~L15~8#100~x3~S16~16#97~x3~E17~16#97~x3~K18~16	81428e4d-e61c-4975-858d-311cb8bbd860	BPA##x#{ABCDEFGHIKLMPQRSTVWY}#0#1##20	0.00543478
82	994.836	3	2982.49	2982.49	2.3395	[NRxDEIK]	>HJURP-Y577x	575	581	[AIVNASEMDIQNVPLSEK]	>Mis18B	178	195	20181124_Q2_U3_1-2_AB_SA_DOP_20181116_HJ1.21188.21188.3 File:"20181124_Q2_U3_1-2_AB_SA_DOP_20181116_HJ1.raw". NativeID:"controllerType=0 controllerNumber=1 scan=21188"	TRUE	3308	null	3552.19		x3	P14	-1~x3~A1~0#-1~x3~I2~0#-1~x3~V3~1#41~x3~A5~1#53~x3~S6~2#60~x3~E7~2#67~x3~M8~3#72~x3~D9~4#72~x3~I10~4#72~x3~Q11~6#78~x3~V13~7#82~x3~P14~23#81~x3~L15~16#81~x3~S16~8#81~x3~E17~8#81~x3~K18~8	4d35859f-fc8d-43de-8963-316adce9618e	BPA##x#{ABCDEFGHIKLMPQRSTVWY}#0#1##20	0.0145985
70	726.96	5	3630.77	3630.76	2.34223	[NRxDEIKEEFDK]	>HJURP-Y577x	575	586	[AIVNASEMDIQNVPLSEK]	>Mis18B	178	195	20181124_Q2_U3_1-2_AB_SA_DOP_20181116_HJ1.23988.23988.5 File:"20181124_Q2_U3_1-2_AB_SA_DOP_20181116_HJ1.raw". NativeID:"controllerType=0 controllerNumber=1 scan=23988"	TRUE	4108	null	3899.95		x3	L15	-1~x3~A1~0#-1~x3~I2~0#-1~x3~V3~0#-1~x3~A5~0#-1~x3~S6~0#-1~x3~E7~0#-1~x3~M8~4#-1~x3~D9~4#-1~x3~I10~4#52~x3~Q11~6#56~x3~V13~7#69~x3~P14~13#70~x3~L15~13#70~x3~S16~13#70~x3~E17~13#70~x3~K18~13	2b081ce7-a88d-4a31-a19e-74f7d483e835	BPA##x#{ABCDEFGHIKLMPQRSTVWY}#0#1##20	0.0433925
103	908.448	4	3630.77	3630.76	2.37253	[NRxDEIKEEFDK]	>HJURP-Y577x	575	586	[AIVNASEMDIQNVPLSEK]	>Mis18B	178	195	20181124_Q2_U3_1-2_AB_SA_DOP_20181116_HJ1.22483.22483.4 File:"20181124_Q2_U3_1-2_AB_SA_DOP_20181116_HJ1.raw". NativeID:"controllerType=0 controllerNumber=1 scan=22483"	TRUE	3674	null	3710.92		x3	K18	-1~x3~A1~0#-1~x3~I2~0#-1~x3~V3~1#22~x3~A5~1#40~x3~S6~2#47~x3~E7~3#55~x3~M8~3#64~x3~D9~4#71~x3~I10~5#80~x3~Q11~5#88~x3~V13~6#99~x3~P14~8#99~x3~L15~8#102~x3~S16~15#100~x3~E17~15#103~x3~K18~15	0dfc238f-162b-4c2a-b766-31f16e664566	BPA##x#{ABCDEFGHIKLMPQRSTVWY}#0#1##20	0.00578035
86	746.379	4	2982.49	2982.49	2.43383	[NRxDEIK]	>HJURP-Y577x	575	581	[AIVNASEMDIQNVPLSEK]	>Mis18B	178	195	20181124_Q2_U3_1-2_AB_SA_DOP_20181116_HJ1.20941.20941.4 File:"20181124_Q2_U3_1-2_AB_SA_DOP_20181116_HJ1.raw". NativeID:"controllerType=0 controllerNumber=1 scan=20941"	TRUE	3246	null	3521.79		x3	S16	-1~x3~A1~0#-1~x3~I2~0#-1~x3~V3~1#-1~x3~A5~1#31~x3~S6~2#34~x3~E7~3#43~x3~M8~3#50~x3~D9~4#56~x3~I10~5#54~x3~Q11~5#62~x3~V13~6#80~x3~P14~8#82~x3~L15~8#86~x3~S16~15#83~x3~E17~15#83~x3~K18~15	068010e3-90e5-4dac-82b1-e7cf0502b12f	BPA##x#{ABCDEFGHIKLMPQRSTVWY}#0#1##20	0.0150273
125	1210.93	3	3630.77	3630.76	2.50378	[NRxDEIKEEFDK]	>HJURP-Y577x	575	586	[AIVNASEMDIQNVPLSEK]	>Mis18B	178	195	20181124_Q2_U3_1-2_AB_SA_DOP_20181116_HJ1.23893.23893.3 File:"20181124_Q2_U3_1-2_AB_SA_DOP_20181116_HJ1.raw". NativeID:"controllerType=0 controllerNumber=1 scan=23893"	TRUE	4067	null	3887.45		x3	L15	-1~x3~A1~0#-1~x3~I2~0#-1~x3~V3~1#-1~x3~A5~1#-1~x3~S6~5#-1~x3~E7~5#107~x3~M8~5#113~x3~D9~4#117~x3~I10~9#121~x3~Q11~9#124~x3~V13~9#125~x3~P14~20#125~x3~L15~20#122~x3~S16~1#123~x3~E17~1#123~x3~K18~1	370cc952-582d-484f-bbe2-b2b5b345a65f	BPA##x#{ABCDEFGHIKLMPQRSTVWY}#0#1##20	0.00387597
76	746.379	4	2982.5	2982.49	2.67399	[NRxDEIK]	>HJURP-Y577x	575	581	[AIVNASEMDIQNVPLSEK]	>Mis18B	178	195	20181124_Q2_U3_1-2_AB_SA_DOP_20181116_HJ1.21271.21271.4 File:"20181124_Q2_U3_1-2_AB_SA_DOP_20181116_HJ1.raw". NativeID:"controllerType=0 controllerNumber=1 scan=21271"	TRUE	3331	null	3562.65		x3	S16	-1~x3~A1~0#-1~x3~I2~0#-1~x3~V3~1#23~x3~A5~1#37~x3~S6~2#37~x3~E7~2#40~x3~M8~3#44~x3~D9~4#44~x3~I10~4#51~x3~Q11~6#60~x3~V13~7#74~x3~P14~8#74~x3~L15~8#76~x3~S16~15#76~x3~E17~15#76~x3~K18~15	dac7c770-2561-4e16-be95-5d1447ae9d17	BPA##x#{ABCDEFGHIKLMPQRSTVWY}#0#1##20	0.0284153
77	746.379	4	2982.5	2982.49	2.75013	[NRxDEIK]	>HJURP-Y577x	575	581	[AIVNASEMDIQNVPLSEK]	>Mis18B	178	195	20181124_Q2_U3_1-2_AB_SA_DOP_20181116_HJ1.21106.21106.4 File:"20181124_Q2_U3_1-2_AB_SA_DOP_20181116_HJ1.raw". NativeID:"controllerType=0 controllerNumber=1 scan=21106"	TRUE	3294	null	3542.17		x3	S16	-1~x3~A1~0#-1~x3~I2~0#-1~x3~V3~0#-1~x3~A5~1#22~x3~S6~2#26~x3~E7~3#32~x3~M8~3#37~x3~D9~4#41~x3~I10~5#45~x3~Q11~6#53~x3~V13~7#70~x3~P14~8#72~x3~L15~8#77~x3~S16~15#75~x3~E17~15#75~x3~K18~15	1a6503bb-67f1-443e-9a45-dc59e251f53c	BPA##x#{ABCDEFGHIKLMPQRSTVWY}#0#1##20	0.0276855
90	597.305	5	2982.5	2982.49	2.9475	[NRxDEIK]	>HJURP-Y577x	575	581	[AIVNASEMDIQNVPLSEK]	>Mis18B	178	195	20181124_Q2_U3_1-2_AB_SA_DOP_20181116_HJ1.21338.21338.5 File:"20181124_Q2_U3_1-2_AB_SA_DOP_20181116_HJ1.raw". NativeID:"controllerType=0 controllerNumber=1 scan=21338"	TRUE	3346	null	3570.6		x3	S16	-1~x3~A1~0#-1~x3~I2~0#-1~x3~V3~0#-1~x3~A5~0#-1~x3~S6~0#-1~x3~E7~0#-1~x3~M8~4#-1~x3~D9~4#40~x3~I10~4#53~x3~Q11~6#66~x3~V13~7#88~x3~P14~13#88~x3~L15~13#90~x3~S16~13#90~x3~E17~13#90~x3~K18~13	a5f7d229-e148-4593-b431-b6f056d4a168	BPA##x#{ABCDEFGHIKLMPQRSTVWY}#0#1##20	0.0132743
97	597.305	5	2982.5	2982.49	3.04994	[NRxDEIK]	>HJURP-Y577x	575	581	[AIVNASEMDIQNVPLSEK]	>Mis18B	178	195	20181124_Q2_U3_1-2_AB_SA_DOP_20181116_HJ1.19726.19726.5 File:"20181124_Q2_U3_1-2_AB_SA_DOP_20181116_HJ1.raw". NativeID:"controllerType=0 controllerNumber=1 scan=19726"	TRUE	2956	null	3370.72		x3	S16	-1~x3~A1~0#-1~x3~I2~0#-1~x3~V3~0#-1~x3~A5~0#-1~x3~S6~0#-1~x3~E7~0#-1~x3~M8~4#39~x3~D9~4#43~x3~I10~5#62~x3~Q11~6#75~x3~V13~7#95~x3~P14~8#95~x3~L15~8#97~x3~S16~16#95~x3~E17~16#95~x3~K18~16	5a8c21e5-86c7-40d6-bb21-fa9809918517	BPA##x#{ABCDEFGHIKLMPQRSTVWY}#0#1##20	0.00833333
81	726.961	5	3630.77	3630.76	3.2144	[NRxDEIKEEFDK]	>HJURP-Y577x	575	586	[AIVNASEMDIQNVPLSEK]	>Mis18B	178	195	20181124_Q2_U3_1-2_AB_SA_DOP_20181116_HJ1.23638.23638.5 File:"20181124_Q2_U3_1-2_AB_SA_DOP_20181116_HJ1.raw". NativeID:"controllerType=0 controllerNumber=1 scan=23638"	TRUE	3986	null	3855.16		x3	S16	-1~x3~A1~0#-1~x3~I2~0#-1~x3~V3~0#-1~x3~A5~1#22~x3~S6~2#24~x3~E7~3#38~x3~M8~3#45~x3~D9~4#51~x3~I10~5#57~x3~Q11~6#64~x3~V13~7#79~x3~P14~8#80~x3~L15~8#81~x3~S16~15#79~x3~E17~15#79~x3~K18~15	d35847ad-0a9c-4e12-92c2-bafe65e6f298	BPA##x#{ABCDEFGHIKLMPQRSTVWY}#0#1##20	0.0190476
105	994.837	3	2982.5	2982.49	3.23989	[NRxDEIK]	>HJURP-Y577x	575	581	[AIVNASEMDIQNVPLSEK]	>Mis18B	178	195	20181124_Q2_U3_1-2_AB_SA_DOP_20181116_HJ1.19985.19985.3 File:"20181124_Q2_U3_1-2_AB_SA_DOP_20181116_HJ1.raw". NativeID:"controllerType=0 controllerNumber=1 scan=19985"	TRUE	3016	null	3402.88		x3	S16	-1~x3~A1~0#-1~x3~I2~0#-1~x3~V3~1#69~x3~A5~1#79~x3~S6~2#83~x3~E7~3#90~x3~M8~3#94~x3~D9~4#95~x3~I10~4#95~x3~Q11~4#95~x3~V13~4#100~x3~P14~9#100~x3~L15~9#105~x3~S16~16#103~x3~E17~16#103~x3~K18~16	657d022a-361c-480f-813f-4a1fe9b49f31	BPA##x#{ABCDEFGHIKLMPQRSTVWY}#0#1##20	0.00394477
98	746.38	4	2982.5	2982.49	3.33219	[NRxDEIK]	>HJURP-Y577x	575	581	[AIVNASEMDIQNVPLSEK]	>Mis18B	178	195	20181124_Q2_U3_1-2_AB_SA_DOP_20181116_HJ1.19648.19648.4 File:"20181124_Q2_U3_1-2_AB_SA_DOP_20181116_HJ1.raw". NativeID:"controllerType=0 controllerNumber=1 scan=19648"	TRUE	2936	null	3361		x3	P14	-1~x3~A1~0#-1~x3~I2~0#-1~x3~V3~0#28~x3~A5~2#45~x3~S6~2#53~x3~E7~3#58~x3~M8~3#67~x3~D9~4#73~x3~I10~5#81~x3~Q11~6#90~x3~V13~7#98~x3~P14~12#98~x3~L15~12#98~x3~S16~12#95~x3~E17~12#95~x3~K18~12	76b487fa-0324-4e16-b7bb-1409948a30ec	BPA##x#{ABCDEFGHIKLMPQRSTVWY}#0#1##20	0.00868056
121	908.449	4	3630.78	3630.76	3.4101	[NRxDEIKEEFDK]	>HJURP-Y577x	575	586	[AIVNASEMDIQNVPLSEK]	>Mis18B	178	195	20181124_Q2_U3_1-2_AB_SA_DOP_20181116_HJ1.24772.24772.4 File:"20181124_Q2_U3_1-2_AB_SA_DOP_20181116_HJ1.raw". NativeID:"controllerType=0 controllerNumber=1 scan=24772"	TRUE	4326	null	4003.58		x3	L15	-1~x3~A1~0#-1~x3~I2~0#-1~x3~V3~1#59~x3~A5~1#74~x3~S6~2#87~x3~E7~2#100~x3~M8~3#102~x3~D9~4#106~x3~I10~5#111~x3~Q11~5#116~x3~V13~6#120~x3~P14~19#121~x3~L15~19#117~x3~S16~8#117~x3~E17~8#118~x3~K18~8	7b504c18-220c-4d93-8939-ba17b41d58b3	BPA##x#{ABCDEFGHIKLMPQRSTVWY}#0#1##20	0.00311526
90	597.305	5	2982.5	2982.49	3.41599	[NRxDEIK]	>HJURP-Y577x	575	581	[AIVNASEMDIQNVPLSEK]	>Mis18B	178	195	20181124_Q2_U3_1-2_AB_SA_DOP_20181116_HJ1.20734.20734.5 File:"20181124_Q2_U3_1-2_AB_SA_DOP_20181116_HJ1.raw". NativeID:"controllerType=0 controllerNumber=1 scan=20734"	TRUE	3202	null	3496.47		x3	S16	-1~x3~A1~3#-1~x3~I2~3#-1~x3~V3~0#-1~x3~A5~0#-1~x3~S6~0#-1~x3~E7~0#-1~x3~M8~0#-1~x3~D9~4#36~x3~I10~5#50~x3~Q11~6#67~x3~V13~7#89~x3~P14~8#88~x3~L15~8#90~x3~S16~16#85~x3~E17~16#85~x3~K18~16	7ff825c7-dc5e-4748-a55c-5da6a74ed31d	BPA##x#{ABCDEFGHIKLMPQRSTVWY}#0#1##20	0.0132743
125	1000.17	3	2998.49	2998.48	3.42263	[NRxDEIK]	>HJURP-Y577x	575	581	[AIVNASEmDIQNVPLSEK]	>Mis18B	178	195	20181124_Q2_U3_1-2_AB_SA_DOP_20181116_HJ1.17175.17175.3 File:"20181124_Q2_U3_1-2_AB_SA_DOP_20181116_HJ1.raw". NativeID:"controllerType=0 controllerNumber=1 scan=17175"	TRUE	2212	null	3053.3		x3	S16	-1~x3~A1~0#-1~x3~I2~0#-1~x3~V3~1#81~x3~A5~2#92~x3~S6~2#99~x3~E7~3#105~x3~D9~4#108~x3~I10~4#111~x3~Q11~5#117~x3~V13~7#124~x3~P14~9#123~x3~L15~8#125~x3~S16~16#123~x3~E17~16#123~x3~K18~16	9f0eb9c9-0f4b-4dff-8f8d-6a1a3837038a	BPA##x#{ABCDEFGHIKLMPQRSTVWY}#0#1##20	0.00387597
84	597.306	5	2982.5	2982.49	3.61187	[NRxDEIK]	>HJURP-Y577x	575	581	[AIVNASEMDIQNVPLSEK]	>Mis18B	178	195	20181124_Q2_U3_1-2_AB_SA_DOP_20181116_HJ1.20909.20909.5 File:"20181124_Q2_U3_1-2_AB_SA_DOP_20181116_HJ1.raw". NativeID:"controllerType=0 controllerNumber=1 scan=20909"	TRUE	3241	null	3517.97		x3	S16	-1~x3~A1~0#-1~x3~I2~0#-1~x3~V3~0#-1~x3~A5~0#-1~x3~S6~0#-1~x3~E7~0#-1~x3~M8~4#-1~x3~D9~4#-1~x3~I10~5#43~x3~Q11~6#54~x3~V13~7#82~x3~P14~8#80~x3~L15~8#84~x3~S16~16#81~x3~E17~16#81~x3~K18~16	96e9f9b9-0b20-4f26-8e8e-65ccba07bd86	BPA##x#{ABCDEFGHIKLMPQRSTVWY}#0#1##20	0.0153257
87	605.969	6	3630.78	3630.76	3.6707	[NRxDEIKEEFDK]	>HJURP-Y577x	575	586	[AIVNASEMDIQNVPLSEK]	>Mis18B	178	195	20181124_Q2_U3_1-2_AB_SA_DOP_20181116_HJ1.24783.24783.6 File:"20181124_Q2_U3_1-2_AB_SA_DOP_20181116_HJ1.raw". NativeID:"controllerType=0 controllerNumber=1 scan=24783"	TRUE	4339	null	4005.02		x3	K18	-1~x3~A1~1#-1~x3~I2~1#-1~x3~V3~1#-1~x3~A5~1#-1~x3~S6~1#-1~x3~E7~1#-1~x3~M8~1#-1~x3~D9~1#-1~x3~I10~1#50~x3~Q11~7#57~x3~V13~8#83~x3~P14~10#84~x3~L15~10#82~x3~S16~10#84~x3~E17~20#87~x3~K18~20	c880a63d-0c32-41bc-81bd-f4c34b32d7a9	BPA##x#{ABCDEFGHIKLMPQRSTVWY}#0#1##20	0.0153417
82	746.38	4	2982.5	2982.49	3.90411	[NRxDEIK]	>HJURP-Y577x	575	581	[AIVNASEMDIQNVPLSEK]	>Mis18B	178	195	20181124_Q2_U3_1-2_AB_SA_DOP_20181116_HJ1.20003.20003.4 File:"20181124_Q2_U3_1-2_AB_SA_DOP_20181116_HJ1.raw". NativeID:"controllerType=0 controllerNumber=1 scan=20003"	TRUE	3021	null	3405.42		x3	S16	-1~x3~A1~0#-1~x3~I2~0#-1~x3~V3~1#24~x3~A5~1#34~x3~S6~2#40~x3~E7~3#51~x3~M8~3#57~x3~D9~4#62~x3~I10~5#66~x3~Q11~5#72~x3~V13~6#81~x3~P14~8#80~x3~L15~8#82~x3~S16~15#78~x3~E17~15#78~x3~K18~15	d2bf4267-0af4-44a3-892f-d51dccb891e3	BPA##x#{ABCDEFGHIKLMPQRSTVWY}#0#1##20	0.0145985
142	994.838	3	2982.5	2982.49	3.92315	[NRxDEIK]	>HJURP-Y577x	575	581	[AIVNASEMDIQNVPLSEK]	>Mis18B	178	195	20181124_Q2_U3_1-2_AB_SA_DOP_20181116_HJ1.19605.19605.3 File:"20181124_Q2_U3_1-2_AB_SA_DOP_20181116_HJ1.raw". NativeID:"controllerType=0 controllerNumber=1 scan=19605"	TRUE	2926	null	3355.44		x3	P14	-1~x3~A1~0#-1~x3~I2~0#-1~x3~V3~1#98~x3~A5~1#110~x3~S6~2#116~x3~E7~2#122~x3~M8~3#128~x3~D9~4#131~x3~I10~5#135~x3~Q11~5#137~x3~V13~6#142~x3~P14~22#141~x3~L15~8#144~x3~S16~11#141~x3~E17~11#141~x3~K18~11	2d3f652b-25e2-449c-ad89-6fab02756979	BPA##x#{ABCDEFGHIKLMPQRSTVWY}#0#1##20	0
114	994.839	3	2982.5	2982.49	4.78969	[NRxDEIK]	>HJURP-Y577x	575	581	[AIVNASEMDIQNVPLSEK]	>Mis18B	178	195	20181124_Q2_U3_1-2_AB_SA_DOP_20181116_HJ1.20983.20983.3 File:"20181124_Q2_U3_1-2_AB_SA_DOP_20181116_HJ1.raw". NativeID:"controllerType=0 controllerNumber=1 scan=20983"	TRUE	3263	null	3526.62		x3	S16	-1~x3~A1~0#-1~x3~I2~0#-1~x3~V3~1#51~x3~A5~1#69~x3~S6~2#78~x3~E7~3#88~x3~M8~3#93~x3~D9~4#98~x3~I10~5#100~x3~Q11~5#104~x3~V13~7#112~x3~P14~12#113~x3~L15~12#114~x3~S16~12#112~x3~E17~12#112~x3~K18~12	8f5030f6-b0c6-44be-a35c-9e7e7f7346ba	BPA##x#{ABCDEFGHIKLMPQRSTVWY}#0#1##20	0.00479616
101	597.306	5	2982.5	2982.49	4.85186	[NRxDEIK]	>HJURP-Y577x	575	581	[AIVNASEMDIQNVPLSEK]	>Mis18B	178	195	20181124_Q2_U3_1-2_AB_SA_DOP_20181116_HJ1.19902.19902.5 File:"20181124_Q2_U3_1-2_AB_SA_DOP_20181116_HJ1.raw". NativeID:"controllerType=0 controllerNumber=1 scan=19902"	TRUE	3000	null	3392.17		x3	S16	-1~x3~A1~0#-1~x3~I2~0#-1~x3~V3~0#-1~x3~A5~0#-1~x3~S6~0#-1~x3~E7~0#30~x3~M8~4#35~x3~D9~4#43~x3~I10~5#59~x3~Q11~6#76~x3~V13~7#96~x3~P14~8#96~x3~L15~8#101~x3~S16~16#97~x3~E17~16#97~x3~K18~16	6b8fa056-1ead-4e0e-8c83-bc148842bff8	BPA##x#{ABCDEFGHIKLMPQRSTVWY}#0#1##20	0.00555556
107	994.841	3	2982.51	2982.49	6.65968	[NRxDEIK]	>HJURP-Y577x	575	581	[AIVNASEMDIQNVPLSEK]	>Mis18B	178	195	20181124_Q2_U3_1-2_AB_SA_DOP_20181116_HJ1.19209.19209.3 File:"20181124_Q2_U3_1-2_AB_SA_DOP_20181116_HJ1.raw". NativeID:"controllerType=0 controllerNumber=1 scan=19209"	TRUE	2824	null	3306.91		x3	P14	-1~x3~A1~0#-1~x3~I2~0#-1~x3~V3~1#64~x3~A5~1#75~x3~S6~2#82~x3~E7~2#89~x3~M8~3#91~x3~D9~4#95~x3~I10~5#100~x3~Q11~5#103~x3~V13~6#107~x3~P14~26#106~x3~L15~9#107~x3~S16~9#104~x3~E17~9#105~x3~K18~9	e9960206-834f-4247-b694-29f6b2ceb982	BPA##x#{ABCDEFGHIKLMPQRSTVWY}#0#1##20	0.00411523
96	708.613	4	2831.43	2831.42	3.11453	[NRxDEIK]	>HJURP-Y577x	575	581	[QIVSEDKELFNLESR]	>Mis18A	184	198	20181124_Q2_U3_1-2_AB_SA_DOP_20181116_HJ1.16429.16429.4 File:"20181124_Q2_U3_1-2_AB_SA_DOP_20181116_HJ1.raw". NativeID:"controllerType=0 controllerNumber=1 scan=16429"	TRUE	2017	null	2958.63		x3	S14	85~x3~Q1~0#85~x3~I2~0#96~x3~V3~1#103~x3~S4~2#100~x3~E5~2#100~x3~D6~2#103~x3~K7~5#104~x3~E8~7#103~x3~L9~7#101~x3~F10~7#97~x3~L12~7#95~x3~E13~7#96~x3~S14~23#-1~x3~R15~23	079f7ab1-9e56-4f2e-8284-c72790c388d1	BPA##x#{ABCDEFGHIKLMPQRSTVWY}#0#1##20	0.00970874
101	708.614	4	2831.43	2831.42	4.5351	[NRxDEIK]	>HJURP-Y577x	575	581	[QIVSEDKELFNLESR]	>Mis18A	184	198	20181124_Q2_U3_1-2_AB_SA_DOP_20181116_HJ1.15980.15980.4 File:"20181124_Q2_U3_1-2_AB_SA_DOP_20181116_HJ1.raw". NativeID:"controllerType=0 controllerNumber=1 scan=15980"	TRUE	1909	null	2900.43		x3	L9	66~x3~Q1~0#66~x3~I2~0#93~x3~V3~2#98~x3~S4~2#98~x3~E5~2#98~x3~D6~2#98~x3~K7~2#101~x3~E8~12#101~x3~L9~12#97~x3~F10~12#91~x3~L12~12#87~x3~E13~12#86~x3~S14~12#86~x3~R15~12	4bb43429-c9a3-4f88-b2d8-701c28872d74	BPA##x#{ABCDEFGHIKLMPQRSTVWY}#0#1##20	0.00555556
121	658.344	4	2630.36	2630.35	3.41093	[NRxDEIK]	>HJURP-Y577x	575	581	[ELFNLESRVEIEK]	>Mis18A	191	203	20181124_Q2_U3_1-2_AB_SA_DOP_20181116_HJ1.17405.17405.4 File:"20181124_Q2_U3_1-2_AB_SA_DOP_20181116_HJ1.raw". NativeID:"controllerType=0 controllerNumber=1 scan=17405"	TRUE	2277	null	3083.7		x3	F3	116~x3~E1~22#116~x3~L2~22#121~x3~F3~22#114~x3~L5~4#-1~x3~E6~4#-1~x3~S7~4#-1~x3~R8~4#-1~x3~V9~4#-1~x3~E10~4#-1~x3~I11~1#-1~x3~E12~1#-1~x3~K13~1	9d18c001-1d55-44a3-b303-164134254422	BPA##x#{ABCDEFGHIKLMPQRSTVWY}#0#1##20	0.00311526
140	658.344	4	2630.36	2630.35	3.47878	[NRxDEIK]	>HJURP-Y577x	575	581	[ELFNLESRVEIEK]	>Mis18A	191	203	20181124_Q2_U3_1-2_AB_SA_DOP_20181116_HJ1.17019.17019.4 File:"20181124_Q2_U3_1-2_AB_SA_DOP_20181116_HJ1.raw". NativeID:"controllerType=0 controllerNumber=1 scan=17019"	TRUE	2168	null	3033.67		x3	F3	116~x3~E1~8#133~x3~L2~11#140~x3~F3~11#126~x3~L5~11#-1~x3~E6~11#-1~x3~S7~11#-1~x3~R8~11#-1~x3~V9~11#-1~x3~E10~11#-1~x3~I11~1#-1~x3~E12~1#-1~x3~K13~1	9576a3b7-17e9-4791-a86a-95af3c92363c	BPA##x#{ABCDEFGHIKLMPQRSTVWY}#0#1##20	0
122	877.457	3	2630.36	2630.35	3.6118	[NRxDEIK]	>HJURP-Y577x	575	581	[ELFNLESRVEIEK]	>Mis18A	191	203	20181124_Q2_U3_1-2_AB_SA_DOP_20181116_HJ1.17382.17382.3 File:"20181124_Q2_U3_1-2_AB_SA_DOP_20181116_HJ1.raw". NativeID:"controllerType=0 controllerNumber=1 scan=17382"	TRUE	2270	null	3080.75		x3	L2	122~x3~E1~20#122~x3~L2~20#-1~x3~F3~20#-1~x3~L5~5#-1~x3~E6~5#-1~x3~S7~5#-1~x3~R8~5#-1~x3~V9~5#-1~x3~E10~5#-1~x3~I11~1#-1~x3~E12~1#-1~x3~K13~1	86413bc5-9eae-4955-afbc-78f8b2faa03f	BPA##x#{ABCDEFGHIKLMPQRSTVWY}#0#1##20	0.00326797
144	1094.55	2	2188.1	2188.1	2.92863	[NRxDEIK]	>HJURP-Y577x	575	581	[SLTQMEDVLK]	>Mis18A	204	213	20181124_Q2_U3_1-2_AB_SA_DOP_20181116_HJ1.16580.16580.2 File:"20181124_Q2_U3_1-2_AB_SA_DOP_20181116_HJ1.raw". NativeID:"controllerType=0 controllerNumber=1 scan=16580"	TRUE	2055	null	2977.8		x3	S1	144~x3~S1~13#-1~x3~L2~13#-1~x3~T3~13#-1~x3~Q4~13#-1~x3~M5~13#-1~x3~E6~13#-1~x3~D7~13#-1~x3~V8~3#-1~x3~L9~1#-1~x3~K10~1	629a468d-5629-4e82-b15f-298611552757	BPA##x#{ABCDEFGHIKLMPQRSTVWY}#0#1##20	0
74	834.407	2	1667.81	1667.8	5.35645	[xDEIK]	>HJURP-Y577x	577	581	[LSFATBKS}	>Mis18A	226	234	20181124_Q2_U3_1-2_AB_SA_DOP_20181116_HJ1.13992.13992.2 File:"20181124_Q2_U3_1-2_AB_SA_DOP_20181116_HJ1.raw". NativeID:"controllerType=0 controllerNumber=1 scan=13992"	TRUE	1504	null	2647.41		x1	F3	-1~x1~L1~11#-1~x1~S2~11#74~x1~F3~11#-1~x1~A4~11#-1~x1~T5~11#-1~x1~B6~11#-1~x1~K7~11#-1~x1~S8~11#-1~x1~}9~11	39955b06-8121-4ff3-a559-d71c84e93b16	BPA##x#{ABCDEFGHIKLMPQRSTVWY}#0#1##20	0.0355277
68	537.26	3	1609.77	1609.77	-0.614368	[xDEIK]	>HJURP-Y577x	577	581	[TYBKGAR]	>HJURP-Y577x	308	314	20181124_Q2_U3_1-2_AB_SA_DOP_20181116_HJ1.8675.8675.3 File:"20181124_Q2_U3_1-2_AB_SA_DOP_20181116_HJ1.raw". NativeID:"controllerType=0 controllerNumber=1 scan=8675"	TRUE	700	null	1968.95		x1	R7	-1~x1~T1~14#-1~x1~Y2~14#-1~x1~B3~14#-1~x1~K4~14#-1~x1~G5~14#-1~x1~A6~14#68~x1~R7~14	90c6263b-7d19-4ebb-9c61-10a6ef2fc898	BPA##x#{ABCDEFGHIKLMPQRSTVWY}#0#1##20	0.0458453
72	537.261	3	1609.77	1609.77	1.03485	[xDEIK]	>HJURP-Y577x	577	581	[TYBKGAR]	>HJURP-Y577x	308	314	20181124_Q2_U3_1-2_AB_SA_DOP_20181116_HJ1.9236.9236.3 File:"20181124_Q2_U3_1-2_AB_SA_DOP_20181116_HJ1.raw". NativeID:"controllerType=0 controllerNumber=1 scan=9236"	TRUE	754	null	2043.72		x1	A6	-1~x1~T1~14#72~x1~Y2~14#72~x1~B3~14#72~x1~K4~14#72~x1~G5~14#72~x1~A6~14#-1~x1~R7~14	5cb96001-b42c-498a-9f59-03dbbdc69b78	BPA##x#{ABCDEFGHIKLMPQRSTVWY}#0#1##20	0.0395137
80	866.422	2	1731.84	1731.84	0.304087	[xDEIK]	>HJURP-Y577x	577	581	[GTGALRDBK]	>HJURP-Y577x	333	341	20181124_Q2_U3_1-2_AB_SA_DOP_20181116_HJ1.13391.13391.2 File:"20181124_Q2_U3_1-2_AB_SA_DOP_20181116_HJ1.raw". NativeID:"controllerType=0 controllerNumber=1 scan=13391"	TRUE	1404	null	2572.74		x1	G3	-1~x1~G1~1#-1~x1~T2~1#80~x1~G3~13#-1~x1~A4~13#-1~x1~L5~13#-1~x1~R6~13#-1~x1~D7~13#-1~x1~B8~13#-1~x1~K9~13	e809bd8c-49a8-4e7c-a657-97036d694f0e	BPA##x#{ABCDEFGHIKLMPQRSTVWY}#0#1##20	0.0183908
72	858.92	2	1716.83	1716.83	3.73495	[xDEIK]	>HJURP-Y577x	577	581	[NVLDVSBR]	>HJURP-Y577x	342	349	20181124_Q2_U3_1-2_AB_SA_DOP_20181116_HJ1.23891.23891.2 File:"20181124_Q2_U3_1-2_AB_SA_DOP_20181116_HJ1.raw". NativeID:"controllerType=0 controllerNumber=1 scan=23891"	TRUE	4056	null	3887.3		x1	B7	-1~x1~V2~14#-1~x1~L3~14#-1~x1~D4~14#-1~x1~V5~14#-1~x1~S6~14#72~x1~B7~14#69~x1~R8~14	53344340-4e5c-4554-805e-caaade6d9530	BPA##x#{ABCDEFGHIKLMPQRSTVWY}#0#1##20	0.0395137
72	785.388	2	1569.77	1569.77	-1.09186	[xDEIK]	>HJURP-Y577x	577	581	[FDQLHR]	>HJURP-Y577x	438	443	20181124_Q2_U3_1-2_AB_SA_DOP_20181116_HJ1.15365.15365.2 File:"20181124_Q2_U3_1-2_AB_SA_DOP_20181116_HJ1.raw". NativeID:"controllerType=0 controllerNumber=1 scan=15365"	TRUE	1776	null	2821.75		x1	L4	-1~x1~F1~16#72~x1~D2~16#72~x1~Q3~16#72~x1~L4~16#-1~x1~H5~16#-1~x1~R6~16	58c6f5a9-a6dc-44db-bddf-aa039ac848d8	BPA##x#{ABCDEFGHIKLMPQRSTVWY}#0#1##20	0.0395137
70	1156.11	2	2311.21	2311.2	6.10931	[NRxDEIK]	>HJURP-Y577x	575	581	[RSLEAGRBLPK]	>HJURP-Y577x	507	517	20181124_Q2_U3_1-2_AB_SA_DOP_20181116_HJ1.26642.26642.2 File:"20181124_Q2_U3_1-2_AB_SA_DOP_20181116_HJ1.raw". NativeID:"controllerType=0 controllerNumber=1 scan=26642"	TRUE	4909	null	4247.65		x3	L3	-1~x3~R1~24#-1~x3~S2~24#70~x3~L3~24#69~x3~E4~4#-1~x3~A5~4#-1~x3~G6~4#-1~x3~R7~4#-1~x3~B8~4#-1~x3~L9~4#-1~x3~P10~1#-1~x3~K11~1	968748fd-361f-453a-9438-94f72c1d70c9	BPA##x#{ABCDEFGHIKLMPQRSTVWY}#0#1##20	0.0433925
73	979.516	2	1958.03	1958.02	4.45625	[mQRLIEK]	>HJURP-Y577x	33	39	[NRxDEIK]	>HJURP-Y577x	575	581	20181124_Q2_U3_1-2_AB_SA_DOP_20181116_HJ1.13836.13836.2 File:"20181124_Q2_U3_1-2_AB_SA_DOP_20181116_HJ1.raw". NativeID:"controllerType=0 controllerNumber=1 scan=13836"	TRUE	1475	null	2627.92		R3	x3	-1~Q2~x3~16#73~R3~x3~16#-1~L4~x3~16#-1~I5~x3~16#-1~E6~x3~16#-1~K7~x3~16	78e1ffe5-21ea-4533-b27d-0c20e76240be	BPA##x#{ABCDEFGHIKLMPQRSTVWY}#0#1##20	0.0381837
77	811.407	3	2432.21	2432.21	-2.21323	[RHRYK]	>HJURP-Y577x	298	302	[NRxDEIKEEFDK]	>HJURP-Y577x	575	586	20181124_Q2_U3_1-2_AB_SA_DOP_20181116_HJ1.15784.15784.3 File:"20181124_Q2_U3_1-2_AB_SA_DOP_20181116_HJ1.raw". NativeID:"controllerType=0 controllerNumber=1 scan=15784"	TRUE	1872	null	2874.56		H2	x3	77~R1~x3~20#77~H2~x3~20#-1~R3~x3~20#-1~Y4~x3~20#-1~K5~x3~20	ea569081-2b5a-4cf7-9b06-3b41550c67a1	BPA##x#{ABCDEFGHIKLMPQRSTVWY}#0#1##20	0.0276855
75	742.393	2	1483.78	1483.78	1.24754	[GARR]	>HJURP-Y577x	312	315	[NRxDEIK]	>HJURP-Y577x	575	581	20181124_Q2_U3_1-2_AB_SA_DOP_20181116_HJ1.15562.15562.2 File:"20181124_Q2_U3_1-2_AB_SA_DOP_20181116_HJ1.raw". NativeID:"controllerType=0 controllerNumber=1 scan=15562"	TRUE	1820	null	2846.63		A2	x3	-1~G1~x3~25#75~A2~x3~25#-1~R3~x3~25#-1~R4~x3~25	ddf387bb-0db2-4316-bbe8-28dbcc4158cc	BPA##x#{ABCDEFGHIKLMPQRSTVWY}#0#1##20	0.029819
141	759.708	3	2277.11	2277.1	2.03717	[SVSPSK]	>HJURP-Y577x	555	560	[NRxDEIKEEFDK]	>HJURP-Y577x	575	586	20181124_Q2_U3_1-2_AB_SA_DOP_20181116_HJ1.12036.12036.3 File:"20181124_Q2_U3_1-2_AB_SA_DOP_20181116_HJ1.raw". NativeID:"controllerType=0 controllerNumber=1 scan=12036"	TRUE	1192	null	2401.25		P4	x3	-1~S1~x3~3#-1~V2~x3~3#113~S3~x3~3#141~P4~x3~30#124~S5~x3~30#122~K6~x3~30	b74fb495-fbe0-47ea-86c7-c013e9e2177b	BPA##x#{ABCDEFGHIKLMPQRSTVWY}#0#1##20	0
124	759.708	3	2277.11	2277.1	2.20381	[SVSPSK]	>HJURP-Y577x	555	560	[NRxDEIKEEFDK]	>HJURP-Y577x	575	586	20181124_Q2_U3_1-2_AB_SA_DOP_20181116_HJ1.12206.12206.3 File:"20181124_Q2_U3_1-2_AB_SA_DOP_20181116_HJ1.raw". NativeID:"controllerType=0 controllerNumber=1 scan=12206"	TRUE	1214	null	2422.57		P4	x3	-1~S1~x3~3#-1~V2~x3~3#111~S3~x3~3#124~P4~x3~30#-1~S5~x3~30#-1~K6~x3~30	7de95053-3b4c-4916-a3eb-40843b8de8b9	BPA##x#{ABCDEFGHIKLMPQRSTVWY}#0#1##20	0.0037037
115	570.033	4	2277.11	2277.1	3.18396	[SVSPSK]	>HJURP-Y577x	555	560	[NRxDEIKEEFDK]	>HJURP-Y577x	575	586	20181124_Q2_U3_1-2_AB_SA_DOP_20181116_HJ1.12130.12130.4 File:"20181124_Q2_U3_1-2_AB_SA_DOP_20181116_HJ1.raw". NativeID:"controllerType=0 controllerNumber=1 scan=12130"	TRUE	1200	null	2412.9		P4	x3	-1~S1~x3~16#-1~V2~x3~16#91~S3~x3~16#115~P4~x3~16#113~S5~x3~16#113~K6~x3~16	3b200682-e80d-418c-b93a-fd3d4ec94c9f	BPA##x#{ABCDEFGHIKLMPQRSTVWY}#0#1##20	0.00501253
118	543.615	3	1628.83	1628.83	0.708214	[SVSPSK]	>HJURP-Y577x	555	560	[NRxDEIK]	>HJURP-Y577x	575	581	20181124_Q2_U3_1-2_AB_SA_DOP_20181116_HJ1.6606.6606.3 File:"20181124_Q2_U3_1-2_AB_SA_DOP_20181116_HJ1.raw". NativeID:"controllerType=0 controllerNumber=1 scan=6606"	TRUE	455	null	1703.03		P4	x3	-1~S1~x3~3#-1~V2~x3~3#106~S3~x3~3#118~P4~x3~30#116~S5~x3~30#108~K6~x3~30	3d41e5ab-0570-4ddf-ac4a-24f9fbff83b7	BPA##x#{ABCDEFGHIKLMPQRSTVWY}#0#1##20	0.00289855
182	814.918	2	1628.83	1628.83	0.94078	[SVSPSK]	>HJURP-Y577x	555	560	[NRxDEIK]	>HJURP-Y577x	575	581	20181124_Q2_U3_1-2_AB_SA_DOP_20181116_HJ1.6841.6841.2 File:"20181124_Q2_U3_1-2_AB_SA_DOP_20181116_HJ1.raw". NativeID:"controllerType=0 controllerNumber=1 scan=6841"	TRUE	489	null	1732.49		P4	x3	-1~S1~x3~3#-1~V2~x3~3#169~S3~x3~3#182~P4~x3~30#159~S5~x3~30#-1~K6~x3~30	4d3ae480-d3bb-4b50-a1f5-006db98e0a2b	BPA##x#{ABCDEFGHIKLMPQRSTVWY}#0#1##20	0
133	543.615	3	1628.83	1628.83	1.23245	[SVSPSK]	>HJURP-Y577x	555	560	[NRxDEIK]	>HJURP-Y577x	575	581	20181124_Q2_U3_1-2_AB_SA_DOP_20181116_HJ1.7584.7584.3 File:"20181124_Q2_U3_1-2_AB_SA_DOP_20181116_HJ1.raw". NativeID:"controllerType=0 controllerNumber=1 scan=7584"	TRUE	587	null	1830.03		P4	x3	-1~S1~x3~2#-1~V2~x3~2#123~S3~x3~9#133~P4~x3~28#126~S5~x3~28#-1~K6~x3~28	0799c0a0-797b-4ca6-bd84-48011789d1b9	BPA##x#{ABCDEFGHIKLMPQRSTVWY}#0#1##20	0
71	543.615	3	1628.83	1628.83	1.67661	[SVSPSK]	>HJURP-Y577x	555	560	[NRxDEIK]	>HJURP-Y577x	575	581	20181124_Q2_U3_1-2_AB_SA_DOP_20181116_HJ1.6804.6804.3 File:"20181124_Q2_U3_1-2_AB_SA_DOP_20181116_HJ1.raw". NativeID:"controllerType=0 controllerNumber=1 scan=6804"	TRUE	478	null	1728.09		S3	x3	-1~S1~x3~16#-1~V2~x3~16#71~S3~x3~16#-1~P4~x3~16#-1~S5~x3~16#-1~K6~x3~16	5c923301-a7f6-4089-926c-b6948a1aff2e	BPA##x#{ABCDEFGHIKLMPQRSTVWY}#0#1##20	0.0399202
130	543.615	3	1628.83	1628.83	1.95747	[SVSPSK]	>HJURP-Y577x	555	560	[NRxDEIK]	>HJURP-Y577x	575	581	20181124_Q2_U3_1-2_AB_SA_DOP_20181116_HJ1.8981.8981.3 File:"20181124_Q2_U3_1-2_AB_SA_DOP_20181116_HJ1.raw". NativeID:"controllerType=0 controllerNumber=1 scan=8981"	TRUE	733	null	2009.2		S3	x3	115~S1~x3~2#115~V2~x3~2#130~S3~x3~57#115~P4~x3~12#94~S5~x3~12#86~K6~x3~12	efc9d083-6fdb-4d4c-8922-6f1c89d83ef1	BPA##x#{ABCDEFGHIKLMPQRSTVWY}#0#1##20	0
142	543.615	3	1628.83	1628.83	1.9625	[SVSPSK]	>HJURP-Y577x	555	560	[NRxDEIK]	>HJURP-Y577x	575	581	20181124_Q2_U3_1-2_AB_SA_DOP_20181116_HJ1.7147.7147.3 File:"20181124_Q2_U3_1-2_AB_SA_DOP_20181116_HJ1.raw". NativeID:"controllerType=0 controllerNumber=1 scan=7147"	TRUE	535	null	1772.94		P4	x3	120~S1~x3~3#120~V2~x3~3#128~S3~x3~3#142~P4~x3~30#137~S5~x3~30#125~K6~x3~30	90333848-bb2d-49f3-88e1-f5af60735850	BPA##x#{ABCDEFGHIKLMPQRSTVWY}#0#1##20	0
69	407.963	4	1628.83	1628.83	2.06404	[SVSPSK]	>HJURP-Y577x	555	560	[NRxDEIK]	>HJURP-Y577x	575	581	20181124_Q2_U3_1-2_AB_SA_DOP_20181116_HJ1.7082.7082.4 File:"20181124_Q2_U3_1-2_AB_SA_DOP_20181116_HJ1.raw". NativeID:"controllerType=0 controllerNumber=1 scan=7082"	TRUE	529	null	1764.28		P4	x3	40~S1~x3~16#40~V2~x3~16#62~S3~x3~16#69~P4~x3~16#63~S5~x3~16#50~K6~x3~16	91cfe7db-4d7a-4f2a-abc0-514d04414a32	BPA##x#{ABCDEFGHIKLMPQRSTVWY}#0#1##20	0.0454106
125	811.405	3	2432.2	2432.2	1.49585	[TLSVPDK]	>HJURP-Y577x	561	567	[NRxDEIKEEFDK]	>HJURP-Y577x	575	586	20181124_Q2_U3_1-2_AB_SA_DOP_20181116_HJ1.15134.15134.3 File:"20181124_Q2_U3_1-2_AB_SA_DOP_20181116_HJ1.raw". NativeID:"controllerType=0 controllerNumber=1 scan=15134"	TRUE	1722	null	2793.63		P5	x3	-1~T1~x3~1#-1~L2~x3~1#99~S3~x3~7#105~V4~x3~7#125~P5~x3~26#-1~D6~x3~26#-1~K7~x3~26	944c7bbb-b9ed-4bf9-8238-36e3dc846bf4	BPA##x#{ABCDEFGHIKLMPQRSTVWY}#0#1##20	0.00387597
140	811.405	3	2432.2	2432.2	1.51017	[TLSVPDK]	>HJURP-Y577x	561	567	[NRxDEIKEEFDK]	>HJURP-Y577x	575	586	20181124_Q2_U3_1-2_AB_SA_DOP_20181116_HJ1.14559.14559.3 File:"20181124_Q2_U3_1-2_AB_SA_DOP_20181116_HJ1.raw". NativeID:"controllerType=0 controllerNumber=1 scan=14559"	TRUE	1621	null	2719.32		L2	x3	140~T1~x3~34#140~L2~x3~34#-1~S3~x3~12#-1~V4~x3~12#-1~P5~x3~2#-1~D6~x3~2#-1~K7~x3~2	eb93f37f-2296-4152-ae41-6c4b2ef14ecb	BPA##x#{ABCDEFGHIKLMPQRSTVWY}#0#1##20	0
115	811.406	3	2432.2	2432.2	1.72169	[TLSVPDK]	>HJURP-Y577x	561	567	[NRxDEIKEEFDK]	>HJURP-Y577x	575	586	20181124_Q2_U3_1-2_AB_SA_DOP_20181116_HJ1.15313.15313.3 File:"20181124_Q2_U3_1-2_AB_SA_DOP_20181116_HJ1.raw". NativeID:"controllerType=0 controllerNumber=1 scan=15313"	TRUE	1765	null	2815.32		P5	x3	-1~T1~x3~1#105~L2~x3~1#103~S3~x3~7#101~V4~x3~7#115~P5~x3~26#113~D6~x3~26#113~K7~x3~26	d63cb4ed-ae21-4199-a24d-e6381ed460cf	BPA##x#{ABCDEFGHIKLMPQRSTVWY}#0#1##20	0.00501253
158	811.406	3	2432.2	2432.2	2.47453	[TLSVPDK]	>HJURP-Y577x	561	567	[NRxDEIKEEFDK]	>HJURP-Y577x	575	586	20181124_Q2_U3_1-2_AB_SA_DOP_20181116_HJ1.17227.17227.3 File:"20181124_Q2_U3_1-2_AB_SA_DOP_20181116_HJ1.raw". NativeID:"controllerType=0 controllerNumber=1 scan=17227"	TRUE	2226	null	3060.37		P5	x3	-1~T1~x3~1#-1~L2~x3~1#117~S3~x3~7#133~V4~x3~7#158~P5~x3~26#-1~D6~x3~26#-1~K7~x3~26	7ef623c6-591d-40dd-8731-75088d8bfabd	BPA##x#{ABCDEFGHIKLMPQRSTVWY}#0#1##20	0
126	608.807	4	2432.21	2432.2	3.40465	[TLSVPDK]	>HJURP-Y577x	561	567	[NRxDEIKEEFDK]	>HJURP-Y577x	575	586	20181124_Q2_U3_1-2_AB_SA_DOP_20181116_HJ1.15505.15505.4 File:"20181124_Q2_U3_1-2_AB_SA_DOP_20181116_HJ1.raw". NativeID:"controllerType=0 controllerNumber=1 scan=15505"	TRUE	1809	null	2839.4		L2	x3	126~T1~x3~34#126~L2~x3~34#115~S3~x3~12#103~V4~x3~12#79~P5~x3~2#74~D6~x3~2#74~K7~x3~2	a76aa479-d9ce-4597-99a0-97b86f492eb8	BPA##x#{ABCDEFGHIKLMPQRSTVWY}#0#1##20	0.00416667
126	608.807	4	2432.21	2432.2	3.54254	[TLSVPDK]	>HJURP-Y577x	561	567	[NRxDEIKEEFDK]	>HJURP-Y577x	575	586	20181124_Q2_U3_1-2_AB_SA_DOP_20181116_HJ1.16896.16896.4 File:"20181124_Q2_U3_1-2_AB_SA_DOP_20181116_HJ1.raw". NativeID:"controllerType=0 controllerNumber=1 scan=16896"	TRUE	2138	null	3018.42		P5	x3	-1~T1~x3~2#-1~L2~x3~2#93~S3~x3~2#116~V4~x3~2#126~P5~x3~29#121~D6~x3~29#121~K7~x3~29	bf8d1014-c09f-4d4c-bf08-c1079bcec1f8	BPA##x#{ABCDEFGHIKLMPQRSTVWY}#0#1##20	0.00416667
84	487.247	5	2432.21	2432.2	3.56983	[TLSVPDK]	>HJURP-Y577x	561	567	[NRxDEIKEEFDK]	>HJURP-Y577x	575	586	20181124_Q2_U3_1-2_AB_SA_DOP_20181116_HJ1.17174.17174.5 File:"20181124_Q2_U3_1-2_AB_SA_DOP_20181116_HJ1.raw". NativeID:"controllerType=0 controllerNumber=1 scan=17174"	TRUE	2209	null	3053.2		P5	x3	-1~T1~x3~2#-1~L2~x3~2#28~S3~x3~2#49~V4~x3~2#84~P5~x3~29#81~D6~x3~29#81~K7~x3~29	e2b6a519-18cf-4b77-96ed-de4cda334482	BPA##x#{ABCDEFGHIKLMPQRSTVWY}#0#1##20	0.0153257
131	608.807	4	2432.21	2432.2	4.0338	[TLSVPDK]	>HJURP-Y577x	561	567	[NRxDEIKEEFDK]	>HJURP-Y577x	575	586	20181124_Q2_U3_1-2_AB_SA_DOP_20181116_HJ1.17226.17226.4 File:"20181124_Q2_U3_1-2_AB_SA_DOP_20181116_HJ1.raw". NativeID:"controllerType=0 controllerNumber=1 scan=17226"	TRUE	2224	null	3060.29		P5	x3	-1~T1~x3~1#-1~L2~x3~1#93~S3~x3~7#116~V4~x3~7#131~P5~x3~26#128~D6~x3~26#128~K7~x3~26	87140e44-20c4-4629-95c7-f1d1cde7fe9a	BPA##x#{ABCDEFGHIKLMPQRSTVWY}#0#1##20	0
112	608.807	4	2432.21	2432.2	4.14479	[TLSVPDK]	>HJURP-Y577x	561	567	[NRxDEIKEEFDK]	>HJURP-Y577x	575	586	20181124_Q2_U3_1-2_AB_SA_DOP_20181116_HJ1.17061.17061.4 File:"20181124_Q2_U3_1-2_AB_SA_DOP_20181116_HJ1.raw". NativeID:"controllerType=0 controllerNumber=1 scan=17061"	TRUE	2184	null	3039.06		P5	x3	-1~T1~x3~1#-1~L2~x3~1#103~S3~x3~7#116~V4~x3~7#112~P5~x3~26#109~D6~x3~26#109~K7~x3~26	d47f1ede-66bd-490c-a210-c4a8de6ff56f	BPA##x#{ABCDEFGHIKLMPQRSTVWY}#0#1##20	0.00456621
117	595.312	3	1783.92	1783.92	-0.462049	[TLSVPDK]	>HJURP-Y577x	561	567	[NRxDEIK]	>HJURP-Y577x	575	581	20181124_Q2_U3_1-2_AB_SA_DOP_20181116_HJ1.10971.10971.3 File:"20181124_Q2_U3_1-2_AB_SA_DOP_20181116_HJ1.raw". NativeID:"controllerType=0 controllerNumber=1 scan=10971"	TRUE	977	null	2266.86		V4	x3	105~T1~x3~1#105~L2~x3~1#115~S3~x3~19#117~V4~x3~19#115~P5~x3~19#110~D6~x3~19#102~K7~x3~19	27c42acb-ebca-420f-bf1e-343597c45e26	BPA##x#{ABCDEFGHIKLMPQRSTVWY}#0#1##20	0.00273224
96	892.465	2	1783.92	1783.92	0.366484	[TLSVPDK]	>HJURP-Y577x	561	567	[NRxDEIK]	>HJURP-Y577x	575	581	20181124_Q2_U3_1-2_AB_SA_DOP_20181116_HJ1.10976.10976.2 File:"20181124_Q2_U3_1-2_AB_SA_DOP_20181116_HJ1.raw". NativeID:"controllerType=0 controllerNumber=1 scan=10976"	TRUE	979	null	2267.26		D6	x3	89~T1~x3~14#89~L2~x3~14#91~S3~x3~14#94~V4~x3~14#-1~P5~x3~14#96~D6~x3~14#89~K7~x3~14	a135d5bd-8091-4efc-9e0f-cab062d1ea42	BPA##x#{ABCDEFGHIKLMPQRSTVWY}#0#1##20	0.00970874
90	446.736	4	1783.92	1783.92	0.420113	[TLSVPDK]	>HJURP-Y577x	561	567	[NRxDEIK]	>HJURP-Y577x	575	581	20181124_Q2_U3_1-2_AB_SA_DOP_20181116_HJ1.10955.10955.4 File:"20181124_Q2_U3_1-2_AB_SA_DOP_20181116_HJ1.raw". NativeID:"controllerType=0 controllerNumber=1 scan=10955"	TRUE	974	null	2264.62		V4	x3	83~T1~x3~14#83~L2~x3~14#89~S3~x3~14#90~V4~x3~14#78~P5~x3~14#67~D6~x3~14#55~K7~x3~14	a08db897-1abc-4e74-9cd8-3d0265ad17f6	BPA##x#{ABCDEFGHIKLMPQRSTVWY}#0#1##20	0.0132743
148	595.313	3	1783.92	1783.92	0.974935	[TLSVPDK]	>HJURP-Y577x	561	567	[NRxDEIK]	>HJURP-Y577x	575	581	20181124_Q2_U3_1-2_AB_SA_DOP_20181116_HJ1.10761.10761.3 File:"20181124_Q2_U3_1-2_AB_SA_DOP_20181116_HJ1.raw". NativeID:"controllerType=0 controllerNumber=1 scan=10761"	TRUE	936	null	2238.15		L2	x3	148~T1~x3~23#148~L2~x3~23#146~S3~x3~23#139~V4~x3~23#-1~P5~x3~2#-1~D6~x3~2#-1~K7~x3~2	e4da5365-6449-490c-bcc6-b50cd3c93f14	BPA##x#{ABCDEFGHIKLMPQRSTVWY}#0#1##20	0
78	446.737	4	1783.92	1783.92	1.05373	[TLSVPDK]	>HJURP-Y577x	561	567	[NRxDEIK]	>HJURP-Y577x	575	581	20181124_Q2_U3_1-2_AB_SA_DOP_20181116_HJ1.10405.10405.4 File:"20181124_Q2_U3_1-2_AB_SA_DOP_20181116_HJ1.raw". NativeID:"controllerType=0 controllerNumber=1 scan=10405"	TRUE	910	null	2193.33		S3	x3	69~T1~x3~14#69~L2~x3~14#78~S3~x3~14#77~V4~x3~14#63~P5~x3~14#52~D6~x3~14#43~K7~x3~14	728b99b0-b9c9-4c90-a63c-7b47b39c31a2	BPA##x#{ABCDEFGHIKLMPQRSTVWY}#0#1##20	0.0248588
131	595.313	3	1783.92	1783.92	1.30737	[TLSVPDK]	>HJURP-Y577x	561	567	[NRxDEIK]	>HJURP-Y577x	575	581	20181124_Q2_U3_1-2_AB_SA_DOP_20181116_HJ1.12327.12327.3 File:"20181124_Q2_U3_1-2_AB_SA_DOP_20181116_HJ1.raw". NativeID:"controllerType=0 controllerNumber=1 scan=12327"	TRUE	1244	null	2437.26		P5	x3	-1~T1~x3~1#-1~L2~x3~1#108~S3~x3~7#113~V4~x3~7#131~P5~x3~26#130~D6~x3~26#124~K7~x3~26	796dd406-ab91-41ac-8b1f-0cda87da94a1	BPA##x#{ABCDEFGHIKLMPQRSTVWY}#0#1##20	0
127	595.313	3	1783.92	1783.92	1.33091	[TLSVPDK]	>HJURP-Y577x	561	567	[NRxDEIK]	>HJURP-Y577x	575	581	20181124_Q2_U3_1-2_AB_SA_DOP_20181116_HJ1.11799.11799.3 File:"20181124_Q2_U3_1-2_AB_SA_DOP_20181116_HJ1.raw". NativeID:"controllerType=0 controllerNumber=1 scan=11799"	TRUE	1158	null	2372.74		P5	x3	-1~T1~x3~1#126~L2~x3~1#130~S3~x3~7#130~V4~x3~7#127~P5~x3~26#115~D6~x3~26#105~K7~x3~26	f0e51eda-221d-4cfa-a260-5a7b1066bd66	BPA##x#{ABCDEFGHIKLMPQRSTVWY}#0#1##20	0.00456621
89	446.737	4	1783.93	1783.92	1.48387	[TLSVPDK]	>HJURP-Y577x	561	567	[NRxDEIK]	>HJURP-Y577x	575	581	20181124_Q2_U3_1-2_AB_SA_DOP_20181116_HJ1.12317.12317.4 File:"20181124_Q2_U3_1-2_AB_SA_DOP_20181116_HJ1.raw". NativeID:"controllerType=0 controllerNumber=1 scan=12317"	TRUE	1238	null	2436.01		P5	x3	57~T1~x3~14#57~L2~x3~14#70~S3~x3~14#83~V4~x3~14#89~P5~x3~14#78~D6~x3~14#62~K7~x3~14	c6b1a7fb-67c2-495c-83f1-e73cd582ecb1	BPA##x#{ABCDEFGHIKLMPQRSTVWY}#0#1##20	0.012987
142	595.313	3	1783.93	1783.92	1.59079	[TLSVPDK]	>HJURP-Y577x	561	567	[NRxDEIK]	>HJURP-Y577x	575	581	20181124_Q2_U3_1-2_AB_SA_DOP_20181116_HJ1.11629.11629.3 File:"20181124_Q2_U3_1-2_AB_SA_DOP_20181116_HJ1.raw". NativeID:"controllerType=0 controllerNumber=1 scan=11629"	TRUE	1141	null	2351.53		P5	x3	139~T1~x3~1#139~L2~x3~1#145~S3~x3~7#145~V4~x3~7#142~P5~x3~26#130~D6~x3~26#121~K7~x3~26	18ccf927-376e-41c2-b888-6a7400be2970	BPA##x#{ABCDEFGHIKLMPQRSTVWY}#0#1##20	0
85	446.737	4	1783.93	1783.92	1.78357	[TLSVPDK]	>HJURP-Y577x	561	567	[NRxDEIK]	>HJURP-Y577x	575	581	20181124_Q2_U3_1-2_AB_SA_DOP_20181116_HJ1.12848.12848.4 File:"20181124_Q2_U3_1-2_AB_SA_DOP_20181116_HJ1.raw". NativeID:"controllerType=0 controllerNumber=1 scan=12848"	TRUE	1303	null	2500.83		P5	x3	-1~T1~x3~1#-1~L2~x3~3#71~S3~x3~7#80~V4~x3~7#85~P5~x3~26#75~D6~x3~26#66~K7~x3~26	012782f3-7a66-4bc7-b8e5-c3d5dfeb263d	BPA##x#{ABCDEFGHIKLMPQRSTVWY}#0#1##20	0.0159363
145	595.314	3	1783.93	1783.92	1.96976	[TLSVPDK]	>HJURP-Y577x	561	567	[NRxDEIK]	>HJURP-Y577x	575	581	20181124_Q2_U3_1-2_AB_SA_DOP_20181116_HJ1.10004.10004.3 File:"20181124_Q2_U3_1-2_AB_SA_DOP_20181116_HJ1.raw". NativeID:"controllerType=0 controllerNumber=1 scan=10004"	TRUE	851	null	2142.82		P5	x3	131~T1~x3~1#131~L2~x3~1#137~S3~x3~7#138~V4~x3~7#145~P5~x3~26#137~D6~x3~26#127~K7~x3~26	575d0df5-3d32-4e7a-a188-7576ef91386e	BPA##x#{ABCDEFGHIKLMPQRSTVWY}#0#1##20	0
127	595.314	3	1783.93	1783.92	2.00925	[TLSVPDK]	>HJURP-Y577x	561	567	[NRxDEIK]	>HJURP-Y577x	575	581	20181124_Q2_U3_1-2_AB_SA_DOP_20181116_HJ1.11975.11975.3 File:"20181124_Q2_U3_1-2_AB_SA_DOP_20181116_HJ1.raw". NativeID:"controllerType=0 controllerNumber=1 scan=11975"	TRUE	1187	null	2394.06		P5	x3	95~T1~x3~1#95~L2~x3~1#106~S3~x3~7#111~V4~x3~7#127~P5~x3~26#125~D6~x3~26#118~K7~x3~26	8f36a5b6-d11d-442a-9192-b1fec65839ba	BPA##x#{ABCDEFGHIKLMPQRSTVWY}#0#1##20	0.00456621
84	446.737	4	1783.93	1783.92	2.03126	[TLSVPDK]	>HJURP-Y577x	561	567	[NRxDEIK]	>HJURP-Y577x	575	581	20181124_Q2_U3_1-2_AB_SA_DOP_20181116_HJ1.12493.12493.4 File:"20181124_Q2_U3_1-2_AB_SA_DOP_20181116_HJ1.raw". NativeID:"controllerType=0 controllerNumber=1 scan=12493"	TRUE	1269	null	2457.38		V4	x3	60~T1~x3~14#60~L2~x3~14#73~S3~x3~14#84~V4~x3~14#82~P5~x3~14#71~D6~x3~14#58~K7~x3~14	e9922821-25ed-4920-b0b9-33edc38e9f45	BPA##x#{ABCDEFGHIKLMPQRSTVWY}#0#1##20	0.0153257
122	595.314	3	1783.93	1783.92	2.23569	[TLSVPDK]	>HJURP-Y577x	561	567	[NRxDEIK]	>HJURP-Y577x	575	581	20181124_Q2_U3_1-2_AB_SA_DOP_20181116_HJ1.12151.12151.3 File:"20181124_Q2_U3_1-2_AB_SA_DOP_20181116_HJ1.raw". NativeID:"controllerType=0 controllerNumber=1 scan=12151"	TRUE	1204	null	2415.57		P5	x3	94~T1~x3~2#94~L2~x3~2#101~S3~x3~2#107~V4~x3~2#122~P5~x3~29#119~D6~x3~29#112~K7~x3~29	24ff1f0a-f804-4eba-8548-5b0625cd4a51	BPA##x#{ABCDEFGHIKLMPQRSTVWY}#0#1##20	0.00326797
125	595.314	3	1783.93	1783.92	2.24351	[TLSVPDK]	>HJURP-Y577x	561	567	[NRxDEIK]	>HJURP-Y577x	575	581	20181124_Q2_U3_1-2_AB_SA_DOP_20181116_HJ1.9436.9436.3 File:"20181124_Q2_U3_1-2_AB_SA_DOP_20181116_HJ1.raw". NativeID:"controllerType=0 controllerNumber=1 scan=9436"	TRUE	791	null	2070.36		P5	x3	125~T1~x3~1#125~L2~x3~1#133~S3~x3~7#131~V4~x3~7#125~P5~x3~26#112~D6~x3~26#107~K7~x3~26	e176f00e-e454-4404-8dbf-1ea421872c00	BPA##x#{ABCDEFGHIKLMPQRSTVWY}#0#1##20	0.00387597
90	446.737	4	1783.93	1783.92	2.31887	[TLSVPDK]	>HJURP-Y577x	561	567	[NRxDEIK]	>HJURP-Y577x	575	581	20181124_Q2_U3_1-2_AB_SA_DOP_20181116_HJ1.11965.11965.4 File:"20181124_Q2_U3_1-2_AB_SA_DOP_20181116_HJ1.raw". NativeID:"controllerType=0 controllerNumber=1 scan=11965"	TRUE	1183	null	2392.77		P5	x3	-1~T1~x3~2#-1~L2~x3~2#50~S3~x3~2#61~V4~x3~2#90~P5~x3~29#86~D6~x3~29#75~K7~x3~29	3be34d78-8423-4ce5-abfa-d6c0a0d67b80	BPA##x#{ABCDEFGHIKLMPQRSTVWY}#0#1##20	0.0132743
144	595.314	3	1783.93	1783.92	2.63287	[TLSVPDK]	>HJURP-Y577x	561	567	[NRxDEIK]	>HJURP-Y577x	575	581	20181124_Q2_U3_1-2_AB_SA_DOP_20181116_HJ1.12503.12503.3 File:"20181124_Q2_U3_1-2_AB_SA_DOP_20181116_HJ1.raw". NativeID:"controllerType=0 controllerNumber=1 scan=12503"	TRUE	1271	null	2458.68		P5	x3	-1~T1~x3~1#110~L2~x3~1#121~S3~x3~7#129~V4~x3~7#144~P5~x3~26#139~D6~x3~26#133~K7~x3~26	b3141165-5484-4a48-83b3-1bc8d68a8664	BPA##x#{ABCDEFGHIKLMPQRSTVWY}#0#1##20	0
130	595.314	3	1783.93	1783.92	2.68948	[TLSVPDK]	>HJURP-Y577x	561	567	[NRxDEIK]	>HJURP-Y577x	575	581	20181124_Q2_U3_1-2_AB_SA_DOP_20181116_HJ1.13930.13930.3 File:"20181124_Q2_U3_1-2_AB_SA_DOP_20181116_HJ1.raw". NativeID:"controllerType=0 controllerNumber=1 scan=13930"	TRUE	1496	null	2639.79		P5	x3	-1~T1~x3~2#-1~L2~x3~2#98~S3~x3~2#104~V4~x3~2#130~P5~x3~29#128~D6~x3~29#122~K7~x3~29	1f401c26-91a6-4e37-b53f-5e34589b66a2	BPA##x#{ABCDEFGHIKLMPQRSTVWY}#0#1##20	0
88	446.737	4	1783.93	1783.92	2.76644	[TLSVPDK]	>HJURP-Y577x	561	567	[NRxDEIK]	>HJURP-Y577x	575	581	20181124_Q2_U3_1-2_AB_SA_DOP_20181116_HJ1.9404.9404.4 File:"20181124_Q2_U3_1-2_AB_SA_DOP_20181116_HJ1.raw". NativeID:"controllerType=0 controllerNumber=1 scan=9404"	TRUE	786	null	2066.26		P5	x3	79~T1~x3~1#81~L2~x3~3#95~S3~x3~7#90~V4~x3~7#88~P5~x3~26#76~D6~x3~26#68~K7~x3~26	344f0056-9044-4fbc-b582-dfa1397d26d9	BPA##x#{ABCDEFGHIKLMPQRSTVWY}#0#1##20	0.0156695
116	595.314	3	1783.93	1783.92	2.77125	[TLSVPDK]	>HJURP-Y577x	561	567	[NRxDEIK]	>HJURP-Y577x	575	581	20181124_Q2_U3_1-2_AB_SA_DOP_20181116_HJ1.9831.9831.3 File:"20181124_Q2_U3_1-2_AB_SA_DOP_20181116_HJ1.raw". NativeID:"controllerType=0 controllerNumber=1 scan=9831"	TRUE	839	null	2120.84		S3	x3	112~T1~x3~2#112~L2~x3~2#116~S3~x3~56#110~V4~x3~9#108~P5~x3~9#105~D6~x3~9#-1~K7~x3~9	fb1b3826-b675-4c8b-820a-70274c7f836c	BPA##x#{ABCDEFGHIKLMPQRSTVWY}#0#1##20	0.00533333
84	446.737	4	1783.93	1783.92	2.81227	[TLSVPDK]	>HJURP-Y577x	561	567	[NRxDEIK]	>HJURP-Y577x	575	581	20181124_Q2_U3_1-2_AB_SA_DOP_20181116_HJ1.12141.12141.4 File:"20181124_Q2_U3_1-2_AB_SA_DOP_20181116_HJ1.raw". NativeID:"controllerType=0 controllerNumber=1 scan=12141"	TRUE	1201	null	2414.32		P5	x3	33~T1~x3~2#33~L2~x3~2#46~S3~x3~2#55~V4~x3~2#84~P5~x3~29#82~D6~x3~29#72~K7~x3~29	ed39856e-0c0c-46f6-a149-7b8805f9eff2	BPA##x#{ABCDEFGHIKLMPQRSTVWY}#0#1##20	0.0153257
152	892.467	2	1783.93	1783.92	2.81769	[TLSVPDK]	>HJURP-Y577x	561	567	[NRxDEIK]	>HJURP-Y577x	575	581	20181124_Q2_U3_1-2_AB_SA_DOP_20181116_HJ1.10021.10021.2 File:"20181124_Q2_U3_1-2_AB_SA_DOP_20181116_HJ1.raw". NativeID:"controllerType=0 controllerNumber=1 scan=10021"	TRUE	855	null	2144.74		P5	x3	-1~T1~x3~1#-1~L2~x3~1#125~S3~x3~7#131~V4~x3~7#152~P5~x3~26#146~D6~x3~26#141~K7~x3~26	fd46b1a0-9729-46a9-87ab-47c0cf6f6441	BPA##x#{ABCDEFGHIKLMPQRSTVWY}#0#1##20	0
127	595.314	3	1783.93	1783.92	2.88724	[TLSVPDK]	>HJURP-Y577x	561	567	[NRxDEIK]	>HJURP-Y577x	575	581	20181124_Q2_U3_1-2_AB_SA_DOP_20181116_HJ1.10413.10413.3 File:"20181124_Q2_U3_1-2_AB_SA_DOP_20181116_HJ1.raw". NativeID:"controllerType=0 controllerNumber=1 scan=10413"	TRUE	913	null	2194.47		V4	x3	116~T1~x3~1#116~L2~x3~1#126~S3~x3~19#127~V4~x3~19#126~P5~x3~19#117~D6~x3~19#106~K7~x3~19	a5d2ff09-b0d8-4d8a-bc31-936d89234ac4	BPA##x#{ABCDEFGHIKLMPQRSTVWY}#0#1##20	0.00456621
98	446.738	4	1783.93	1783.92	3.20234	[TLSVPDK]	>HJURP-Y577x	561	567	[NRxDEIK]	>HJURP-Y577x	575	581	20181124_Q2_U3_1-2_AB_SA_DOP_20181116_HJ1.14020.14020.4 File:"20181124_Q2_U3_1-2_AB_SA_DOP_20181116_HJ1.raw". NativeID:"controllerType=0 controllerNumber=1 scan=14020"	TRUE	1507	null	2650.97		P5	x3	51~T1~x3~1#51~L2~x3~1#64~S3~x3~7#75~V4~x3~7#98~P5~x3~26#88~D6~x3~26#78~K7~x3~26	414db0ec-882d-405a-b9e8-d4417e314687	BPA##x#{ABCDEFGHIKLMPQRSTVWY}#0#1##20	0.00868056
74	446.738	4	1783.93	1783.92	3.24144	[TLSVPDK]	>HJURP-Y577x	561	567	[NRxDEIK]	>HJURP-Y577x	575	581	20181124_Q2_U3_1-2_AB_SA_DOP_20181116_HJ1.13841.13841.4 File:"20181124_Q2_U3_1-2_AB_SA_DOP_20181116_HJ1.raw". NativeID:"controllerType=0 controllerNumber=1 scan=13841"	TRUE	1478	null	2628.78		P5	x3	27~T1~x3~1#27~L2~x3~1#43~S3~x3~7#51~V4~x3~7#74~P5~x3~26#71~D6~x3~26#62~K7~x3~26	18aacd54-7e89-48c0-b18e-adb4fa004745	BPA##x#{ABCDEFGHIKLMPQRSTVWY}#0#1##20	0.0355277
184	892.468	2	1783.93	1783.92	3.32517	[TLSVPDK]	>HJURP-Y577x	561	567	[NRxDEIK]	>HJURP-Y577x	575	581	20181124_Q2_U3_1-2_AB_SA_DOP_20181116_HJ1.13879.13879.2 File:"20181124_Q2_U3_1-2_AB_SA_DOP_20181116_HJ1.raw". NativeID:"controllerType=0 controllerNumber=1 scan=13879"	TRUE	1487	null	2633.4		P5	x3	-1~T1~x3~1#-1~L2~x3~1#143~S3~x3~7#156~V4~x3~7#184~P5~x3~26#179~D6~x3~26#-1~K7~x3~26	fdbd1cbf-8b95-43a4-adec-6431b558c362	BPA##x#{ABCDEFGHIKLMPQRSTVWY}#0#1##20	0
143	595.314	3	1783.93	1783.92	3.41699	[TLSVPDK]	>HJURP-Y577x	561	567	[NRxDEIK]	>HJURP-Y577x	575	581	20181124_Q2_U3_1-2_AB_SA_DOP_20181116_HJ1.12681.12681.3 File:"20181124_Q2_U3_1-2_AB_SA_DOP_20181116_HJ1.raw". NativeID:"controllerType=0 controllerNumber=1 scan=12681"	TRUE	1294	null	2480.51		P5	x3	113~T1~x3~1#113~L2~x3~1#129~S3~x3~7#134~V4~x3~7#143~P5~x3~26#139~D6~x3~26#129~K7~x3~26	8f7f7e66-7989-426f-a90a-3bad326cd5c3	BPA##x#{ABCDEFGHIKLMPQRSTVWY}#0#1##20	0
123	595.315	3	1783.93	1783.92	4.05068	[TLSVPDK]	>HJURP-Y577x	561	567	[NRxDEIK]	>HJURP-Y577x	575	581	20181124_Q2_U3_1-2_AB_SA_DOP_20181116_HJ1.13761.13761.3 File:"20181124_Q2_U3_1-2_AB_SA_DOP_20181116_HJ1.raw". NativeID:"controllerType=0 controllerNumber=1 scan=13761"	TRUE	1467	null	2618.52		P5	x3	126~T1~x3~1#121~L2~x3~1#127~S3~x3~7#127~V4~x3~7#123~P5~x3~26#111~D6~x3~26#103~K7~x3~26	48360cca-993e-4d24-b60b-3bce5a1f89f6	BPA##x#{ABCDEFGHIKLMPQRSTVWY}#0#1##20	0.00340136
81	892.469	2	1783.93	1783.92	4.61514	[TLSVPDK]	>HJURP-Y577x	561	567	[NRxDEIK]	>HJURP-Y577x	575	581	20181124_Q2_U3_1-2_AB_SA_DOP_20181116_HJ1.28193.28193.2 File:"20181124_Q2_U3_1-2_AB_SA_DOP_20181116_HJ1.raw". NativeID:"controllerType=0 controllerNumber=1 scan=28193"	TRUE	5173	null	4463.53		L2	x3	-1~T1~x3~23#81~L2~x3~23#-1~S3~x3~23#-1~V4~x3~23#-1~P5~x3~2#-1~D6~x3~2#-1~K7~x3~2	66eba587-ad87-4769-9747-21da09adf90f	BPA##x#{ABCDEFGHIKLMPQRSTVWY}#0#1##20	0.0190476
126	536.603	3	1607.79	1607.79	3.11006	[YBLK]	>HJURP-Y577x	591	594	[NRxDEIK]	>HJURP-Y577x	575	581	20181124_Q2_U3_1-2_AB_SA_DOP_20181116_HJ1.9355.9355.3 File:"20181124_Q2_U3_1-2_AB_SA_DOP_20181116_HJ1.raw". NativeID:"controllerType=0 controllerNumber=1 scan=9355"	TRUE	777	null	2060.08		B2	x3	125~Y1~x3~25#126~B2~x3~25#116~L3~x3~25#107~K4~x3~25	1bd0b52a-9ddd-471b-853b-9ca220d28b1c	BPA##x#{ABCDEFGHIKLMPQRSTVWY}#0#1##20	0.00416667
134	789.043	3	2365.11	2365.11	0.729648	[ASMEVR]	>HJURP-Y577x	612	617	[NRxDEIKEEFDK]	>HJURP-Y577x	575	586	20181124_Q2_U3_1-2_AB_SA_DOP_20181116_HJ1.15229.15229.3 File:"20181124_Q2_U3_1-2_AB_SA_DOP_20181116_HJ1.raw". NativeID:"controllerType=0 controllerNumber=1 scan=15229"	TRUE	1744	null	2805.65		M3	x3	134~A1~x3~23#134~S2~x3~23#134~M3~x3~23#120~E4~x3~23#95~V5~x3~2#93~R6~x3~2	8686bf99-f41a-46e9-ab0e-02946aba8277	BPA##x#{ABCDEFGHIKLMPQRSTVWY}#0#1##20	0
131	592.034	4	2365.12	2365.11	1.15692	[ASMEVR]	>HJURP-Y577x	612	617	[NRxDEIKEEFDK]	>HJURP-Y577x	575	586	20181124_Q2_U3_1-2_AB_SA_DOP_20181116_HJ1.15246.15246.4 File:"20181124_Q2_U3_1-2_AB_SA_DOP_20181116_HJ1.raw". NativeID:"controllerType=0 controllerNumber=1 scan=15246"	TRUE	1748	null	2807.38		M3	x3	131~A1~x3~16#131~S2~x3~16#131~M3~x3~16#114~E4~x3~16#91~V5~x3~16#-1~R6~x3~16	63033130-7325-41ae-92a2-e9d1bce787d6	BPA##x#{ABCDEFGHIKLMPQRSTVWY}#0#1##20	0
115	789.044	3	2365.12	2365.11	2.51687	[ASMEVR]	>HJURP-Y577x	612	617	[NRxDEIKEEFDK]	>HJURP-Y577x	575	586	20181124_Q2_U3_1-2_AB_SA_DOP_20181116_HJ1.14582.14582.3 File:"20181124_Q2_U3_1-2_AB_SA_DOP_20181116_HJ1.raw". NativeID:"controllerType=0 controllerNumber=1 scan=14582"	TRUE	1625	null	2722.37		A1	x3	115~A1~x3~23#-1~S2~x3~23#-1~M3~x3~23#-1~E4~x3~23#-1~V5~x3~2#-1~R6~x3~2	fab97dc7-7f74-4755-974b-87276edaaf3d	BPA##x#{ABCDEFGHIKLMPQRSTVWY}#0#1##20	0.00501253
126	1183.06	2	2365.12	2365.11	2.70328	[ASMEVR]	>HJURP-Y577x	612	617	[NRxDEIKEEFDK]	>HJURP-Y577x	575	586	20181124_Q2_U3_1-2_AB_SA_DOP_20181116_HJ1.14485.14485.2 File:"20181124_Q2_U3_1-2_AB_SA_DOP_20181116_HJ1.raw". NativeID:"controllerType=0 controllerNumber=1 scan=14485"	TRUE	1607	null	2709.74		A1	x3	126~A1~x3~23#-1~S2~x3~23#-1~M3~x3~23#-1~E4~x3~23#-1~V5~x3~2#-1~R6~x3~2	dd382f36-b6df-4f02-8d6b-c8172e23d953	BPA##x#{ABCDEFGHIKLMPQRSTVWY}#0#1##20	0.00416667
133	592.035	4	2365.12	2365.11	2.74753	[ASMEVR]	>HJURP-Y577x	612	617	[NRxDEIKEEFDK]	>HJURP-Y577x	575	586	20181124_Q2_U3_1-2_AB_SA_DOP_20181116_HJ1.14546.14546.4 File:"20181124_Q2_U3_1-2_AB_SA_DOP_20181116_HJ1.raw". NativeID:"controllerType=0 controllerNumber=1 scan=14546"	TRUE	1616	null	2717.71		M3	x3	133~A1~x3~16#133~S2~x3~16#133~M3~x3~16#-1~E4~x3~16#-1~V5~x3~16#-1~R6~x3~16	eb9d6c8b-5bb1-4f7c-afad-e7ff0f369e30	BPA##x#{ABCDEFGHIKLMPQRSTVWY}#0#1##20	0
114	789.045	3	2365.12	2365.11	2.86774	[ASMEVR]	>HJURP-Y577x	612	617	[NRxDEIKEEFDK]	>HJURP-Y577x	575	586	20181124_Q2_U3_1-2_AB_SA_DOP_20181116_HJ1.14416.14416.3 File:"20181124_Q2_U3_1-2_AB_SA_DOP_20181116_HJ1.raw". NativeID:"controllerType=0 controllerNumber=1 scan=14416"	TRUE	1588	null	2700.99		A1	x3	114~A1~x3~36#-1~S2~x3~36#-1~M3~x3~10#-1~E4~x3~10#-1~V5~x3~2#-1~R6~x3~2	02c4057e-a332-4cb7-a747-97dbb8e0f8f3	BPA##x#{ABCDEFGHIKLMPQRSTVWY}#0#1##20	0.00479616
121	789.045	3	2365.12	2365.11	2.88325	[ASMEVR]	>HJURP-Y577x	612	617	[NRxDEIKEEFDK]	>HJURP-Y577x	575	586	20181124_Q2_U3_1-2_AB_SA_DOP_20181116_HJ1.14239.14239.3 File:"20181124_Q2_U3_1-2_AB_SA_DOP_20181116_HJ1.raw". NativeID:"controllerType=0 controllerNumber=1 scan=14239"	TRUE	1555	null	2678.49		A1	x3	121~A1~x3~23#-1~S2~x3~23#-1~M3~x3~23#-1~E4~x3~23#-1~V5~x3~2#-1~R6~x3~2	e10b24b9-1153-493f-9fa6-851e7d8b628d	BPA##x#{ABCDEFGHIKLMPQRSTVWY}#0#1##20	0.00311526
115	592.036	4	2365.12	2365.11	3.08229	[ASMEVR]	>HJURP-Y577x	612	617	[NRxDEIKEEFDK]	>HJURP-Y577x	575	586	20181124_Q2_U3_1-2_AB_SA_DOP_20181116_HJ1.14029.14029.4 File:"20181124_Q2_U3_1-2_AB_SA_DOP_20181116_HJ1.raw". NativeID:"controllerType=0 controllerNumber=1 scan=14029"	TRUE	1511	null	2652.24		M3	x3	115~A1~x3~16#115~S2~x3~16#115~M3~x3~16#100~E4~x3~16#-1~V5~x3~16#-1~R6~x3~16	f106a8af-cdfe-484e-8508-ff5f06248ca6	BPA##x#{ABCDEFGHIKLMPQRSTVWY}#0#1##20	0.00501253
123	789.045	3	2365.12	2365.11	3.36585	[ASMEVR]	>HJURP-Y577x	612	617	[NRxDEIKEEFDK]	>HJURP-Y577x	575	586	20181124_Q2_U3_1-2_AB_SA_DOP_20181116_HJ1.14031.14031.3 File:"20181124_Q2_U3_1-2_AB_SA_DOP_20181116_HJ1.raw". NativeID:"controllerType=0 controllerNumber=1 scan=14031"	TRUE	1514	null	2652.38		S2	x3	123~A1~x3~23#123~S2~x3~23#-1~M3~x3~23#-1~E4~x3~23#-1~V5~x3~2#-1~R6~x3~2	8d0033bd-c6b2-42f1-a274-51add5dcff5d	BPA##x#{ABCDEFGHIKLMPQRSTVWY}#0#1##20	0.00340136
130	789.045	3	2365.12	2365.11	3.64166	[ASMEVR]	>HJURP-Y577x	612	617	[NRxDEIKEEFDK]	>HJURP-Y577x	575	586	20181124_Q2_U3_1-2_AB_SA_DOP_20181116_HJ1.15403.15403.3 File:"20181124_Q2_U3_1-2_AB_SA_DOP_20181116_HJ1.raw". NativeID:"controllerType=0 controllerNumber=1 scan=15403"	TRUE	1782	null	2826.67		A1	x3	130~A1~x3~23#-1~S2~x3~23#-1~M3~x3~23#-1~E4~x3~23#-1~V5~x3~2#-1~R6~x3~2	47fc1e5e-c6de-4aa6-8bb1-2b81215e6392	BPA##x#{ABCDEFGHIKLMPQRSTVWY}#0#1##20	0
154	592.036	4	2365.12	2365.11	3.66529	[ASMEVR]	>HJURP-Y577x	612	617	[NRxDEIKEEFDK]	>HJURP-Y577x	575	586	20181124_Q2_U3_1-2_AB_SA_DOP_20181116_HJ1.15426.15426.4 File:"20181124_Q2_U3_1-2_AB_SA_DOP_20181116_HJ1.raw". NativeID:"controllerType=0 controllerNumber=1 scan=15426"	TRUE	1788	null	2829.64		M3	x3	140~A1~x3~1#145~S2~x3~5#154~M3~x3~23#142~E4~x3~23#-1~V5~x3~23#-1~R6~x3~23	dc67e116-3217-453f-9ceb-cc8fd62e996d	BPA##x#{ABCDEFGHIKLMPQRSTVWY}#0#1##20	0
147	1183.07	2	2365.12	2365.11	4.52905	[ASMEVR]	>HJURP-Y577x	612	617	[NRxDEIKEEFDK]	>HJURP-Y577x	575	586	20181124_Q2_U3_1-2_AB_SA_DOP_20181116_HJ1.14307.14307.2 File:"20181124_Q2_U3_1-2_AB_SA_DOP_20181116_HJ1.raw". NativeID:"controllerType=0 controllerNumber=1 scan=14307"	TRUE	1568	null	2687.18		A1	x3	147~A1~x3~23#-1~S2~x3~23#-1~M3~x3~23#-1~E4~x3~23#-1~V5~x3~2#-1~R6~x3~2	cbc9cf06-1c47-4003-8384-56e8e2533d2d	BPA##x#{ABCDEFGHIKLMPQRSTVWY}#0#1##20	0
129	572.949	3	1716.83	1716.84	-2.17097	[ASMEVR]	>HJURP-Y577x	612	617	[NRxDEIK]	>HJURP-Y577x	575	581	20181124_Q2_U3_1-2_AB_SA_DOP_20181116_HJ1.8840.8840.3 File:"20181124_Q2_U3_1-2_AB_SA_DOP_20181116_HJ1.raw". NativeID:"controllerType=0 controllerNumber=1 scan=8840"	TRUE	715	null	1990.7		S2	x3	129~A1~x3~16#129~S2~x3~16#126~M3~x3~16#116~E4~x3~16#94~V5~x3~16#90~R6~x3~16	3ab582e9-676b-4144-8fd7-978272260241	BPA##x#{ABCDEFGHIKLMPQRSTVWY}#0#1##20	0
144	858.922	2	1716.84	1716.84	-0.883445	[ASMEVR]	>HJURP-Y577x	612	617	[NRxDEIK]	>HJURP-Y577x	575	581	20181124_Q2_U3_1-2_AB_SA_DOP_20181116_HJ1.10191.10191.2 File:"20181124_Q2_U3_1-2_AB_SA_DOP_20181116_HJ1.raw". NativeID:"controllerType=0 controllerNumber=1 scan=10191"	TRUE	873	null	2167.18		A1	x3	144~A1~x3~23#-1~S2~x3~23#-1~M3~x3~23#-1~E4~x3~23#-1~V5~x3~2#-1~R6~x3~2	2fe17a7b-c0a1-41a0-921e-86109feb9acd	BPA##x#{ABCDEFGHIKLMPQRSTVWY}#0#1##20	0
174	858.923	2	1716.84	1716.84	0.279729	[ASMEVR]	>HJURP-Y577x	612	617	[NRxDEIK]	>HJURP-Y577x	575	581	20181124_Q2_U3_1-2_AB_SA_DOP_20181116_HJ1.8399.8399.2 File:"20181124_Q2_U3_1-2_AB_SA_DOP_20181116_HJ1.raw". NativeID:"controllerType=0 controllerNumber=1 scan=8399"	TRUE	667	null	1933.75		A1	x3	174~A1~x3~23#-1~S2~x3~23#-1~M3~x3~23#-1~E4~x3~23#-1~V5~x3~2#-1~R6~x3~2	a07d6118-d544-40a4-8fff-38bf587e63f7	BPA##x#{ABCDEFGHIKLMPQRSTVWY}#0#1##20	0
75	866.92	2	1732.83	1732.83	0.368755	[ASmEVR]	>HJURP-Y577x	612	617	[NRxDEIK]	>HJURP-Y577x	575	581	20181124_Q2_U3_1-2_AB_SA_DOP_20181116_HJ1.7867.7867.2 File:"20181124_Q2_U3_1-2_AB_SA_DOP_20181116_HJ1.raw". NativeID:"controllerType=0 controllerNumber=1 scan=7867"	TRUE	611	null	1865.19		S2	x3	-1~A1~x3~31#75~S2~x3~31#-1~E4~x3~31#-1~V5~x3~3#-1~R6~x3~3	19cd6db0-e9d5-4545-a851-a1a22062c48e	BPA##x#{ABCDEFGHIKLMPQRSTVWY}#0#1##20	0.029819
115	858.923	2	1716.84	1716.84	0.464196	[ASMEVR]	>HJURP-Y577x	612	617	[NRxDEIK]	>HJURP-Y577x	575	581	20181124_Q2_U3_1-2_AB_SA_DOP_20181116_HJ1.9659.9659.2 File:"20181124_Q2_U3_1-2_AB_SA_DOP_20181116_HJ1.raw". NativeID:"controllerType=0 controllerNumber=1 scan=9659"	TRUE	812	null	2099.46		S2	x3	115~A1~x3~23#115~S2~x3~23#-1~M3~x3~23#-1~E4~x3~23#-1~V5~x3~2#-1~R6~x3~2	1078a97d-9a70-4a7c-93ad-016d1ed47d56	BPA##x#{ABCDEFGHIKLMPQRSTVWY}#0#1##20	0.00501253
132	858.923	2	1716.84	1716.84	0.475752	[ASMEVR]	>HJURP-Y577x	612	617	[NRxDEIK]	>HJURP-Y577x	575	581	20181124_Q2_U3_1-2_AB_SA_DOP_20181116_HJ1.11109.11109.2 File:"20181124_Q2_U3_1-2_AB_SA_DOP_20181116_HJ1.raw". NativeID:"controllerType=0 controllerNumber=1 scan=11109"	TRUE	995	null	2283.75		A1	x3	132~A1~x3~23#-1~S2~x3~23#-1~M3~x3~23#-1~E4~x3~23#-1~V5~x3~2#-1~R6~x3~2	2cd363e0-bc60-4968-938c-d14393f0f3de	BPA##x#{ABCDEFGHIKLMPQRSTVWY}#0#1##20	0
155	858.923	2	1716.84	1716.84	0.641615	[ASMEVR]	>HJURP-Y577x	612	617	[NRxDEIK]	>HJURP-Y577x	575	581	20181124_Q2_U3_1-2_AB_SA_DOP_20181116_HJ1.8575.8575.2 File:"20181124_Q2_U3_1-2_AB_SA_DOP_20181116_HJ1.raw". NativeID:"controllerType=0 controllerNumber=1 scan=8575"	TRUE	688	null	1955.9		A1	x3	155~A1~x3~36#-1~S2~x3~36#-1~M3~x3~10#-1~E4~x3~10#-1~V5~x3~2#-1~R6~x3~2	7717ce99-d9a2-433c-a378-df002a63fe67	BPA##x#{ABCDEFGHIKLMPQRSTVWY}#0#1##20	0
164	572.951	3	1716.84	1716.84	0.724046	[ASMEVR]	>HJURP-Y577x	612	617	[NRxDEIK]	>HJURP-Y577x	575	581	20181124_Q2_U3_1-2_AB_SA_DOP_20181116_HJ1.10244.10244.3 File:"20181124_Q2_U3_1-2_AB_SA_DOP_20181116_HJ1.raw". NativeID:"controllerType=0 controllerNumber=1 scan=10244"	TRUE	885	null	2174.17		M3	x3	156~A1~x3~1#158~S2~x3~5#164~M3~x3~36#156~E4~x3~36#-1~V5~x3~10#-1~R6~x3~10	d9e293cc-cb6d-43ac-b64d-1c8c99169439	BPA##x#{ABCDEFGHIKLMPQRSTVWY}#0#1##20	0
168	572.951	3	1716.84	1716.84	0.791909	[ASMEVR]	>HJURP-Y577x	612	617	[NRxDEIK]	>HJURP-Y577x	575	581	20181124_Q2_U3_1-2_AB_SA_DOP_20181116_HJ1.10937.10937.3 File:"20181124_Q2_U3_1-2_AB_SA_DOP_20181116_HJ1.raw". NativeID:"controllerType=0 controllerNumber=1 scan=10937"	TRUE	968	null	2262.2		E4	x3	142~A1~x3~1#144~S2~x3~5#162~M3~x3~36#168~E4~x3~36#152~V5~x3~10#136~R6~x3~10	e4e951b3-5094-4b1b-a3c7-b1909833c528	BPA##x#{ABCDEFGHIKLMPQRSTVWY}#0#1##20	0
143	572.951	3	1716.84	1716.84	1.17582	[ASMEVR]	>HJURP-Y577x	612	617	[NRxDEIK]	>HJURP-Y577x	575	581	20181124_Q2_U3_1-2_AB_SA_DOP_20181116_HJ1.8572.8572.3 File:"20181124_Q2_U3_1-2_AB_SA_DOP_20181116_HJ1.raw". NativeID:"controllerType=0 controllerNumber=1 scan=8572"	TRUE	686	null	1955.67		S2	x3	143~A1~x3~16#143~S2~x3~16#140~M3~x3~16#-1~E4~x3~16#-1~V5~x3~16#-1~R6~x3~16	4577c42c-5f7b-4f15-86c9-ac6c8fb787fe	BPA##x#{ABCDEFGHIKLMPQRSTVWY}#0#1##20	0
150	572.951	3	1716.84	1716.84	1.1791	[ASMEVR]	>HJURP-Y577x	612	617	[NRxDEIK]	>HJURP-Y577x	575	581	20181124_Q2_U3_1-2_AB_SA_DOP_20181116_HJ1.8398.8398.3 File:"20181124_Q2_U3_1-2_AB_SA_DOP_20181116_HJ1.raw". NativeID:"controllerType=0 controllerNumber=1 scan=8398"	TRUE	665	null	1933.67		M3	x3	146~A1~x3~23#146~S2~x3~23#150~M3~x3~23#-1~E4~x3~23#-1~V5~x3~2#-1~R6~x3~2	5253c6e2-cbfa-49c0-8f55-c2e0ee72542f	BPA##x#{ABCDEFGHIKLMPQRSTVWY}#0#1##20	0
71	429.965	4	1716.84	1716.84	1.44848	[ASMEVR]	>HJURP-Y577x	612	617	[NRxDEIK]	>HJURP-Y577x	575	581	20181124_Q2_U3_1-2_AB_SA_DOP_20181116_HJ1.10070.10070.4 File:"20181124_Q2_U3_1-2_AB_SA_DOP_20181116_HJ1.raw". NativeID:"controllerType=0 controllerNumber=1 scan=10070"	TRUE	863	null	2151.12		M3	x3	45~A1~x3~1#56~S2~x3~5#71~M3~x3~23#63~E4~x3~23#55~V5~x3~23#45~R6~x3~23	9a8d0789-7ece-4385-ae98-c8a960a4ba8a	BPA##x#{ABCDEFGHIKLMPQRSTVWY}#0#1##20	0.0399202
149	572.951	3	1716.84	1716.84	1.45523	[ASMEVR]	>HJURP-Y577x	612	617	[NRxDEIK]	>HJURP-Y577x	575	581	20181124_Q2_U3_1-2_AB_SA_DOP_20181116_HJ1.10489.10489.3 File:"20181124_Q2_U3_1-2_AB_SA_DOP_20181116_HJ1.raw". NativeID:"controllerType=0 controllerNumber=1 scan=10489"	TRUE	924	null	2204.04		M3	x3	135~A1~x3~1#138~S2~x3~5#149~M3~x3~36#138~E4~x3~36#126~V5~x3~10#121~R6~x3~10	3486f797-4e77-485e-8ba4-7e76b62244f9	BPA##x#{ABCDEFGHIKLMPQRSTVWY}#0#1##20	0
147	572.952	3	1716.84	1716.84	1.66486	[ASMEVR]	>HJURP-Y577x	612	617	[NRxDEIK]	>HJURP-Y577x	575	581	20181124_Q2_U3_1-2_AB_SA_DOP_20181116_HJ1.10787.10787.3 File:"20181124_Q2_U3_1-2_AB_SA_DOP_20181116_HJ1.raw". NativeID:"controllerType=0 controllerNumber=1 scan=10787"	TRUE	939	null	2241.34		M3	x3	139~A1~x3~1#143~S2~x3~28#147~M3~x3~28#139~E4~x3~28#104~V5~x3~5#-1~R6~x3~5	ab1f941c-3339-43d0-b5b1-ec07c7468404	BPA##x#{ABCDEFGHIKLMPQRSTVWY}#0#1##20	0
69	866.921	2	1732.84	1732.83	1.71196	[ASmEVR]	>HJURP-Y577x	612	617	[NRxDEIK]	>HJURP-Y577x	575	581	20181124_Q2_U3_1-2_AB_SA_DOP_20181116_HJ1.12565.12565.2 File:"20181124_Q2_U3_1-2_AB_SA_DOP_20181116_HJ1.raw". NativeID:"controllerType=0 controllerNumber=1 scan=12565"	TRUE	1284	null	2466.03		R6	x3	-1~A1~x3~20#-1~S2~x3~20#-1~E4~x3~20#-1~V5~x3~20#69~R6~x3~20	bd6cc5c1-33ae-4886-a3a7-a90a50778509	BPA##x#{ABCDEFGHIKLMPQRSTVWY}#0#1##20	0.0454106
96	858.924	2	1716.84	1716.84	1.85442	[ASMEVR]	>HJURP-Y577x	612	617	[NRxDEIK]	>HJURP-Y577x	575	581	20181124_Q2_U3_1-2_AB_SA_DOP_20181116_HJ1.9485.9485.2 File:"20181124_Q2_U3_1-2_AB_SA_DOP_20181116_HJ1.raw". NativeID:"controllerType=0 controllerNumber=1 scan=9485"	TRUE	798	null	2077.23		A1	x3	96~A1~x3~23#-1~S2~x3~23#-1~M3~x3~23#-1~E4~x3~23#-1~V5~x3~2#-1~R6~x3~2	5072d25c-dc7d-4d32-9dce-4ad317c6651d	BPA##x#{ABCDEFGHIKLMPQRSTVWY}#0#1##20	0.00970874
147	572.952	3	1716.84	1716.84	1.94578	[ASMEVR]	>HJURP-Y577x	612	617	[NRxDEIK]	>HJURP-Y577x	575	581	20181124_Q2_U3_1-2_AB_SA_DOP_20181116_HJ1.9474.9474.3 File:"20181124_Q2_U3_1-2_AB_SA_DOP_20181116_HJ1.raw". NativeID:"controllerType=0 controllerNumber=1 scan=9474"	TRUE	796	null	2075.75		M3	x3	143~A1~x3~23#143~S2~x3~23#147~M3~x3~23#-1~E4~x3~23#-1~V5~x3~2#-1~R6~x3~2	ba14b40f-63aa-4a32-adf5-0e6516b06a79	BPA##x#{ABCDEFGHIKLMPQRSTVWY}#0#1##20	0
139	572.952	3	1716.84	1716.84	1.98611	[ASMEVR]	>HJURP-Y577x	612	617	[NRxDEIK]	>HJURP-Y577x	575	581	20181124_Q2_U3_1-2_AB_SA_DOP_20181116_HJ1.9628.9628.3 File:"20181124_Q2_U3_1-2_AB_SA_DOP_20181116_HJ1.raw". NativeID:"controllerType=0 controllerNumber=1 scan=9628"	TRUE	810	null	2096.25		M3	x3	134~A1~x3~16#134~S2~x3~16#139~M3~x3~16#129~E4~x3~16#-1~V5~x3~16#-1~R6~x3~16	f9ee5e2a-8328-4dab-bc07-09de2aef2aef	BPA##x#{ABCDEFGHIKLMPQRSTVWY}#0#1##20	0
145	572.952	3	1716.84	1716.84	2.06384	[ASMEVR]	>HJURP-Y577x	612	617	[NRxDEIK]	>HJURP-Y577x	575	581	20181124_Q2_U3_1-2_AB_SA_DOP_20181116_HJ1.11104.11104.3 File:"20181124_Q2_U3_1-2_AB_SA_DOP_20181116_HJ1.raw". NativeID:"controllerType=0 controllerNumber=1 scan=11104"	TRUE	993	null	2283.18		E4	x3	139~A1~x3~1#141~S2~x3~28#145~M3~x3~28#145~E4~x3~28#112~V5~x3~5#103~R6~x3~5	1f1ad383-73fa-4c9c-ab6d-28a80647218f	BPA##x#{ABCDEFGHIKLMPQRSTVWY}#0#1##20	0
143	572.952	3	1716.84	1716.84	2.13838	[ASMEVR]	>HJURP-Y577x	612	617	[NRxDEIK]	>HJURP-Y577x	575	581	20181124_Q2_U3_1-2_AB_SA_DOP_20181116_HJ1.9916.9916.3 File:"20181124_Q2_U3_1-2_AB_SA_DOP_20181116_HJ1.raw". NativeID:"controllerType=0 controllerNumber=1 scan=9916"	TRUE	842	null	2131.51		M3	x3	139~A1~x3~16#139~S2~x3~16#143~M3~x3~16#131~E4~x3~16#106~V5~x3~16#94~R6~x3~16	0da1c9ee-118d-425a-ab6a-51978d5bfac3	BPA##x#{ABCDEFGHIKLMPQRSTVWY}#0#1##20	0
117	858.924	2	1716.84	1716.84	2.46997	[ASMEVR]	>HJURP-Y577x	612	617	[NRxDEIK]	>HJURP-Y577x	575	581	20181124_Q2_U3_1-2_AB_SA_DOP_20181116_HJ1.10821.10821.2 File:"20181124_Q2_U3_1-2_AB_SA_DOP_20181116_HJ1.raw". NativeID:"controllerType=0 controllerNumber=1 scan=10821"	TRUE	943	null	2245.77		A1	x3	117~A1~x3~23#-1~S2~x3~23#-1~M3~x3~23#-1~E4~x3~23#-1~V5~x3~2#-1~R6~x3~2	45040c8f-6a7e-4e41-86d9-c2967622d8ef	BPA##x#{ABCDEFGHIKLMPQRSTVWY}#0#1##20	0.00273224
92	578.284	3	1732.84	1732.83	2.54494	[ASmEVR]	>HJURP-Y577x	612	617	[NRxDEIK]	>HJURP-Y577x	575	581	20181124_Q2_U3_1-2_AB_SA_DOP_20181116_HJ1.8997.8997.3 File:"20181124_Q2_U3_1-2_AB_SA_DOP_20181116_HJ1.raw". NativeID:"controllerType=0 controllerNumber=1 scan=8997"	TRUE	734	null	2011.33		E4	x3	33~A1~x3~20#33~S2~x3~20#92~E4~x3~20#76~V5~x3~20#76~R6~x3~20	e58defa3-313f-4aa9-83c5-b0934d7b43a0	BPA##x#{ABCDEFGHIKLMPQRSTVWY}#0#1##20	0.0106545
173	572.952	3	1716.84	1716.84	2.73775	[ASMEVR]	>HJURP-Y577x	612	617	[NRxDEIK]	>HJURP-Y577x	575	581	20181124_Q2_U3_1-2_AB_SA_DOP_20181116_HJ1.10080.10080.3 File:"20181124_Q2_U3_1-2_AB_SA_DOP_20181116_HJ1.raw". NativeID:"controllerType=0 controllerNumber=1 scan=10080"	TRUE	865	null	2152.52		M3	x3	162~A1~x3~1#164~S2~x3~5#173~M3~x3~36#-1~E4~x3~36#-1~V5~x3~10#-1~R6~x3~10	4a7a4160-59d7-409d-a589-ded0a9b4e7ec	BPA##x#{ABCDEFGHIKLMPQRSTVWY}#0#1##20	0
91	344.174	5	1716.84	1716.84	2.75184	[ASMEVR]	>HJURP-Y577x	612	617	[NRxDEIK]	>HJURP-Y577x	575	581	20181124_Q2_U3_1-2_AB_SA_DOP_20181116_HJ1.9335.9335.5 File:"20181124_Q2_U3_1-2_AB_SA_DOP_20181116_HJ1.raw". NativeID:"controllerType=0 controllerNumber=1 scan=9335"	TRUE	774	null	2057.1		M3	x3	84~A1~x3~16#84~S2~x3~16#91~M3~x3~16#84~E4~x3~16#78~V5~x3~16#69~R6~x3~16	9e6ca3cb-e66a-47e5-9958-32d3c773029b	BPA##x#{ABCDEFGHIKLMPQRSTVWY}#0#1##20	0.012012
133	572.952	3	1716.84	1716.84	2.80801	[ASMEVR]	>HJURP-Y577x	612	617	[NRxDEIK]	>HJURP-Y577x	575	581	20181124_Q2_U3_1-2_AB_SA_DOP_20181116_HJ1.7714.7714.3 File:"20181124_Q2_U3_1-2_AB_SA_DOP_20181116_HJ1.raw". NativeID:"controllerType=0 controllerNumber=1 scan=7714"	TRUE	597	null	1846.84		M3	x3	124~A1~x3~1#127~S2~x3~28#133~M3~x3~28#125~E4~x3~28#93~V5~x3~5#81~R6~x3~5	a6b6605d-7052-4899-91e7-28908272c7ec	BPA##x#{ABCDEFGHIKLMPQRSTVWY}#0#1##20	0
174	858.925	2	1716.84	1716.84	3.18669	[ASMEVR]	>HJURP-Y577x	612	617	[NRxDEIK]	>HJURP-Y577x	575	581	20181124_Q2_U3_1-2_AB_SA_DOP_20181116_HJ1.9321.9321.2 File:"20181124_Q2_U3_1-2_AB_SA_DOP_20181116_HJ1.raw". NativeID:"controllerType=0 controllerNumber=1 scan=9321"	TRUE	767	null	2055.4		A1	x3	174~A1~x3~23#-1~S2~x3~23#-1~M3~x3~23#-1~E4~x3~23#-1~V5~x3~2#-1~R6~x3~2	193cc1d8-7a87-471f-a5c4-4f8daaaadedd	BPA##x#{ABCDEFGHIKLMPQRSTVWY}#0#1##20	0
102	858.925	2	1716.84	1716.84	3.34698	[ASMEVR]	>HJURP-Y577x	612	617	[NRxDEIK]	>HJURP-Y577x	575	581	20181124_Q2_U3_1-2_AB_SA_DOP_20181116_HJ1.10033.10033.2 File:"20181124_Q2_U3_1-2_AB_SA_DOP_20181116_HJ1.raw". NativeID:"controllerType=0 controllerNumber=1 scan=10033"	TRUE	857	null	2146.37		A1	x3	102~A1~x3~23#-1~S2~x3~23#-1~M3~x3~23#-1~E4~x3~23#-1~V5~x3~2#-1~R6~x3~2	b1f1b850-85bc-4817-82bc-492a7f588a2a	BPA##x#{ABCDEFGHIKLMPQRSTVWY}#0#1##20	0.00568182
123	572.953	3	1716.84	1716.84	3.59078	[ASMEVR]	>HJURP-Y577x	612	617	[NRxDEIK]	>HJURP-Y577x	575	581	20181124_Q2_U3_1-2_AB_SA_DOP_20181116_HJ1.9312.9312.3 File:"20181124_Q2_U3_1-2_AB_SA_DOP_20181116_HJ1.raw". NativeID:"controllerType=0 controllerNumber=1 scan=9312"	TRUE	763	null	2054.15		M3	x3	123~A1~x3~23#123~S2~x3~23#123~M3~x3~23#117~E4~x3~23#-1~V5~x3~2#-1~R6~x3~2	7274c06e-013e-4d87-b4bc-b605915860e9	BPA##x#{ABCDEFGHIKLMPQRSTVWY}#0#1##20	0.00340136
105	775.877	4	3100.49	3100.48	2.35094	[LNPDPHFQGFQK]	>HJURP-Y577x	627	638	[NRxDEIKEEFDK]	>HJURP-Y577x	575	586	20181124_Q2_U3_1-2_AB_SA_DOP_20181116_HJ1.17399.17399.4 File:"20181124_Q2_U3_1-2_AB_SA_DOP_20181116_HJ1.raw". NativeID:"controllerType=0 controllerNumber=1 scan=17399"	TRUE	2276	null	3082.76		D4	x3	110~L1~x3~5#105~P3~x3~28#105~D4~x3~28#-1~P5~x3~1#-1~H6~x3~1#-1~F7~x3~1#-1~Q8~x3~1#-1~G9~x3~1#-1~F10~x3~9#-1~Q11~x3~9#-1~K12~x3~9	4bf540b6-de05-41e0-8940-cb3f16eacef7	BPA##x#{ABCDEFGHIKLMPQRSTVWY}#0#1##20	0.00394477
75	775.878	4	3100.49	3100.48	3.24539	[LNPDPHFQGFQK]	>HJURP-Y577x	627	638	[NRxDEIKEEFDK]	>HJURP-Y577x	575	586	20181124_Q2_U3_1-2_AB_SA_DOP_20181116_HJ1.16680.16680.4 File:"20181124_Q2_U3_1-2_AB_SA_DOP_20181116_HJ1.raw". NativeID:"controllerType=0 controllerNumber=1 scan=16680"	TRUE	2086	null	2990.74		F10	x3	107~L1~x3~0#112~P3~x3~12#111~D4~x3~7#95~P5~x3~3#77~H6~x3~3#75~F7~x3~3#75~Q8~x3~3#72~G9~x3~3#75~F10~x3~21#71~Q11~x3~21#70~K12~x3~21	1e6fede5-067d-45e7-ac15-b8e4d215f802	BPA##x#{ABCDEFGHIKLMPQRSTVWY}#0#1##20	0.029819
131	671.008	3	2011.01	2011.01	1.47945	[LPSSPLGBR]	>HJURP-Y577x	639	647	[NRxDEIK]	>HJURP-Y577x	575	581	20181124_Q2_U3_1-2_AB_SA_DOP_20181116_HJ1.11661.11661.3 File:"20181124_Q2_U3_1-2_AB_SA_DOP_20181116_HJ1.raw". NativeID:"controllerType=0 controllerNumber=1 scan=11661"	TRUE	1144	null	2355.44		P5	x3	-1~L1~x3~1#-1~P2~x3~4#-1~S3~x3~2#-1~S4~x3~5#131~P5~x3~17#129~L6~x3~17#129~G7~x3~17#129~B8~x3~17#127~R9~x3~17	14862aed-6230-4370-9411-f0d61f6988c6	BPA##x#{ABCDEFGHIKLMPQRSTVWY}#0#1##20	0
131	671.008	3	2011.01	2011.01	2.16964	[LPSSPLGBR]	>HJURP-Y577x	639	647	[NRxDEIK]	>HJURP-Y577x	575	581	20181124_Q2_U3_1-2_AB_SA_DOP_20181116_HJ1.12511.12511.3 File:"20181124_Q2_U3_1-2_AB_SA_DOP_20181116_HJ1.raw". NativeID:"controllerType=0 controllerNumber=1 scan=12511"	TRUE	1273	null	2459.28		P5	x3	-1~L1~x3~1#110~P2~x3~2#124~S3~x3~4#128~S4~x3~4#131~P5~x3~17#129~L6~x3~17#-1~G7~x3~17#-1~B8~x3~17#-1~R9~x3~17	b5e047fe-c76f-4ebc-9854-cff0e71931b6	BPA##x#{ABCDEFGHIKLMPQRSTVWY}#0#1##20	0
80	671.009	3	2011.01	2011.01	2.1767	[LPSSPLGBR]	>HJURP-Y577x	639	647	[NRxDEIK]	>HJURP-Y577x	575	581	20181124_Q2_U3_1-2_AB_SA_DOP_20181116_HJ1.14197.14197.3 File:"20181124_Q2_U3_1-2_AB_SA_DOP_20181116_HJ1.raw". NativeID:"controllerType=0 controllerNumber=1 scan=14197"	TRUE	1550	null	2673.19		S3	x3	76~L1~x3~1#77~P2~x3~2#80~S3~x3~17#79~S4~x3~17#75~P5~x3~17#74~L6~x3~17#72~G7~x3~17#70~B8~x3~4#-1~R9~x3~4	7215e98d-0f48-4202-a88c-9e1af87a4812	BPA##x#{ABCDEFGHIKLMPQRSTVWY}#0#1##20	0.0183908
85	671.009	3	2011.01	2011.01	3.35385	[LPSSPLGBR]	>HJURP-Y577x	639	647	[NRxDEIK]	>HJURP-Y577x	575	581	20181124_Q2_U3_1-2_AB_SA_DOP_20181116_HJ1.13882.13882.3 File:"20181124_Q2_U3_1-2_AB_SA_DOP_20181116_HJ1.raw". NativeID:"controllerType=0 controllerNumber=1 scan=13882"	TRUE	1489	null	2633.65		S3	x3	79~L1~x3~1#81~P2~x3~5#85~S3~x3~38#-1~S4~x3~8#-1~P5~x3~8#-1~L6~x3~8#-1~G7~x3~8#-1~B8~x3~8#-1~R9~x3~8	4762a685-5825-485d-a568-62a167cf46d1	BPA##x#{ABCDEFGHIKLMPQRSTVWY}#0#1##20	0.0159363
107	638.667	3	1913.99	1913.98	1.22442	[AITRDGTR]	>HJURP-Y577x	667	674	[NRxDEIK]	>HJURP-Y577x	575	581	20181124_Q2_U3_1-2_AB_SA_DOP_20181116_HJ1.6260.6260.3 File:"20181124_Q2_U3_1-2_AB_SA_DOP_20181116_HJ1.raw". NativeID:"controllerType=0 controllerNumber=1 scan=6260"	TRUE	431	null	1655.16		T3	x3	-1~A1~x3~18#101~I2~x3~18#107~T3~x3~18#-1~R4~x3~18#-1~D5~x3~18#-1~G6~x3~1#-1~T7~x3~1#-1~R8~x3~1	2c1fe4b4-4c23-48a5-9dcd-84fae8ad12e3	BPA##x#{ABCDEFGHIKLMPQRSTVWY}#0#1##20	0.00411523
108	638.667	3	1913.99	1913.98	1.85225	[AITRDGTR]	>HJURP-Y577x	667	674	[NRxDEIK]	>HJURP-Y577x	575	581	20181124_Q2_U3_1-2_AB_SA_DOP_20181116_HJ1.6728.6728.3 File:"20181124_Q2_U3_1-2_AB_SA_DOP_20181116_HJ1.raw". NativeID:"controllerType=0 controllerNumber=1 scan=6728"	TRUE	468	null	1718.47		I2	x3	108~A1~x3~18#108~I2~x3~18#-1~T3~x3~18#-1~R4~x3~18#-1~D5~x3~18#-1~G6~x3~1#-1~T7~x3~1#-1~R8~x3~1	168117f9-881e-4107-b5fe-27520a0d6bec	BPA##x#{ABCDEFGHIKLMPQRSTVWY}#0#1##20	0.0042735
123	479.252	4	1913.99	1913.98	2.2629	[AITRDGTR]	>HJURP-Y577x	667	674	[NRxDEIK]	>HJURP-Y577x	575	581	20181124_Q2_U3_1-2_AB_SA_DOP_20181116_HJ1.5882.5882.4 File:"20181124_Q2_U3_1-2_AB_SA_DOP_20181116_HJ1.raw". NativeID:"controllerType=0 controllerNumber=1 scan=5882"	TRUE	376	null	1604.73		T3	x3	110~A1~x3~1#111~I2~x3~1#123~T3~x3~35#-1~R4~x3~35#-1~D5~x3~6#-1~G6~x3~6#-1~T7~x3~6#-1~R8~x3~6	8493eaec-a2db-4db3-afe4-66e79602fd69	BPA##x#{ABCDEFGHIKLMPQRSTVWY}#0#1##20	0.00340136
119	622.977	3	1866.92	1866.91	2.24597	[DHQFPAK]	>HJURP-Y577x	675	681	[NRxDEIK]	>HJURP-Y577x	575	581	20181124_Q2_U3_1-2_AB_SA_DOP_20181116_HJ1.8634.8634.3 File:"20181124_Q2_U3_1-2_AB_SA_DOP_20181116_HJ1.raw". NativeID:"controllerType=0 controllerNumber=1 scan=8634"	TRUE	695	null	1963.46		P5	x3	-1~D1~x3~2#-1~H2~x3~2#96~Q3~x3~2#104~F4~x3~2#119~P5~x3~29#115~A6~x3~29#109~K7~x3~29	dca2aa99-56ef-48b8-8342-96cd07467fcd	BPA##x#{ABCDEFGHIKLMPQRSTVWY}#0#1##20	0.00297619
118	652.327	3	1954.97	1954.96	1.99677	[LSEPQGSGR]	>HJURP-Y577x	685	693	[NRxDEIK]	>HJURP-Y577x	575	581	20181124_Q2_U3_1-2_AB_SA_DOP_20181116_HJ1.9072.9072.3 File:"20181124_Q2_U3_1-2_AB_SA_DOP_20181116_HJ1.raw". NativeID:"controllerType=0 controllerNumber=1 scan=9072"	TRUE	742	null	2021.27		P4	x3	-1~L1~x3~1#-1~S2~x3~1#-1~E3~x3~1#118~P4~x3~15#113~Q5~x3~15#111~G6~x3~15#111~S7~x3~15#111~G8~x3~15#109~R9~x3~15	93c3d083-e6cc-4be1-94cd-9a9927d5c9b3	BPA##x#{ABCDEFGHIKLMPQRSTVWY}#0#1##20	0.00289855
126	652.327	3	1954.97	1954.96	2.17002	[LSEPQGSGR]	>HJURP-Y577x	685	693	[NRxDEIK]	>HJURP-Y577x	575	581	20181124_Q2_U3_1-2_AB_SA_DOP_20181116_HJ1.8216.8216.3 File:"20181124_Q2_U3_1-2_AB_SA_DOP_20181116_HJ1.raw". NativeID:"controllerType=0 controllerNumber=1 scan=8216"	TRUE	645	null	1911.5		Q5	x3	122~L1~x3~1#116~S2~x3~1#118~E3~x3~1#126~P4~x3~15#126~Q5~x3~15#-1~G6~x3~15#-1~S7~x3~15#-1~G8~x3~15#-1~R9~x3~15	bc472ce8-9040-40da-8214-8c7872a920d9	BPA##x#{ABCDEFGHIKLMPQRSTVWY}#0#1##20	0.00416667
115	652.327	3	1954.97	1954.96	2.66075	[LSEPQGSGR]	>HJURP-Y577x	685	693	[NRxDEIK]	>HJURP-Y577x	575	581	20181124_Q2_U3_1-2_AB_SA_DOP_20181116_HJ1.9277.9277.3 File:"20181124_Q2_U3_1-2_AB_SA_DOP_20181116_HJ1.raw". NativeID:"controllerType=0 controllerNumber=1 scan=9277"	TRUE	758	null	2049.35		P4	x3	98~L1~x3~1#102~S2~x3~2#112~E3~x3~4#115~P4~x3~15#112~Q5~x3~15#111~G6~x3~15#-1~S7~x3~15#-1~G8~x3~15#-1~R9~x3~15	b8d2891e-2135-4b03-845e-c9bf05a08dee	BPA##x#{ABCDEFGHIKLMPQRSTVWY}#0#1##20	0.00501253
152	780.873	2	1560.74	1560.74	2.20862	[MEEK]	>HJURP-Y577x	732	735	[NRxDEIK]	>HJURP-Y577x	575	581	20181124_Q2_U3_1-2_AB_SA_DOP_20181116_HJ1.6622.6622.2 File:"20181124_Q2_U3_1-2_AB_SA_DOP_20181116_HJ1.raw". NativeID:"controllerType=0 controllerNumber=1 scan=6622"	TRUE	458	null	1705.07		M1	x3	152~M1~x3~25#145~E2~x3~25#104~E3~x3~25#83~K4~x3~25	a0f0fff1-6fcf-48aa-8c77-b368d08e6784	BPA##x#{ABCDEFGHIKLMPQRSTVWY}#0#1##20	0
86	520.919	3	1560.74	1560.74	3.64172	[MEEK]	>HJURP-Y577x	732	735	[NRxDEIK]	>HJURP-Y577x	575	581	20181124_Q2_U3_1-2_AB_SA_DOP_20181116_HJ1.6618.6618.3 File:"20181124_Q2_U3_1-2_AB_SA_DOP_20181116_HJ1.raw". NativeID:"controllerType=0 controllerNumber=1 scan=6618"	TRUE	457	null	1704.7		M1	x3	86~M1~x3~25#72~E2~x3~25#42~E3~x3~25#-1~K4~x3~25	e82c2995-ff98-4543-8563-519107288a78	BPA##x#{ABCDEFGHIKLMPQRSTVWY}#0#1##20	0.0150273
123	636.302	4	2542.19	2542.18	1.94788	[SDFMLEK]	>HJURP-Y577x	736	742	[NRxDEIKEEFDK]	>HJURP-Y577x	575	586	20181124_Q2_U3_1-2_AB_SA_DOP_20181116_HJ1.19386.19386.4 File:"20181124_Q2_U3_1-2_AB_SA_DOP_20181116_HJ1.raw". NativeID:"controllerType=0 controllerNumber=1 scan=19386"	TRUE	2885	null	3328.29		M4	x3	106~S1~x3~1#106~D2~x3~1#112~F3~x3~19#123~M4~x3~19#-1~L5~x3~19#-1~E6~x3~19#-1~K7~x3~19	3a29f653-4537-425d-b54c-f4a260575535	BPA##x#{ABCDEFGHIKLMPQRSTVWY}#0#1##20	0.00340136
77	631.973	3	1893.91	1893.91	0.161059	[SDFMLEK]	>HJURP-Y577x	736	742	[NRxDEIK]	>HJURP-Y577x	575	581	20181124_Q2_U3_1-2_AB_SA_DOP_20181116_HJ1.15750.15750.3 File:"20181124_Q2_U3_1-2_AB_SA_DOP_20181116_HJ1.raw". NativeID:"controllerType=0 controllerNumber=1 scan=15750"	TRUE	1866	null	2870.21		M4	x3	-1~S1~x3~1#72~D2~x3~1#77~F3~x3~19#77~M4~x3~19#74~L5~x3~19#71~E6~x3~19#70~K7~x3~19	de90d5e6-8bfb-4423-a5f2-97c39eb258c3	BPA##x#{ABCDEFGHIKLMPQRSTVWY}#0#1##20	0.0276855
155	631.975	3	1893.91	1893.91	2.02507	[SDFMLEK]	>HJURP-Y577x	736	742	[NRxDEIK]	>HJURP-Y577x	575	581	20181124_Q2_U3_1-2_AB_SA_DOP_20181116_HJ1.14677.14677.3 File:"20181124_Q2_U3_1-2_AB_SA_DOP_20181116_HJ1.raw". NativeID:"controllerType=0 controllerNumber=1 scan=14677"	TRUE	1642	null	2734.56		M4	x3	144~S1~x3~23#144~D2~x3~23#150~F3~x3~23#155~M4~x3~23#-1~L5~x3~2#-1~E6~x3~2#-1~K7~x3~2	d560c14d-ca04-475b-949e-1d16134f3fac	BPA##x#{ABCDEFGHIKLMPQRSTVWY}#0#1##20	0
85	631.975	3	1893.91	1893.91	2.96481	[SDFMLEK]	>HJURP-Y577x	736	742	[NRxDEIK]	>HJURP-Y577x	575	581	20181124_Q2_U3_1-2_AB_SA_DOP_20181116_HJ1.13705.13705.3 File:"20181124_Q2_U3_1-2_AB_SA_DOP_20181116_HJ1.raw". NativeID:"controllerType=0 controllerNumber=1 scan=13705"	TRUE	1457	null	2611.72		D2	x3	85~S1~x3~39#85~D2~x3~39#87~F3~x3~4#89~M4~x3~4#85~L5~x3~4#79~E6~x3~4#74~K7~x3~4	6a754c79-a3ff-4bc5-85da-e4a8221f3362	BPA##x#{ABCDEFGHIKLMPQRSTVWY}#0#1##20	0.0159363
123	631.975	3	1893.91	1893.91	3.45613	[SDFMLEK]	>HJURP-Y577x	736	742	[NRxDEIK]	>HJURP-Y577x	575	581	20181124_Q2_U3_1-2_AB_SA_DOP_20181116_HJ1.14514.14514.3 File:"20181124_Q2_U3_1-2_AB_SA_DOP_20181116_HJ1.raw". NativeID:"controllerType=0 controllerNumber=1 scan=14514"	TRUE	1614	null	2713.58		M4	x3	113~S1~x3~14#113~D2~x3~14#120~F3~x3~14#123~M4~x3~14#117~L5~x3~14#-1~E6~x3~14#-1~K7~x3~14	3c35ed70-c477-433c-8979-7b0fa4f6dd78	BPA##x#{ABCDEFGHIKLMPQRSTVWY}#0#1##20	0.00340136
93	622.326	2	1243.64	1243.64	0.724773	[ASRR]	>HJURP-Y577x	24	27	[xDEIK]	>HJURP-Y577x	577	581	20181124_Q2_U3_1-2_AB_SA_DOP_20181116_HJ1.6091.6091.2 File:"20181124_Q2_U3_1-2_AB_SA_DOP_20181116_HJ1.raw". NativeID:"controllerType=0 controllerNumber=1 scan=6091"	TRUE	390	null	1633.7		A1	x1	93~A1~x1~76#86~S2~x1~7#86~R3~x1~7#82~R4~x1~7	d2036f03-a984-41a8-a035-2deca3b63efb	BPA##x#{ABCDEFGHIKLMPQRSTVWY}#0#1##20	0.0108527
80	974.971	2	1948.94	1948.93	3.60172	[ERNK]	>HJURP-Y577x	73	76	[xDEIKEEFDK]	>HJURP-Y577x	577	586	20181124_Q2_U3_1-2_AB_SA_DOP_20181116_HJ1.20420.20420.2 File:"20181124_Q2_U3_1-2_AB_SA_DOP_20181116_HJ1.raw". NativeID:"controllerType=0 controllerNumber=1 scan=20420"	TRUE	3117	null	3458.4		R2	x1	-1~E1~x1~33#80~R2~x1~33#-1~K4~x1~33	5d3264bd-9688-4b02-9763-3af00a22de27	BPA##x#{ABCDEFGHIKLMPQRSTVWY}#0#1##20	0.0183908
71	974.974	2	1948.94	1948.93	6.09123	[ERNK]	>HJURP-Y577x	73	76	[xDEIKEEFDK]	>HJURP-Y577x	577	586	20181124_Q2_U3_1-2_AB_SA_DOP_20181116_HJ1.19213.19213.2 File:"20181124_Q2_U3_1-2_AB_SA_DOP_20181116_HJ1.raw". NativeID:"controllerType=0 controllerNumber=1 scan=19213"	TRUE	2826	null	3307.19		R2	x1	-1~E1~x1~33#71~R2~x1~33#-1~K4~x1~33	257c20e2-0078-4fa6-95c1-985cb791db89	BPA##x#{ABCDEFGHIKLMPQRSTVWY}#0#1##20	0.0399202
81	434.225	3	1300.66	1300.65	5.73725	[ERNK]	>HJURP-Y577x	73	76	[xDEIK]	>HJURP-Y577x	577	581	20181124_Q2_U3_1-2_AB_SA_DOP_20181116_HJ1.24831.24831.3 File:"20181124_Q2_U3_1-2_AB_SA_DOP_20181116_HJ1.raw". NativeID:"controllerType=0 controllerNumber=1 scan=24831"	TRUE	4359	null	4011.19		R2	x1	-1~E1~x1~47#81~R2~x1~47#-1~K4~x1~4	fb867049-b7f1-4e93-ba46-28400e63e1ea	BPA##x#{ABCDEFGHIKLMPQRSTVWY}#0#1##20	0.0190476
70	789.042	3	2365.11	2365.1	4.26102	[NVLDVSBR]	>HJURP-Y577x	342	349	[xDEIKEEFDK]	>HJURP-Y577x	577	586	20181124_Q2_U3_1-2_AB_SA_DOP_20181116_HJ1.16772.16772.3 File:"20181124_Q2_U3_1-2_AB_SA_DOP_20181116_HJ1.raw". NativeID:"controllerType=0 controllerNumber=1 scan=16772"	TRUE	2112	null	3002.18		R8	x1	-1~V2~x1~14#-1~L3~x1~14#-1~D4~x1~14#-1~V5~x1~14#-1~S6~x1~14#-1~B7~x1~14#70~R8~x1~14	19fa54e8-13af-4cb6-81ac-674706fbd5d6	BPA##x#{ABCDEFGHIKLMPQRSTVWY}#0#1##20	0.0433925
67	1212.1	2	2423.2	2423.2	-0.402472	[NQPR]	>HJURP-Y577x	451	454	[xDEIKEEFDKLHQK]	>HJURP-Y577x	577	590	20181124_Q2_U3_1-2_AB_SA_DOP_20181116_HJ1.22627.22627.2 File:"20181124_Q2_U3_1-2_AB_SA_DOP_20181116_HJ1.raw". NativeID:"controllerType=0 controllerNumber=1 scan=22627"	TRUE	3717	null	3727.92		P3	x1	67~Q2~x1~33#67~P3~x1~33#66~R4~x1~33	b8a337e1-2059-417b-a5ea-b41ec8f44fe2	BPA##x#{ABCDEFGHIKLMPQRSTVWY}#0#1##20	0.0500472
68	910.465	2	1819.92	1819.91	6.70006	[AKAK]	>HJURP-Y577x	492	495	[xDEIKEEFDK]	>HJURP-Y577x	577	586	20181124_Q2_U3_1-2_AB_SA_DOP_20181116_HJ1.25446.25446.2 File:"20181124_Q2_U3_1-2_AB_SA_DOP_20181116_HJ1.raw". NativeID:"controllerType=0 controllerNumber=1 scan=25446"	TRUE	4520	null	4090.16		A3	x1	67~A1~x1~25#67~K2~x1~25#68~A3~x1~25#-1~K4~x1~25	36847b0f-d600-4165-9648-27b630158e5f	BPA##x#{ABCDEFGHIKLMPQRSTVWY}#0#1##20	0.0458453
123	669.326	2	1337.64	1337.64	-0.288216	[YBLK]	>HJURP-Y577x	591	594	[xDEIK]	>HJURP-Y577x	577	581	20181124_Q2_U3_1-2_AB_SA_DOP_20181116_HJ1.9568.9568.2 File:"20181124_Q2_U3_1-2_AB_SA_DOP_20181116_HJ1.raw". NativeID:"controllerType=0 controllerNumber=1 scan=9568"	TRUE	806	null	2088.12		B2	x1	120~Y1~x1~25#123~B2~x1~25#116~L3~x1~25#95~K4~x1~25	b85a0f59-8b61-42ed-8685-5851f00b59b1	BPA##x#{ABCDEFGHIKLMPQRSTVWY}#0#1##20	0.00340136
83	446.553	3	1337.64	1337.64	-0.0489592	[YBLK]	>HJURP-Y577x	591	594	[xDEIK]	>HJURP-Y577x	577	581	20181124_Q2_U3_1-2_AB_SA_DOP_20181116_HJ1.9565.9565.3 File:"20181124_Q2_U3_1-2_AB_SA_DOP_20181116_HJ1.raw". NativeID:"controllerType=0 controllerNumber=1 scan=9565"	TRUE	805	null	2087.81		B2	x1	81~Y1~x1~25#83~B2~x1~25#79~L3~x1~25#-1~K4~x1~25	777dd19e-5305-4dbb-afcc-c6ae95df0f02	BPA##x#{ABCDEFGHIKLMPQRSTVWY}#0#1##20	0.0150376
145	698.996	3	2094.97	2094.97	1.68452	[ASMEVR]	>HJURP-Y577x	612	617	[xDEIKEEFDK]	>HJURP-Y577x	577	586	20181124_Q2_U3_1-2_AB_SA_DOP_20181116_HJ1.13647.13647.3 File:"20181124_Q2_U3_1-2_AB_SA_DOP_20181116_HJ1.raw". NativeID:"controllerType=0 controllerNumber=1 scan=13647"	TRUE	1451	null	2604.75		M3	x1	144~A1~x1~16#144~S2~x1~16#145~M3~x1~16#127~E4~x1~16#-1~V5~x1~16#-1~R6~x1~16	d85b646c-f473-4ff5-a64d-3e07c6957881	BPA##x#{ABCDEFGHIKLMPQRSTVWY}#0#1##20	0
165	723.85	2	1446.69	1446.69	-0.376576	[ASMEVR]	>HJURP-Y577x	612	617	[xDEIK]	>HJURP-Y577x	577	581	20181124_Q2_U3_1-2_AB_SA_DOP_20181116_HJ1.10142.10142.2 File:"20181124_Q2_U3_1-2_AB_SA_DOP_20181116_HJ1.raw". NativeID:"controllerType=0 controllerNumber=1 scan=10142"	TRUE	868	null	2160.62		S2	x1	165~A1~x1~16#165~S2~x1~16#-1~M3~x1~16#-1~E4~x1~16#-1~V5~x1~16#-1~R6~x1~16	3fd81f3a-b22c-466d-8321-f2384f1c37d7	BPA##x#{ABCDEFGHIKLMPQRSTVWY}#0#1##20	0
97	866.418	4	3462.65	3462.66	-1.73968	[NRxDEIKEEFDK]	>HJURP-Y577x	575	586	[SPGQMTVPLBIGVSTDK]	>HJURP-Y577x	595	611	20181124_Q2_U3_1-2_AB_SA_DOP_20181116_HJ1.21256.21256.4 File:"20181124_Q2_U3_1-2_AB_SA_DOP_20181116_HJ1.raw". NativeID:"controllerType=0 controllerNumber=1 scan=21256"	TRUE	3326	null	3560.57		x3	L9	91~x3~S1~0#92~x3~P2~0#92~x3~G3~0#92~x3~Q4~0#94~x3~M5~0#93~x3~T6~0#91~x3~V7~0#97~x3~P8~9#97~x3~L9~9#95~x3~B10~9#95~x3~I11~9#94~x3~G12~9#94~x3~V13~9#-1~x3~S14~9#-1~x3~T15~9#-1~x3~D16~9#-1~x3~K17~9	6752e94d-0fd1-42aa-947b-77adafc913e0	BPA##x#{ABCDEFGHIKLMPQRSTVWY}#0#1##20	0.00833333
115	938.799	3	2814.38	2814.38	0.529331	[NRxDEIK]	>HJURP-Y577x	575	581	[SPGQMTVPLBIGVSTDK]	>HJURP-Y577x	595	611	20181124_Q2_U3_1-2_AB_SA_DOP_20181116_HJ1.18923.18923.3 File:"20181124_Q2_U3_1-2_AB_SA_DOP_20181116_HJ1.raw". NativeID:"controllerType=0 controllerNumber=1 scan=18923"	TRUE	2711	null	3272.16		x3	Q4	113~x3~S1~13#113~x3~P2~13#113~x3~G3~13#115~x3~Q4~13#-1~x3~M5~13#-1~x3~T6~13#-1~x3~V7~7#-1~x3~P8~1#-1~x3~L9~1#-1~x3~B10~1#-1~x3~I11~1#-1~x3~G12~1#-1~x3~V13~1#-1~x3~S14~1#-1~x3~T15~1#-1~x3~D16~1#-1~x3~K17~1	dd033064-d36b-47e5-80c3-2a82fe2c5aff	BPA##x#{ABCDEFGHIKLMPQRSTVWY}#0#1##20	0.00501253
125	866.42	4	3462.66	3462.66	0.959078	[NRxDEIKEEFDK]	>HJURP-Y577x	575	586	[SPGQMTVPLBIGVSTDK]	>HJURP-Y577x	595	611	20181124_Q2_U3_1-2_AB_SA_DOP_20181116_HJ1.21425.21425.4 File:"20181124_Q2_U3_1-2_AB_SA_DOP_20181116_HJ1.raw". NativeID:"controllerType=0 controllerNumber=1 scan=21425"	TRUE	3364	null	3581.39		x3	S1	125~x3~S1~27#140~x3~P2~9#140~x3~G3~9#141~x3~Q4~9#144~x3~M5~9#141~x3~T6~9#137~x3~V7~6#104~x3~P8~3#104~x3~L9~3#-1~x3~B10~3#-1~x3~I11~3#-1~x3~G12~3#-1~x3~V13~0#-1~x3~S14~0#-1~x3~T15~0#-1~x3~D16~0#-1~x3~K17~0	7d62e2db-df47-47ab-90a0-6f0449ff5380	BPA##x#{ABCDEFGHIKLMPQRSTVWY}#0#1##20	0.00387597
147	693.338	5	3462.66	3462.66	1.20017	[NRxDEIKEEFDK]	>HJURP-Y577x	575	586	[SPGQMTVPLBIGVSTDK]	>HJURP-Y577x	595	611	20181124_Q2_U3_1-2_AB_SA_DOP_20181116_HJ1.23381.23381.5 File:"20181124_Q2_U3_1-2_AB_SA_DOP_20181116_HJ1.raw". NativeID:"controllerType=0 controllerNumber=1 scan=23381"	TRUE	3910	null	3822.99		x3	L9	134~x3~S1~1#134~x3~P2~1#134~x3~G3~1#135~x3~Q4~1#138~x3~M5~1#141~x3~T6~1#144~x3~V7~1#147~x3~P8~19#147~x3~L9~19#143~x3~B10~19#135~x3~I11~10#128~x3~G12~3#122~x3~V13~3#117~x3~S14~3#112~x3~T15~3#111~x3~D16~3#111~x3~K17~3	15c2c27c-f0dd-4c8a-a7cc-256aa9696197	BPA##x#{ABCDEFGHIKLMPQRSTVWY}#0#1##20	0
98	1154.89	3	3462.66	3462.66	1.46992	[NRxDEIKEEFDK]	>HJURP-Y577x	575	586	[SPGQMTVPLBIGVSTDK]	>HJURP-Y577x	595	611	20181124_Q2_U3_1-2_AB_SA_DOP_20181116_HJ1.20106.20106.3 File:"20181124_Q2_U3_1-2_AB_SA_DOP_20181116_HJ1.raw". NativeID:"controllerType=0 controllerNumber=1 scan=20106"	TRUE	3034	null	3419.14		x3	G3	-1~x3~S1~5#98~x3~P2~5#98~x3~G3~5#-1~x3~Q4~5#-1~x3~M5~5#-1~x3~T6~5#-1~x3~V7~5#-1~x3~P8~5#-1~x3~L9~5#-1~x3~B10~5#-1~x3~I11~5#-1~x3~G12~5#-1~x3~V13~5#-1~x3~S14~5#-1~x3~T15~5#-1~x3~D16~5#-1~x3~K17~5	8bce8164-e511-4840-9510-82ae8eb06bbb	BPA##x#{ABCDEFGHIKLMPQRSTVWY}#0#1##20	0.00868056
95	704.352	4	2814.38	2814.38	1.48054	[NRxDEIK]	>HJURP-Y577x	575	581	[SPGQMTVPLBIGVSTDK]	>HJURP-Y577x	595	611	20181124_Q2_U3_1-2_AB_SA_DOP_20181116_HJ1.18966.18966.4 File:"20181124_Q2_U3_1-2_AB_SA_DOP_20181116_HJ1.raw". NativeID:"controllerType=0 controllerNumber=1 scan=18966"	TRUE	2731	null	3277.34		x3	M5	89~x3~S1~7#89~x3~P2~7#91~x3~G3~13#93~x3~Q4~13#95~x3~M5~13#95~x3~T6~13#95~x3~V7~13#63~x3~P8~5#61~x3~L9~5#44~x3~B10~0#36~x3~I11~0#-1~x3~G12~0#-1~x3~V13~0#-1~x3~S14~0#-1~x3~T15~0#-1~x3~D16~0#-1~x3~K17~0	326fbc42-0c4c-47fe-afe3-0f25e6b45847	BPA##x#{ABCDEFGHIKLMPQRSTVWY}#0#1##20	0.0112721
127	704.352	4	2814.38	2814.38	1.62731	[NRxDEIK]	>HJURP-Y577x	575	581	[SPGQMTVPLBIGVSTDK]	>HJURP-Y577x	595	611	20181124_Q2_U3_1-2_AB_SA_DOP_20181116_HJ1.19142.19142.4 File:"20181124_Q2_U3_1-2_AB_SA_DOP_20181116_HJ1.raw". NativeID:"controllerType=0 controllerNumber=1 scan=19142"	TRUE	2805	null	3298.69		x3	M5	121~x3~S1~6#122~x3~P2~6#123~x3~G3~14#125~x3~Q4~14#127~x3~M5~14#124~x3~T6~14#121~x3~V7~7#96~x3~P8~5#94~x3~L9~5#79~x3~B10~4#65~x3~I11~0#-1~x3~G12~0#-1~x3~V13~0#-1~x3~S14~0#-1~x3~T15~0#-1~x3~D16~0#-1~x3~K17~0	776e446d-9d9c-4a7f-b7e4-5a79b90c41ba	BPA##x#{ABCDEFGHIKLMPQRSTVWY}#0#1##20	0.00456621
112	693.338	5	3462.66	3462.66	1.64084	[NRxDEIKEEFDK]	>HJURP-Y577x	575	586	[SPGQMTVPLBIGVSTDK]	>HJURP-Y577x	595	611	20181124_Q2_U3_1-2_AB_SA_DOP_20181116_HJ1.21775.21775.5 File:"20181124_Q2_U3_1-2_AB_SA_DOP_20181116_HJ1.raw". NativeID:"controllerType=0 controllerNumber=1 scan=21775"	TRUE	3448	null	3624.5		x3	L9	122~x3~S1~7#123~x3~P2~7#123~x3~G3~7#123~x3~Q4~7#124~x3~M5~7#125~x3~T6~7#129~x3~V7~7#112~x3~P8~16#112~x3~L9~16#102~x3~B10~7#90~x3~I11~1#79~x3~G12~1#74~x3~V13~1#-1~x3~S14~1#-1~x3~T15~1#-1~x3~D16~1#-1~x3~K17~1	0d00ee89-513a-4ac6-b976-0686ead6761b	BPA##x#{ABCDEFGHIKLMPQRSTVWY}#0#1##20	0.00456621
147	866.421	4	3462.66	3462.66	2.05401	[NRxDEIKEEFDK]	>HJURP-Y577x	575	586	[SPGQMTVPLBIGVSTDK]	>HJURP-Y577x	595	611	20181124_Q2_U3_1-2_AB_SA_DOP_20181116_HJ1.21997.21997.4 File:"20181124_Q2_U3_1-2_AB_SA_DOP_20181116_HJ1.raw". NativeID:"controllerType=0 controllerNumber=1 scan=21997"	TRUE	3524	null	3652.12		x3	M5	117~x3~S1~13#144~x3~P2~13#144~x3~G3~13#145~x3~Q4~13#147~x3~M5~13#143~x3~T6~13#139~x3~V7~7#107~x3~P8~1#106~x3~L9~1#105~x3~B10~1#-1~x3~I11~1#-1~x3~G12~1#-1~x3~V13~1#-1~x3~S14~1#-1~x3~T15~1#-1~x3~D16~1#-1~x3~K17~1	5ccc1bf5-60b0-496a-a1bd-e11cd33d57f5	BPA##x#{ABCDEFGHIKLMPQRSTVWY}#0#1##20	0
69	693.338	5	3462.66	3462.66	2.25399	[NRxDEIKEEFDK]	>HJURP-Y577x	575	586	[SPGQMTVPLBIGVSTDK]	>HJURP-Y577x	595	611	20181124_Q2_U3_1-2_AB_SA_DOP_20181116_HJ1.21229.21229.5 File:"20181124_Q2_U3_1-2_AB_SA_DOP_20181116_HJ1.raw". NativeID:"controllerType=0 controllerNumber=1 scan=21229"	TRUE	3318	null	3557.4		x3	L9	62~x3~S1~0#62~x3~P2~0#62~x3~G3~0#62~x3~Q4~0#63~x3~M5~0#63~x3~T6~0#65~x3~V7~0#69~x3~P8~9#69~x3~L9~9#66~x3~B10~9#57~x3~I11~9#47~x3~G12~9#39~x3~V13~9#-1~x3~S14~9#-1~x3~T15~9#-1~x3~D16~9#-1~x3~K17~9	599149fc-2070-4965-a831-598a1b261195	BPA##x#{ABCDEFGHIKLMPQRSTVWY}#0#1##20	0.0454106
123	938.8	3	2814.39	2814.38	2.27909	[NRxDEIK]	>HJURP-Y577x	575	581	[SPGQMTVPLBIGVSTDK]	>HJURP-Y577x	595	611	20181124_Q2_U3_1-2_AB_SA_DOP_20181116_HJ1.19650.19650.3 File:"20181124_Q2_U3_1-2_AB_SA_DOP_20181116_HJ1.raw". NativeID:"controllerType=0 controllerNumber=1 scan=19650"	TRUE	2938	null	3361.14		x3	G3	120~x3~S1~12#120~x3~P2~12#123~x3~G3~26#-1~x3~Q4~9#-1~x3~M5~9#-1~x3~T6~9#-1~x3~V7~7#-1~x3~P8~1#-1~x3~L9~1#-1~x3~B10~1#-1~x3~I11~1#-1~x3~G12~1#-1~x3~V13~1#-1~x3~S14~1#-1~x3~T15~1#-1~x3~D16~1#-1~x3~K17~1	70bb89b5-6851-4542-a7ef-a68fffe735e1	BPA##x#{ABCDEFGHIKLMPQRSTVWY}#0#1##20	0.00340136
96	938.8	3	2814.39	2814.38	2.29512	[NRxDEIK]	>HJURP-Y577x	575	581	[SPGQMTVPLBIGVSTDK]	>HJURP-Y577x	595	611	20181124_Q2_U3_1-2_AB_SA_DOP_20181116_HJ1.17815.17815.3 File:"20181124_Q2_U3_1-2_AB_SA_DOP_20181116_HJ1.raw". NativeID:"controllerType=0 controllerNumber=1 scan=17815"	TRUE	2357	null	3136.78		x3	Q4	94~x3~S1~12#94~x3~P2~12#94~x3~G3~12#96~x3~Q4~12#-1~x3~M5~12#-1~x3~T6~12#-1~x3~V7~12#-1~x3~P8~1#-1~x3~L9~1#-1~x3~B10~1#-1~x3~I11~1#-1~x3~G12~1#-1~x3~V13~1#-1~x3~S14~1#-1~x3~T15~1#-1~x3~D16~1#-1~x3~K17~1	9e1a1c5c-a562-41f8-b5bd-b82d33a50e31	BPA##x#{ABCDEFGHIKLMPQRSTVWY}#0#1##20	0.00970874
97	704.352	4	2814.39	2814.38	2.30922	[NRxDEIK]	>HJURP-Y577x	575	581	[SPGQMTVPLBIGVSTDK]	>HJURP-Y577x	595	611	20181124_Q2_U3_1-2_AB_SA_DOP_20181116_HJ1.18625.18625.4 File:"20181124_Q2_U3_1-2_AB_SA_DOP_20181116_HJ1.raw". NativeID:"controllerType=0 controllerNumber=1 scan=18625"	TRUE	2618	null	3236.03		x3	M5	94~x3~S1~10#94~x3~P2~10#93~x3~G3~10#96~x3~Q4~10#97~x3~M5~10#97~x3~T6~10#96~x3~V7~10#63~x3~P8~6#62~x3~L9~6#50~x3~B10~5#37~x3~I11~1#-1~x3~G12~1#-1~x3~V13~1#-1~x3~S14~1#-1~x3~T15~1#-1~x3~D16~1#-1~x3~K17~1	dfcdb4c2-4667-4ac9-ba82-ab967f971afc	BPA##x#{ABCDEFGHIKLMPQRSTVWY}#0#1##20	0.00833333
117	938.801	3	2814.39	2814.38	2.60933	[NRxDEIK]	>HJURP-Y577x	575	581	[SPGQMTVPLBIGVSTDK]	>HJURP-Y577x	595	611	20181124_Q2_U3_1-2_AB_SA_DOP_20181116_HJ1.18747.18747.3 File:"20181124_Q2_U3_1-2_AB_SA_DOP_20181116_HJ1.raw". NativeID:"controllerType=0 controllerNumber=1 scan=18747"	TRUE	2651	null	3251.05		x3	G3	114~x3~S1~8#114~x3~P2~8#117~x3~G3~15#-1~x3~Q4~15#-1~x3~M5~15#-1~x3~T6~15#-1~x3~V7~9#-1~x3~P8~1#-1~x3~L9~1#-1~x3~B10~1#-1~x3~I11~1#-1~x3~G12~1#-1~x3~V13~1#-1~x3~S14~1#-1~x3~T15~1#-1~x3~D16~1#-1~x3~K17~1	bb277b86-2051-4a28-9745-4e69fa18e095	BPA##x#{ABCDEFGHIKLMPQRSTVWY}#0#1##20	0.00273224
84	563.683	5	2814.39	2814.38	2.83092	[NRxDEIK]	>HJURP-Y577x	575	581	[SPGQMTVPLBIGVSTDK]	>HJURP-Y577x	595	611	20181124_Q2_U3_1-2_AB_SA_DOP_20181116_HJ1.18638.18638.5 File:"20181124_Q2_U3_1-2_AB_SA_DOP_20181116_HJ1.raw". NativeID:"controllerType=0 controllerNumber=1 scan=18638"	TRUE	2623	null	3237.47		x3	M5	82~x3~S1~11#83~x3~P2~11#83~x3~G3~11#83~x3~Q4~11#84~x3~M5~11#84~x3~T6~11#84~x3~V7~11#66~x3~P8~5#66~x3~L9~5#52~x3~B10~1#28~x3~I11~1#12~x3~G12~1#10~x3~V13~1#-1~x3~S14~1#-1~x3~T15~1#-1~x3~D16~1#-1~x3~K17~1	590c7449-4149-4072-a4bf-0ec196561984	BPA##x#{ABCDEFGHIKLMPQRSTVWY}#0#1##20	0.0153257
103	708.352	4	2830.38	2830.37	3.25217	[NRxDEIK]	>HJURP-Y577x	575	581	[SPGQmTVPLBIGVSTDK]	>HJURP-Y577x	595	611	20181124_Q2_U3_1-2_AB_SA_DOP_20181116_HJ1.17340.17340.4 File:"20181124_Q2_U3_1-2_AB_SA_DOP_20181116_HJ1.raw". NativeID:"controllerType=0 controllerNumber=1 scan=17340"	TRUE	2254	null	3074.98		x3	P2	103~x3~S1~15#103~x3~P2~15#101~x3~G3~15#102~x3~Q4~15#104~x3~T6~8#104~x3~V7~8#94~x3~P8~0#93~x3~L9~0#92~x3~B10~0#79~x3~I11~0#79~x3~G12~0#88~x3~V13~3#83~x3~S14~3#28~x3~T15~3#31~x3~D16~3#46~x3~K17~3	1f4443ed-0a89-451b-a87d-da8610ecc9a3	BPA##x#{ABCDEFGHIKLMPQRSTVWY}#0#1##20	0.00578035
114	704.353	4	2814.39	2814.38	3.60756	[NRxDEIK]	>HJURP-Y577x	575	581	[SPGQMTVPLBIGVSTDK]	>HJURP-Y577x	595	611	20181124_Q2_U3_1-2_AB_SA_DOP_20181116_HJ1.18790.18790.4 File:"20181124_Q2_U3_1-2_AB_SA_DOP_20181116_HJ1.raw". NativeID:"controllerType=0 controllerNumber=1 scan=18790"	TRUE	2664	null	3256.42		x3	V7	110~x3~S1~6#111~x3~P2~6#110~x3~G3~13#113~x3~Q4~13#114~x3~M5~13#114~x3~T6~13#114~x3~V7~13#89~x3~P8~5#87~x3~L9~5#77~x3~B10~4#64~x3~I11~0#-1~x3~G12~0#-1~x3~V13~0#-1~x3~S14~0#-1~x3~T15~0#-1~x3~D16~0#-1~x3~K17~0	e3e5f93f-ceab-4076-84a2-3625328f501e	BPA##x#{ABCDEFGHIKLMPQRSTVWY}#0#1##20	0.00479616
110	704.353	4	2814.39	2814.38	3.69912	[NRxDEIK]	>HJURP-Y577x	575	581	[SPGQMTVPLBIGVSTDK]	>HJURP-Y577x	595	611	20181124_Q2_U3_1-2_AB_SA_DOP_20181116_HJ1.19670.19670.4 File:"20181124_Q2_U3_1-2_AB_SA_DOP_20181116_HJ1.raw". NativeID:"controllerType=0 controllerNumber=1 scan=19670"	TRUE	2945	null	3363.78		x3	M5	108~x3~S1~11#109~x3~P2~11#109~x3~G3~11#109~x3~Q4~11#110~x3~M5~11#109~x3~T6~11#110~x3~V7~11#95~x3~P8~4#93~x3~L9~4#70~x3~B10~4#68~x3~I11~0#-1~x3~G12~0#-1~x3~V13~0#-1~x3~S14~0#-1~x3~T15~0#-1~x3~D16~0#-1~x3~K17~0	7cb0c262-97cf-4d62-9534-f577620e063a	BPA##x#{ABCDEFGHIKLMPQRSTVWY}#0#1##20	0.0043573
98	693.34	5	3462.67	3462.66	3.80925	[NRxDEIKEEFDK]	>HJURP-Y577x	575	586	[SPGQMTVPLBIGVSTDK]	>HJURP-Y577x	595	611	20181124_Q2_U3_1-2_AB_SA_DOP_20181116_HJ1.21054.21054.5 File:"20181124_Q2_U3_1-2_AB_SA_DOP_20181116_HJ1.raw". NativeID:"controllerType=0 controllerNumber=1 scan=21054"	TRUE	3277	null	3535.4		x3	S1	98~x3~S1~32#97~x3~P2~7#97~x3~G3~7#98~x3~Q4~7#99~x3~M5~7#99~x3~T6~7#101~x3~V7~7#100~x3~P8~7#101~x3~L9~7#97~x3~B10~0#63~x3~I11~0#-1~x3~G12~0#-1~x3~V13~0#-1~x3~S14~0#-1~x3~T15~0#-1~x3~D16~0#-1~x3~K17~0	47d2822a-2685-4aa7-b339-5a1591482005	BPA##x#{ABCDEFGHIKLMPQRSTVWY}#0#1##20	0.00868056
86	944.134	3	2830.39	2830.37	4.01689	[NRxDEIK]	>HJURP-Y577x	575	581	[SPGQmTVPLBIGVSTDK]	>HJURP-Y577x	595	611	20181124_Q2_U3_1-2_AB_SA_DOP_20181116_HJ1.17188.17188.3 File:"20181124_Q2_U3_1-2_AB_SA_DOP_20181116_HJ1.raw". NativeID:"controllerType=0 controllerNumber=1 scan=17188"	TRUE	2218	null	3054.92		x3	Q4	80~x3~S1~8#80~x3~P2~8#84~x3~G3~15#86~x3~Q4~15#-1~x3~T6~15#-1~x3~V7~15#-1~x3~P8~0#-1~x3~L9~0#-1~x3~B10~2#-1~x3~I11~2#-1~x3~G12~2#-1~x3~V13~2#-1~x3~S14~2#-1~x3~T15~2#-1~x3~D16~2#-1~x3~K17~2	62fa0cc4-e559-4793-a988-d8c35ec602cb	BPA##x#{ABCDEFGHIKLMPQRSTVWY}#0#1##20	0.0150273
117	938.803	3	2814.39	2814.38	4.65479	[NRxDEIK]	>HJURP-Y577x	575	581	[SPGQMTVPLBIGVSTDK]	>HJURP-Y577x	595	611	20181124_Q2_U3_1-2_AB_SA_DOP_20181116_HJ1.19916.19916.3 File:"20181124_Q2_U3_1-2_AB_SA_DOP_20181116_HJ1.raw". NativeID:"controllerType=0 controllerNumber=1 scan=19916"	TRUE	3002	null	3393.92		x3	Q4	115~x3~S1~3#118~x3~P2~7#114~x3~G3~15#117~x3~Q4~15#-1~x3~M5~15#-1~x3~T6~15#-1~x3~V7~7#-1~x3~P8~2#-1~x3~L9~2#-1~x3~B10~2#-1~x3~I11~2#-1~x3~G12~2#-1~x3~V13~2#-1~x3~S14~2#-1~x3~T15~2#-1~x3~D16~2#-1~x3~K17~2	440b0a73-761c-40b4-aa06-56dc09b7c56b	BPA##x#{ABCDEFGHIKLMPQRSTVWY}#0#1##20	0.00273224
113	704.354	4	2814.39	2814.38	5.03576	[NRxDEIK]	>HJURP-Y577x	575	581	[SPGQMTVPLBIGVSTDK]	>HJURP-Y577x	595	611	20181124_Q2_U3_1-2_AB_SA_DOP_20181116_HJ1.20011.20011.4 File:"20181124_Q2_U3_1-2_AB_SA_DOP_20181116_HJ1.raw". NativeID:"controllerType=0 controllerNumber=1 scan=20011"	TRUE	3023	null	3406.66		x3	T6	112~x3~S1~7#112~x3~P2~7#111~x3~G3~14#112~x3~Q4~14#113~x3~M5~14#113~x3~T6~14#110~x3~V7~6#98~x3~P8~5#97~x3~L9~5#90~x3~B10~4#85~x3~I11~0#83~x3~G12~0#-1~x3~V13~0#-1~x3~S14~0#-1~x3~T15~0#-1~x3~D16~0#-1~x3~K17~0	0175e61c-5b46-4008-8149-1f3de4957b9d	BPA##x#{ABCDEFGHIKLMPQRSTVWY}#0#1##20	0.004662
99	938.803	3	2814.39	2814.38	5.07426	[NRxDEIK]	>HJURP-Y577x	575	581	[SPGQMTVPLBIGVSTDK]	>HJURP-Y577x	595	611	20181124_Q2_U3_1-2_AB_SA_DOP_20181116_HJ1.17202.17202.3 File:"20181124_Q2_U3_1-2_AB_SA_DOP_20181116_HJ1.raw". NativeID:"controllerType=0 controllerNumber=1 scan=17202"	TRUE	2222	null	3056.72		x3	V13	-1~x3~S1~0#-1~x3~P2~0#-1~x3~G3~0#-1~x3~Q4~0#85~x3~M5~2#90~x3~T6~2#92~x3~V7~2#97~x3~P8~4#97~x3~L9~4#98~x3~B10~4#99~x3~I11~6#97~x3~G12~6#99~x3~V13~12#97~x3~S14~12#95~x3~T15~12#94~x3~D16~12#94~x3~K17~12	e1030655-e633-49e0-9291-7b056dd23779	BPA##x#{ABCDEFGHIKLMPQRSTVWY}#0#1##20	0.00716846
126	798.885	4	3192.52	3192.51	1.79498	[xDEIKEEFDK]	>HJURP-Y577x	577	586	[SPGQMTVPLBIGVSTDK]	>HJURP-Y577x	595	611	20181124_Q2_U3_1-2_AB_SA_DOP_20181116_HJ1.21682.21682.4 File:"20181124_Q2_U3_1-2_AB_SA_DOP_20181116_HJ1.raw". NativeID:"controllerType=0 controllerNumber=1 scan=21682"	TRUE	3429	null	3613.36		x1	M5	121~x1~S1~12#122~x1~P2~12#122~x1~G3~12#124~x1~Q4~12#126~x1~M5~12#122~x1~T6~12#119~x1~V7~12#-1~x1~P8~1#-1~x1~L9~1#-1~x1~B10~1#-1~x1~I11~1#-1~x1~G12~1#-1~x1~V13~1#-1~x1~S14~1#-1~x1~T15~1#-1~x1~D16~1#-1~x1~K17~1	b05f839f-87fb-4332-9593-b836f0912ef6	BPA##x#{ABCDEFGHIKLMPQRSTVWY}#0#1##20	0.00416667
100	914.119	3	2740.34	2740.34	1.34733	[NRxDEIK]	>HJURP-Y577x	575	581	[ASMEVRYQTEGFLGK]	>HJURP-Y577x	612	626	20181124_Q2_U3_1-2_AB_SA_DOP_20181116_HJ1.14585.14585.3 File:"20181124_Q2_U3_1-2_AB_SA_DOP_20181116_HJ1.raw". NativeID:"controllerType=0 controllerNumber=1 scan=14585"	TRUE	1628	null	2722.7		x3	S2	100~x3~A1~12#100~x3~S2~12#-1~x3~M3~12#-1~x3~E4~12#-1~x3~V5~12#-1~x3~R6~12#-1~x3~Y7~12#-1~x3~Q8~2#-1~x3~T9~2#-1~x3~E10~2#-1~x3~G11~2#-1~x3~F12~2#-1~x3~L13~2#-1~x3~G14~0#-1~x3~K15~0	e53e0b75-622b-4303-abef-78e9fa4d6728	BPA##x#{ABCDEFGHIKLMPQRSTVWY}#0#1##20	0.00543478
83	678.531	5	3388.63	3388.62	3.49421	[NRxDEIKEEFDK]	>HJURP-Y577x	575	586	[ASMEVRYQTEGFLGK]	>HJURP-Y577x	612	626	20181124_Q2_U3_1-2_AB_SA_DOP_20181116_HJ1.17289.17289.5 File:"20181124_Q2_U3_1-2_AB_SA_DOP_20181116_HJ1.raw". NativeID:"controllerType=0 controllerNumber=1 scan=17289"	TRUE	2236	null	3068.17		x3	Y7	-1~x3~A1~0#-1~x3~S2~1#-1~x3~M3~1#-1~x3~E4~6#82~x3~V5~21#83~x3~R6~21#83~x3~Y7~21#84~x3~Q8~3#76~x3~T9~3#64~x3~E10~3#61~x3~G11~3#62~x3~F12~3#62~x3~L13~3#62~x3~G14~3#62~x3~K15~3	9a3e06e2-0a40-49be-8523-15622f42dc2f	BPA##x#{ABCDEFGHIKLMPQRSTVWY}#0#1##20	0.0150376
108	914.121	3	2740.35	2740.34	3.52064	[NRxDEIK]	>HJURP-Y577x	575	581	[ASMEVRYQTEGFLGK]	>HJURP-Y577x	612	626	20181124_Q2_U3_1-2_AB_SA_DOP_20181116_HJ1.13946.13946.3 File:"20181124_Q2_U3_1-2_AB_SA_DOP_20181116_HJ1.raw". NativeID:"controllerType=0 controllerNumber=1 scan=13946"	TRUE	1500	null	2641.77		x3	S2	108~x3~A1~20#108~x3~S2~20#105~x3~M3~14#-1~x3~E4~7#-1~x3~V5~7#-1~x3~R6~7#-1~x3~Y7~7#-1~x3~Q8~2#-1~x3~T9~2#-1~x3~E10~2#-1~x3~G11~2#-1~x3~F12~2#-1~x3~L13~1#-1~x3~G14~0#-1~x3~K15~0	6a5b8134-bff4-43fa-ae2e-c8760ef7ba86	BPA##x#{ABCDEFGHIKLMPQRSTVWY}#0#1##20	0.0042735
110	685.843	4	2740.35	2740.34	3.52699	[NRxDEIK]	>HJURP-Y577x	575	581	[ASMEVRYQTEGFLGK]	>HJURP-Y577x	612	626	20181124_Q2_U3_1-2_AB_SA_DOP_20181116_HJ1.14336.14336.4 File:"20181124_Q2_U3_1-2_AB_SA_DOP_20181116_HJ1.raw". NativeID:"controllerType=0 controllerNumber=1 scan=14336"	TRUE	1572	null	2691.06		x3	R6	74~x3~A1~0#86~x3~S2~1#93~x3~M3~1#98~x3~E4~2#105~x3~V5~2#110~x3~R6~22#109~x3~Y7~22#108~x3~Q8~7#106~x3~T9~7#104~x3~E10~7#-1~x3~G11~7#-1~x3~F12~7#-1~x3~L13~3#-1~x3~G14~3#-1~x3~K15~3	6b5871bc-39fb-4e8a-a5a2-bc8187a8dc87	BPA##x#{ABCDEFGHIKLMPQRSTVWY}#0#1##20	0.0043573
75	1293.63	3	3878.89	3878.88	0.647235	[xDEIK]	>HJURP-Y577x	577	581	[ASMEVRYQTEGFLGKLNPDPHFQGFQK]	>HJURP-Y577x	612	638	20181124_Q2_U3_1-2_AB_SA_DOP_20181116_HJ1.13014.13014.3 File:"20181124_Q2_U3_1-2_AB_SA_DOP_20181116_HJ1.raw". NativeID:"controllerType=0 controllerNumber=1 scan=13014"	TRUE	1324	null	2521.51		x1	Y7	73~x1~A1~6#73~x1~S2~6#73~x1~M3~6#73~x1~E4~6#73~x1~V5~6#73~x1~R6~6#75~x1~Y7~6#75~x1~Q8~6#75~x1~T9~6#75~x1~E10~6#75~x1~G11~6#75~x1~F12~6#75~x1~L13~6#75~x1~G14~6#75~x1~K15~6#31~x1~L16~0#23~x1~P18~0#23~x1~D19~0#-1~x1~P20~0#-1~x1~H21~0#-1~x1~F22~0#-1~x1~Q23~0#-1~x1~G24~0#-1~x1~F25~0#-1~x1~Q26~0#-1~x1~K27~0	e3f44263-9f39-45a3-b34a-54b5e5df76da	BPA##x#{ABCDEFGHIKLMPQRSTVWY}#0#1##20	0.029819
93	869.686	4	3475.72	3475.71	3.89237	[NRxDEIK]	>HJURP-Y577x	575	581	[YQTEGFLGKLNPDPHFQGFQK]	>HJURP-Y577x	618	638	20181124_Q2_U3_1-2_AB_SA_DOP_20181116_HJ1.17064.17064.4 File:"20181124_Q2_U3_1-2_AB_SA_DOP_20181116_HJ1.raw". NativeID:"controllerType=0 controllerNumber=1 scan=17064"	TRUE	2188	null	3039.3		x3	L10	86~x3~Y1~4#86~x3~Q2~4#88~x3~T3~4#90~x3~E4~4#90~x3~G5~4#90~x3~F6~4#90~x3~L7~4#92~x3~G8~4#92~x3~K9~4#93~x3~L10~25#93~x3~P12~12#93~x3~D13~12#87~x3~P14~0#83~x3~H15~0#-1~x3~F16~0#-1~x3~Q17~0#-1~x3~G18~0#75~x3~F19~0#74~x3~Q20~0#74~x3~K21~0	fdb03ff3-e35e-4cdf-910c-a36ece4cc225	BPA##x#{ABCDEFGHIKLMPQRSTVWY}#0#1##20	0.0108527
174	689.679	3	2067.02	2067.02	1.54982	[NRxDEIK]	>HJURP-Y577x	575	581	[YQTEGFLGK]	>HJURP-Y577x	618	626	20181124_Q2_U3_1-2_AB_SA_DOP_20181116_HJ1.11259.11259.3 File:"20181124_Q2_U3_1-2_AB_SA_DOP_20181116_HJ1.raw". NativeID:"controllerType=0 controllerNumber=1 scan=11259"	TRUE	1014	null	2302.89		x3	F6	-1~x3~Y1~1#-1~x3~Q2~2#143~x3~T3~4#160~x3~E4~5#174~x3~G5~17#174~x3~F6~17#171~x3~L7~17#164~x3~G8~17#160~x3~K9~17	bff6cf12-8a5f-4009-bc83-8dd90540f29c	BPA##x#{ABCDEFGHIKLMPQRSTVWY}#0#1##20	0
91	517.511	4	2067.02	2067.02	1.90381	[NRxDEIK]	>HJURP-Y577x	575	581	[YQTEGFLGK]	>HJURP-Y577x	618	626	20181124_Q2_U3_1-2_AB_SA_DOP_20181116_HJ1.11264.11264.4 File:"20181124_Q2_U3_1-2_AB_SA_DOP_20181116_HJ1.raw". NativeID:"controllerType=0 controllerNumber=1 scan=11264"	TRUE	1020	null	2303.33		x3	F6	80~x3~Y1~1#83~x3~Q2~2#90~x3~T3~20#90~x3~E4~20#91~x3~G5~20#91~x3~F6~20#80~x3~L7~4#60~x3~G8~4#62~x3~K9~4	8de9dc82-1c79-46b6-8068-25982762bd91	BPA##x#{ABCDEFGHIKLMPQRSTVWY}#0#1##20	0.012012
72	517.511	4	2067.02	2067.02	2.49392	[NRxDEIK]	>HJURP-Y577x	575	581	[YQTEGFLGK]	>HJURP-Y577x	618	626	20181124_Q2_U3_1-2_AB_SA_DOP_20181116_HJ1.14746.14746.4 File:"20181124_Q2_U3_1-2_AB_SA_DOP_20181116_HJ1.raw". NativeID:"controllerType=0 controllerNumber=1 scan=14746"	TRUE	1648	null	2743.14		x3	G5	47~x3~Y1~1#52~x3~Q2~1#68~x3~T3~4#74~x3~E4~6#72~x3~G5~17#68~x3~F6~17#61~x3~L7~17#50~x3~G8~17#47~x3~K9~17	4d523e7f-2a75-42cf-91e5-e522a63e427a	BPA##x#{ABCDEFGHIKLMPQRSTVWY}#0#1##20	0.0395137
118	689.679	3	2067.02	2067.02	2.73226	[NRxDEIK]	>HJURP-Y577x	575	581	[YQTEGFLGK]	>HJURP-Y577x	618	626	20181124_Q2_U3_1-2_AB_SA_DOP_20181116_HJ1.14162.14162.3 File:"20181124_Q2_U3_1-2_AB_SA_DOP_20181116_HJ1.raw". NativeID:"controllerType=0 controllerNumber=1 scan=14162"	TRUE	1546	null	2668.9		x3	E4	76~x3~Y1~1#76~x3~Q2~1#118~x3~T3~13#118~x3~E4~13#114~x3~G5~13#108~x3~F6~13#-1~x3~L7~13#-1~x3~G8~13#-1~x3~K9~13	597b5fdd-d301-4fd4-b641-6cbd7e3e7836	BPA##x#{ABCDEFGHIKLMPQRSTVWY}#0#1##20	0.00289855
124	689.68	3	2067.02	2067.02	2.97274	[NRxDEIK]	>HJURP-Y577x	575	581	[YQTEGFLGK]	>HJURP-Y577x	618	626	20181124_Q2_U3_1-2_AB_SA_DOP_20181116_HJ1.13847.13847.3 File:"20181124_Q2_U3_1-2_AB_SA_DOP_20181116_HJ1.raw". NativeID:"controllerType=0 controllerNumber=1 scan=13847"	TRUE	1481	null	2629.29		x3	F6	-1~x3~Y1~1#-1~x3~Q2~2#114~x3~T3~8#121~x3~E4~8#124~x3~G5~32#124~x3~F6~32#116~x3~L7~5#108~x3~G8~5#106~x3~K9~5	876a9b14-2295-4440-b2b0-ea8a4ffa2b24	BPA##x#{ABCDEFGHIKLMPQRSTVWY}#0#1##20	0.0037037
115	689.68	3	2067.03	2067.02	3.83399	[NRxDEIK]	>HJURP-Y577x	575	581	[YQTEGFLGK]	>HJURP-Y577x	618	626	20181124_Q2_U3_1-2_AB_SA_DOP_20181116_HJ1.14342.14342.3 File:"20181124_Q2_U3_1-2_AB_SA_DOP_20181116_HJ1.raw". NativeID:"controllerType=0 controllerNumber=1 scan=14342"	TRUE	1576	null	2691.49		x3	E4	-1~x3~Y1~1#99~x3~Q2~1#108~x3~T3~20#115~x3~E4~20#113~x3~G5~20#113~x3~F6~20#105~x3~L7~4#95~x3~G8~4#93~x3~K9~4	223229de-b8a7-4d95-bd88-120975056b01	BPA##x#{ABCDEFGHIKLMPQRSTVWY}#0#1##20	0.00501253
76	517.512	4	2067.03	2067.02	4.70849	[NRxDEIK]	>HJURP-Y577x	575	581	[YQTEGFLGK]	>HJURP-Y577x	618	626	20181124_Q2_U3_1-2_AB_SA_DOP_20181116_HJ1.14341.14341.4 File:"20181124_Q2_U3_1-2_AB_SA_DOP_20181116_HJ1.raw". NativeID:"controllerType=0 controllerNumber=1 scan=14341"	TRUE	1574	null	2691.41		x3	G5	41~x3~Y1~1#46~x3~Q2~1#66~x3~T3~5#66~x3~E4~5#76~x3~G5~32#76~x3~F6~32#67~x3~L7~7#52~x3~G8~7#48~x3~K9~7	2f2639e2-d40e-4634-a876-4cf1ce5612a5	BPA##x#{ABCDEFGHIKLMPQRSTVWY}#0#1##20	0.0284153
97	855.682	4	3419.7	3419.7	2.64376	[NRxDEIK]	>HJURP-Y577x	575	581	[LNPDPHFQGFQKLPSSPLGBR]	>HJURP-Y577x	627	647	20181124_Q2_U3_1-2_AB_SA_DOP_20181116_HJ1.16101.16101.4 File:"20181124_Q2_U3_1-2_AB_SA_DOP_20181116_HJ1.raw". NativeID:"controllerType=0 controllerNumber=1 scan=16101"	TRUE	1931	null	2915.81		x3	S16	-1~x3~L1~0#59~x3~P3~0#59~x3~D4~0#72~x3~P5~2#72~x3~H6~2#73~x3~F7~2#73~x3~Q8~2#73~x3~G9~2#73~x3~F10~2#77~x3~Q11~2#77~x3~K12~2#79~x3~L13~1#100~x3~P14~6#100~x3~S15~6#97~x3~S16~11#96~x3~P17~11#96~x3~L18~11#96~x3~G19~11#96~x3~B20~11#96~x3~R21~11	49249a74-4bab-4588-91ce-2595c6cfc845	BPA##x#{ABCDEFGHIKLMPQRSTVWY}#0#1##20	0.00833333
71	855.683	4	3419.71	3419.7	4.3185	[NRxDEIK]	>HJURP-Y577x	575	581	[LNPDPHFQGFQKLPSSPLGBR]	>HJURP-Y577x	627	647	20181124_Q2_U3_1-2_AB_SA_DOP_20181116_HJ1.17397.17397.4 File:"20181124_Q2_U3_1-2_AB_SA_DOP_20181116_HJ1.raw". NativeID:"controllerType=0 controllerNumber=1 scan=17397"	TRUE	2274	null	3082.59		x3	R21	-1~x3~L1~0#76~x3~P3~0#77~x3~D4~0#82~x3~P5~4#82~x3~H6~4#81~x3~F7~1#85~x3~Q8~1#85~x3~G9~1#85~x3~F10~1#85~x3~Q11~1#85~x3~K12~1#84~x3~L13~1#86~x3~P14~5#82~x3~S15~5#70~x3~S16~10#70~x3~P17~10#70~x3~L18~10#70~x3~G19~10#71~x3~B20~10#71~x3~R21~10	b6cd2279-d77d-44c7-bb94-edc3f2927356	BPA##x#{ABCDEFGHIKLMPQRSTVWY}#0#1##20	0.0399202
68	570.791	6	3419.71	3419.7	4.34513	[NRxDEIK]	>HJURP-Y577x	575	581	[LNPDPHFQGFQKLPSSPLGBR]	>HJURP-Y577x	627	647	20181124_Q2_U3_1-2_AB_SA_DOP_20181116_HJ1.17344.17344.6 File:"20181124_Q2_U3_1-2_AB_SA_DOP_20181116_HJ1.raw". NativeID:"controllerType=0 controllerNumber=1 scan=17344"	TRUE	2256	null	3075.34		x3	P14	26~x3~L1~0#27~x3~P3~0#27~x3~D4~0#28~x3~P5~5#30~x3~H6~5#27~x3~F7~1#27~x3~Q8~1#27~x3~G9~1#28~x3~F10~1#28~x3~Q11~1#72~x3~K12~1#73~x3~L13~1#68~x3~P14~9#-1~x3~S15~9#-1~x3~S16~9#-1~x3~P17~9#-1~x3~L18~9#-1~x3~G19~9#-1~x3~B20~9#-1~x3~R21~9	f43586ce-404f-4215-bc55-b2ce9239c735	BPA##x#{ABCDEFGHIKLMPQRSTVWY}#0#1##20	0.0458453
116	818.073	3	2452.21	2452.2	0.308033	[NRxDEIK]	>HJURP-Y577x	575	581	[LNPDPHFQGFQK]	>HJURP-Y577x	627	638	20181124_Q2_U3_1-2_AB_SA_DOP_20181116_HJ1.14962.14962.3 File:"20181124_Q2_U3_1-2_AB_SA_DOP_20181116_HJ1.raw". NativeID:"controllerType=0 controllerNumber=1 scan=14962"	TRUE	1683	null	2770.85		x3	P5	99~x3~L1~0#116~x3~P3~1#116~x3~D4~1#116~x3~P5~11#110~x3~H6~11#105~x3~F7~11#90~x3~Q8~11#86~x3~G9~11#-1~x3~F10~11#-1~x3~Q11~11#-1~x3~K12~11	2f3e897a-737c-4dbc-b608-97b92cb19ade	BPA##x#{ABCDEFGHIKLMPQRSTVWY}#0#1##20	0.00533333
130	818.074	3	2452.21	2452.2	0.995581	[NRxDEIK]	>HJURP-Y577x	575	581	[LNPDPHFQGFQK]	>HJURP-Y577x	627	638	20181124_Q2_U3_1-2_AB_SA_DOP_20181116_HJ1.14797.14797.3 File:"20181124_Q2_U3_1-2_AB_SA_DOP_20181116_HJ1.raw". NativeID:"controllerType=0 controllerNumber=1 scan=14797"	TRUE	1655	null	2749.81		x3	Q8	100~x3~L1~0#124~x3~P3~1#124~x3~D4~1#129~x3~P5~4#124~x3~H6~4#123~x3~F7~11#130~x3~Q8~21#121~x3~G9~21#121~x3~F10~21#114~x3~Q11~4#112~x3~K12~4	37870e8d-37a2-48d1-a58b-587470ce1d93	BPA##x#{ABCDEFGHIKLMPQRSTVWY}#0#1##20	0
84	818.074	3	2452.21	2452.2	1.04541	[NRxDEIK]	>HJURP-Y577x	575	581	[LNPDPHFQGFQK]	>HJURP-Y577x	627	638	20181124_Q2_U3_1-2_AB_SA_DOP_20181116_HJ1.14633.14633.3 File:"20181124_Q2_U3_1-2_AB_SA_DOP_20181116_HJ1.raw". NativeID:"controllerType=0 controllerNumber=1 scan=14633"	TRUE	1633	null	2729.1		x3	F10	92~x3~L1~0#109~x3~P3~10#105~x3~D4~10#-1~x3~P5~4#-1~x3~H6~4#84~x3~F7~4#84~x3~Q8~4#82~x3~G9~4#84~x3~F10~19#79~x3~Q11~19#79~x3~K12~19	4d1a420b-0e83-4643-9d3b-ad24e20fe355	BPA##x#{ABCDEFGHIKLMPQRSTVWY}#0#1##20	0.0153257
73	613.807	4	2452.21	2452.2	1.42269	[NRxDEIK]	>HJURP-Y577x	575	581	[LNPDPHFQGFQK]	>HJURP-Y577x	627	638	20181124_Q2_U3_1-2_AB_SA_DOP_20181116_HJ1.13493.13493.4 File:"20181124_Q2_U3_1-2_AB_SA_DOP_20181116_HJ1.raw". NativeID:"controllerType=0 controllerNumber=1 scan=13493"	TRUE	1426	null	2586.31		x3	P5	-1~x3~L1~0#57~x3~P3~1#57~x3~D4~1#73~x3~P5~11#71~x3~H6~11#64~x3~F7~11#49~x3~Q8~11#45~x3~G9~11#45~x3~F10~11#39~x3~Q11~11#38~x3~K12~11	249432c3-5abb-47a4-a220-026c8b2f97a4	BPA##x#{ABCDEFGHIKLMPQRSTVWY}#0#1##20	0.0381837
105	613.807	4	2452.21	2452.2	1.49157	[NRxDEIK]	>HJURP-Y577x	575	581	[LNPDPHFQGFQK]	>HJURP-Y577x	627	638	20181124_Q2_U3_1-2_AB_SA_DOP_20181116_HJ1.15271.15271.4 File:"20181124_Q2_U3_1-2_AB_SA_DOP_20181116_HJ1.raw". NativeID:"controllerType=0 controllerNumber=1 scan=15271"	TRUE	1753	null	2810.7		x3	D4	90~x3~L1~26#105~x3~P3~26#105~x3~D4~26#68~x3~P5~2#62~x3~H6~2#-1~x3~F7~2#-1~x3~Q8~2#-1~x3~G9~2#-1~x3~F10~2#-1~x3~Q11~2#-1~x3~K12~2	b0209eff-611e-4823-a35d-3c5b94709c30	BPA##x#{ABCDEFGHIKLMPQRSTVWY}#0#1##20	0.00394477
105	818.075	3	2452.21	2452.2	2.32411	[NRxDEIK]	>HJURP-Y577x	575	581	[LNPDPHFQGFQK]	>HJURP-Y577x	627	638	20181124_Q2_U3_1-2_AB_SA_DOP_20181116_HJ1.13925.13925.3 File:"20181124_Q2_U3_1-2_AB_SA_DOP_20181116_HJ1.raw". NativeID:"controllerType=0 controllerNumber=1 scan=13925"	TRUE	1494	null	2638.95		x3	Q8	100~x3~L1~0#116~x3~P3~1#117~x3~D4~1#116~x3~P5~4#110~x3~H6~4#107~x3~F7~4#105~x3~Q8~16#99~x3~G9~16#99~x3~F10~16#94~x3~Q11~16#94~x3~K12~16	596ef436-f5f3-4320-b60c-986cc2561198	BPA##x#{ABCDEFGHIKLMPQRSTVWY}#0#1##20	0.00394477
84	818.075	3	2452.21	2452.2	2.39878	[NRxDEIK]	>HJURP-Y577x	575	581	[LNPDPHFQGFQK]	>HJURP-Y577x	627	638	20181124_Q2_U3_1-2_AB_SA_DOP_20181116_HJ1.12236.12236.3 File:"20181124_Q2_U3_1-2_AB_SA_DOP_20181116_HJ1.raw". NativeID:"controllerType=0 controllerNumber=1 scan=12236"	TRUE	1218	null	2425.9		x3	F7	-1~x3~L1~0#80~x3~P3~1#80~x3~D4~1#84~x3~P5~11#84~x3~H6~11#84~x3~F7~11#82~x3~Q8~11#82~x3~G9~11#82~x3~F10~11#82~x3~Q11~11#81~x3~K12~11	c417c90c-b49b-4133-b1d1-fd056caeb22f	BPA##x#{ABCDEFGHIKLMPQRSTVWY}#0#1##20	0.0153257
120	818.075	3	2452.21	2452.2	2.73695	[NRxDEIK]	>HJURP-Y577x	575	581	[LNPDPHFQGFQK]	>HJURP-Y577x	627	638	20181124_Q2_U3_1-2_AB_SA_DOP_20181116_HJ1.14093.14093.3 File:"20181124_Q2_U3_1-2_AB_SA_DOP_20181116_HJ1.raw". NativeID:"controllerType=0 controllerNumber=1 scan=14093"	TRUE	1538	null	2660.39		x3	P5	-1~x3~L1~0#117~x3~P3~1#117~x3~D4~1#120~x3~P5~11#114~x3~H6~11#109~x3~F7~11#94~x3~Q8~11#91~x3~G9~11#93~x3~F10~11#88~x3~Q11~11#86~x3~K12~11	6633afc0-4b1a-4c3e-946e-87605b628719	BPA##x#{ABCDEFGHIKLMPQRSTVWY}#0#1##20	0.0030303
111	613.808	4	2452.21	2452.2	2.75886	[NRxDEIK]	>HJURP-Y577x	575	581	[LNPDPHFQGFQK]	>HJURP-Y577x	627	638	20181124_Q2_U3_1-2_AB_SA_DOP_20181116_HJ1.14215.14215.4 File:"20181124_Q2_U3_1-2_AB_SA_DOP_20181116_HJ1.raw". NativeID:"controllerType=0 controllerNumber=1 scan=14215"	TRUE	1553	null	2675.66		x3	P5	90~x3~L1~1#110~x3~P3~2#110~x3~D4~2#111~x3~P5~11#106~x3~H6~11#101~x3~F7~11#85~x3~Q8~11#-1~x3~G9~11#-1~x3~F10~11#-1~x3~Q11~11#-1~x3~K12~11	47b0cd17-1639-4e42-a9f5-b4df0f87fb86	BPA##x#{ABCDEFGHIKLMPQRSTVWY}#0#1##20	0.00447427
83	613.808	4	2452.21	2452.2	3.01102	[NRxDEIK]	>HJURP-Y577x	575	581	[LNPDPHFQGFQK]	>HJURP-Y577x	627	638	20181124_Q2_U3_1-2_AB_SA_DOP_20181116_HJ1.12873.12873.4 File:"20181124_Q2_U3_1-2_AB_SA_DOP_20181116_HJ1.raw". NativeID:"controllerType=0 controllerNumber=1 scan=12873"	TRUE	1309	null	2503.64		x3	Q8	-1~x3~L1~0#54~x3~P3~1#54~x3~D4~1#77~x3~P5~4#79~x3~H6~4#78~x3~F7~14#83~x3~Q8~14#80~x3~G9~14#80~x3~F10~14#81~x3~Q11~14#80~x3~K12~14	1b498fed-c3a7-4a7d-987c-40868b81c5a5	BPA##x#{ABCDEFGHIKLMPQRSTVWY}#0#1##20	0.0150376
105	613.808	4	2452.21	2452.2	3.12591	[NRxDEIK]	>HJURP-Y577x	575	581	[LNPDPHFQGFQK]	>HJURP-Y577x	627	638	20181124_Q2_U3_1-2_AB_SA_DOP_20181116_HJ1.14040.14040.4 File:"20181124_Q2_U3_1-2_AB_SA_DOP_20181116_HJ1.raw". NativeID:"controllerType=0 controllerNumber=1 scan=14040"	TRUE	1519	null	2653.63		x3	P5	91~x3~L1~0#103~x3~P3~1#103~x3~D4~1#105~x3~P5~11#100~x3~H6~11#-1~x3~F7~11#-1~x3~Q8~11#-1~x3~G9~11#-1~x3~F10~11#-1~x3~Q11~11#-1~x3~K12~11	481d8914-fe43-412d-b74e-25acf442fa4d	BPA##x#{ABCDEFGHIKLMPQRSTVWY}#0#1##20	0.00394477
107	818.076	3	2452.21	2452.2	3.14944	[NRxDEIK]	>HJURP-Y577x	575	581	[LNPDPHFQGFQK]	>HJURP-Y577x	627	638	20181124_Q2_U3_1-2_AB_SA_DOP_20181116_HJ1.15392.15392.3 File:"20181124_Q2_U3_1-2_AB_SA_DOP_20181116_HJ1.raw". NativeID:"controllerType=0 controllerNumber=1 scan=15392"	TRUE	1780	null	2825.28		x3	P5	99~x3~L1~0#105~x3~P3~1#105~x3~D4~1#107~x3~P5~11#89~x3~H6~11#88~x3~F7~11#87~x3~Q8~11#85~x3~G9~11#85~x3~F10~11#81~x3~Q11~11#79~x3~K12~11	f898c567-da93-41f2-9076-f86ffd30a7c1	BPA##x#{ABCDEFGHIKLMPQRSTVWY}#0#1##20	0.00411523
82	818.076	3	2452.21	2452.2	3.18474	[NRxDEIK]	>HJURP-Y577x	575	581	[LNPDPHFQGFQK]	>HJURP-Y577x	627	638	20181124_Q2_U3_1-2_AB_SA_DOP_20181116_HJ1.12882.12882.3 File:"20181124_Q2_U3_1-2_AB_SA_DOP_20181116_HJ1.raw". NativeID:"controllerType=0 controllerNumber=1 scan=12882"	TRUE	1310	null	2504.78		x3	K12	-1~x3~L1~0#61~x3~P3~1#62~x3~D4~1#76~x3~P5~4#89~x3~H6~4#89~x3~F7~7#81~x3~Q8~15#82~x3~G9~15#82~x3~F10~15#82~x3~Q11~15#82~x3~K12~15	e9928c3c-e4aa-4943-a61c-6dee19204f2b	BPA##x#{ABCDEFGHIKLMPQRSTVWY}#0#1##20	0.0145985
72	613.809	4	2452.21	2452.2	3.27986	[NRxDEIK]	>HJURP-Y577x	575	581	[LNPDPHFQGFQK]	>HJURP-Y577x	627	638	20181124_Q2_U3_1-2_AB_SA_DOP_20181116_HJ1.14380.14380.4 File:"20181124_Q2_U3_1-2_AB_SA_DOP_20181116_HJ1.raw". NativeID:"controllerType=0 controllerNumber=1 scan=14380"	TRUE	1580	null	2696.49		x3	P5	83~x3~L1~1#84~x3~P3~1#84~x3~D4~1#72~x3~P5~12#67~x3~H6~12#-1~x3~F7~12#-1~x3~Q8~12#-1~x3~G9~12#-1~x3~F10~12#-1~x3~Q11~12#-1~x3~K12~12	fb09a74d-03d3-4607-a771-166c48f69ebf	BPA##x#{ABCDEFGHIKLMPQRSTVWY}#0#1##20	0.0395137
110	818.076	3	2452.21	2452.2	3.31344	[NRxDEIK]	>HJURP-Y577x	575	581	[LNPDPHFQGFQK]	>HJURP-Y577x	627	638	20181124_Q2_U3_1-2_AB_SA_DOP_20181116_HJ1.14262.14262.3 File:"20181124_Q2_U3_1-2_AB_SA_DOP_20181116_HJ1.raw". NativeID:"controllerType=0 controllerNumber=1 scan=14262"	TRUE	1562	null	2681.53		x3	P5	102~x3~L1~0#114~x3~P3~2#114~x3~D4~2#110~x3~P5~11#90~x3~H6~11#-1~x3~F7~11#90~x3~Q8~11#87~x3~G9~11#87~x3~F10~11#82~x3~Q11~11#80~x3~K12~11	0db08e71-b540-4608-9342-6e10d1ddc271	BPA##x#{ABCDEFGHIKLMPQRSTVWY}#0#1##20	0.0043573
103	818.076	3	2452.21	2452.2	3.61823	[NRxDEIK]	>HJURP-Y577x	575	581	[LNPDPHFQGFQK]	>HJURP-Y577x	627	638	20181124_Q2_U3_1-2_AB_SA_DOP_20181116_HJ1.13744.13744.3 File:"20181124_Q2_U3_1-2_AB_SA_DOP_20181116_HJ1.raw". NativeID:"controllerType=0 controllerNumber=1 scan=13744"	TRUE	1460	null	2616.69		x3	P5	-1~x3~L1~0#98~x3~P3~1#98~x3~D4~1#103~x3~P5~11#100~x3~H6~11#95~x3~F7~11#79~x3~Q8~11#77~x3~G9~11#77~x3~F10~11#77~x3~Q11~11#77~x3~K12~11	b005848d-15c8-4d9c-93f3-8343f0243946	BPA##x#{ABCDEFGHIKLMPQRSTVWY}#0#1##20	0.00578035
106	818.077	3	2452.21	2452.2	4.30861	[NRxDEIK]	>HJURP-Y577x	575	581	[LNPDPHFQGFQK]	>HJURP-Y577x	627	638	20181124_Q2_U3_1-2_AB_SA_DOP_20181116_HJ1.14472.14472.3 File:"20181124_Q2_U3_1-2_AB_SA_DOP_20181116_HJ1.raw". NativeID:"controllerType=0 controllerNumber=1 scan=14472"	TRUE	1603	null	2708.12		x3	Q8	118~x3~L1~0#125~x3~P3~1#123~x3~D4~1#119~x3~P5~4#113~x3~H6~4#108~x3~F7~4#106~x3~Q8~16#92~x3~G9~16#92~x3~F10~16#86~x3~Q11~16#-1~x3~K12~16	0cf9309b-ea3b-4caf-b937-490f23d7e549	BPA##x#{ABCDEFGHIKLMPQRSTVWY}#0#1##20	0.00408998
97	535.532	4	2139.11	2139.1	1.98568	[NRxDEIK]	>HJURP-Y577x	575	581	[LPSSPLGBRK]	>HJURP-Y577x	639	648	20181124_Q2_U3_1-2_AB_SA_DOP_20181116_HJ1.10411.10411.4 File:"20181124_Q2_U3_1-2_AB_SA_DOP_20181116_HJ1.raw". NativeID:"controllerType=0 controllerNumber=1 scan=10411"	TRUE	912	null	2194.3		x3	B8	-1~x3~L1~1#35~x3~P2~2#61~x3~S3~3#75~x3~S4~4#90~x3~P5~6#92~x3~L6~6#95~x3~G7~11#97~x3~B8~21#97~x3~R9~21#97~x3~K10~21	750a156b-6752-4fd3-9c36-3bcc10b86ffb	BPA##x#{ABCDEFGHIKLMPQRSTVWY}#0#1##20	0.00833333
154	713.708	3	2139.11	2139.1	3.18277	[NRxDEIK]	>HJURP-Y577x	575	581	[LPSSPLGBRK]	>HJURP-Y577x	639	648	20181124_Q2_U3_1-2_AB_SA_DOP_20181116_HJ1.10393.10393.3 File:"20181124_Q2_U3_1-2_AB_SA_DOP_20181116_HJ1.raw". NativeID:"controllerType=0 controllerNumber=1 scan=10393"	TRUE	909	null	2191.77		x3	B8	-1~x3~L1~1#79~x3~P2~2#106~x3~S3~3#129~x3~S4~4#150~x3~P5~6#150~x3~L6~6#154~x3~G7~18#154~x3~B8~18#153~x3~R9~18#150~x3~K10~18	425a6aa5-fe5a-47f8-aa89-ed013a991a4c	BPA##x#{ABCDEFGHIKLMPQRSTVWY}#0#1##20	0
113	948.813	3	2844.43	2844.42	1.88921	[NRxDEIK]	>HJURP-Y577x	575	581	[SLLGSTAIEAPSSTBVAR]	>HJURP-Y577x	649	666	20181124_Q2_U3_1-2_AB_SA_DOP_20181116_HJ1.15387.15387.3 File:"20181124_Q2_U3_1-2_AB_SA_DOP_20181116_HJ1.raw". NativeID:"controllerType=0 controllerNumber=1 scan=15387"	TRUE	1779	null	2824.39		x3	G4	104~x3~S1~4#104~x3~L2~4#107~x3~L3~7#113~x3~G4~13#113~x3~S5~13#111~x3~T6~13#109~x3~A7~13#102~x3~I8~8#95~x3~E9~5#92~x3~A10~4#-1~x3~P11~0#-1~x3~S12~0#76~x3~S13~0#76~x3~T14~0#77~x3~B15~0#79~x3~V16~0#79~x3~A17~0#79~x3~R18~0	71add7cc-a287-4808-af42-a8329e7feb7f	BPA##x#{ABCDEFGHIKLMPQRSTVWY}#0#1##20	0.004662
80	711.862	4	2844.43	2844.42	2.49939	[NRxDEIK]	>HJURP-Y577x	575	581	[SLLGSTAIEAPSSTBVAR]	>HJURP-Y577x	649	666	20181124_Q2_U3_1-2_AB_SA_DOP_20181116_HJ1.15398.15398.4 File:"20181124_Q2_U3_1-2_AB_SA_DOP_20181116_HJ1.raw". NativeID:"controllerType=0 controllerNumber=1 scan=15398"	TRUE	1781	null	2825.77		x3	T6	76~x3~S1~11#76~x3~L2~11#76~x3~L3~11#78~x3~G4~11#79~x3~S5~11#80~x3~T6~11#79~x3~A7~6#76~x3~I8~5#72~x3~E9~4#64~x3~A10~4#23~x3~P11~0#-1~x3~S12~0#-1~x3~S13~1#-1~x3~T14~1#-1~x3~B15~2#-1~x3~V16~2#-1~x3~A17~2#-1~x3~R18~2	be18c191-a07b-47d4-89d0-506e3d86cb0a	BPA##x#{ABCDEFGHIKLMPQRSTVWY}#0#1##20	0.0183908
67	569.691	5	2844.43	2844.42	2.93271	[NRxDEIK]	>HJURP-Y577x	575	581	[SLLGSTAIEAPSSTBVAR]	>HJURP-Y577x	649	666	20181124_Q2_U3_1-2_AB_SA_DOP_20181116_HJ1.18474.18474.5 File:"20181124_Q2_U3_1-2_AB_SA_DOP_20181116_HJ1.raw". NativeID:"controllerType=0 controllerNumber=1 scan=18474"	TRUE	2573	null	3217.51		x3	P11	-1~x3~S1~0#-1~x3~L2~0#-1~x3~L3~0#-1~x3~G4~0#-1~x3~S5~0#-1~x3~T6~0#-1~x3~A7~0#-1~x3~I8~0#-1~x3~E9~4#-1~x3~A10~4#67~x3~P11~10#65~x3~S12~10#61~x3~S13~10#58~x3~T14~10#-1~x3~B15~10#-1~x3~V16~10#-1~x3~A17~10#-1~x3~R18~10	eb88e44e-1cfc-492e-aa92-1f965d74d772	BPA##x#{ABCDEFGHIKLMPQRSTVWY}#0#1##20	0.0500472
122	948.814	3	2844.43	2844.42	3.04139	[NRxDEIK]	>HJURP-Y577x	575	581	[SLLGSTAIEAPSSTBVAR]	>HJURP-Y577x	649	666	20181124_Q2_U3_1-2_AB_SA_DOP_20181116_HJ1.15853.15853.3 File:"20181124_Q2_U3_1-2_AB_SA_DOP_20181116_HJ1.raw". NativeID:"controllerType=0 controllerNumber=1 scan=15853"	TRUE	1884	null	2883.43		x3	L2	122~x3~S1~18#122~x3~L2~18#119~x3~L3~7#117~x3~G4~7#119~x3~S5~7#117~x3~T6~7#109~x3~A7~6#99~x3~I8~5#89~x3~E9~4#89~x3~A10~4#-1~x3~P11~0#-1~x3~S12~0#-1~x3~S13~1#-1~x3~T14~1#-1~x3~B15~2#-1~x3~V16~2#-1~x3~A17~2#-1~x3~R18~2	3dfcc500-dfc5-40cb-94d1-412fe1f470a0	BPA##x#{ABCDEFGHIKLMPQRSTVWY}#0#1##20	0.00326797
102	766.044	3	2296.12	2296.11	2.48167	[NRxDEIK]	>HJURP-Y577x	575	581	[DGTRDHQFPAK]	>HJURP-Y577x	671	681	20181124_Q2_U3_1-2_AB_SA_DOP_20181116_HJ1.8930.8930.3 File:"20181124_Q2_U3_1-2_AB_SA_DOP_20181116_HJ1.raw". NativeID:"controllerType=0 controllerNumber=1 scan=8930"	TRUE	730	null	2002.3		x3	D5	-1~x3~D1~1#100~x3~G2~16#100~x3~T3~16#100~x3~R4~16#102~x3~D5~16#-1~x3~H6~16#-1~x3~Q7~1#-1~x3~F8~1#-1~x3~P9~4#-1~x3~A10~4#-1~x3~K11~4	a7f5739d-724e-4c92-ac34-abde1ca07ca7	BPA##x#{ABCDEFGHIKLMPQRSTVWY}#0#1##20	0.00568182
135	574.785	4	2296.12	2296.11	3.62098	[NRxDEIK]	>HJURP-Y577x	575	581	[DGTRDHQFPAK]	>HJURP-Y577x	671	681	20181124_Q2_U3_1-2_AB_SA_DOP_20181116_HJ1.9059.9059.4 File:"20181124_Q2_U3_1-2_AB_SA_DOP_20181116_HJ1.raw". NativeID:"controllerType=0 controllerNumber=1 scan=9059"	TRUE	740	null	2019.8		x3	P9	-1~x3~D1~0#-1~x3~G2~9#-1~x3~T3~9#-1~x3~R4~9#-1~x3~D5~9#-1~x3~H6~9#-1~x3~Q7~9#-1~x3~F8~9#135~x3~P9~9#130~x3~A10~9#129~x3~K11~9	9803951f-5b3b-44b4-a6c6-99f45675c222	BPA##x#{ABCDEFGHIKLMPQRSTVWY}#0#1##20	0
107	759.396	3	2276.17	2276.17	1.79284	[NRxDEIK]	>HJURP-Y577x	575	581	[DHQFPAKRPR]	>HJURP-Y577x	675	684	20181124_Q2_U3_1-2_AB_SA_DOP_20181116_HJ1.6501.6501.3 File:"20181124_Q2_U3_1-2_AB_SA_DOP_20181116_HJ1.raw". NativeID:"controllerType=0 controllerNumber=1 scan=6501"	TRUE	450	null	1688.7		x3	P9	-1~x3~D1~1#83~x3~H2~10#86~x3~Q3~10#104~x3~F4~10#104~x3~P5~10#104~x3~A6~10#104~x3~K7~10#104~x3~R8~10#107~x3~P9~10#104~x3~R10~10	ed2bf8f9-9bb4-4d80-b22c-b39dd4027cd9	BPA##x#{ABCDEFGHIKLMPQRSTVWY}#0#1##20	0.00411523

## Sheet: F584Bpa
Cross-links identified using HJURP F584Bpa
Score	m/z	Charge	M+H+	Calculated Mass	Deviation in ppm	Peptide 1	Protein 1	From	To	Peptide2	Protein 2	From2	To3	Scan number	is Selected in Table	Candidate identifier	Folder Number	Retention time in sec	miscellaneous	best linkage position peptide 1	best linkage position peptide 2	All linkage positions	Spectrum UUID	-	local False discovery rate
125	967.458	2	1933.91	1933.91	-0.555523	[EExDK]	>HJURP-F584x	582	586	[SLTQMEDVLK]	>Mis18A	204	213	20181124_Q2_U3_1-10_AB_SA_DOP_20181116_HJ2.15845.15845.2 File:"20181124_Q2_U3_1-10_AB_SA_DOP_20181116_HJ2.raw". NativeID:"controllerType=0 controllerNumber=1 scan=15845"	TRUE	1730	null	2822.06		x3	M5	-1~x3~S1~10#107~x3~L2~10#113~x3~T3~10#119~x3~Q4~10#125~x3~M5~10#-1~x3~E6~10#-1~x3~D7~10#-1~x3~V8~10#-1~x3~L9~10#-1~x3~K10~10	8aac043c-c3f8-49c4-a8ef-e74d14a18e1c	BPA##x#{ABCDEFGHIKLMPQRSTVWY}#0#1##20	0.00358423
90	685.566	4	2739.24	2739.24	3.099	[GHFBLSSDK]	>Mis18B	160	168	[NRYDEIKEExDK]	>HJURP-F584x	575	586	20181124_Q2_U3_1-10_AB_SA_DOP_20181116_HJ2.12904.12904.4 File:"20181124_Q2_U3_1-10_AB_SA_DOP_20181116_HJ2.raw". NativeID:"controllerType=0 controllerNumber=1 scan=12904"	TRUE	1145	null	2420.62		S7	x10	-1~G1~x10~1#-1~H2~x10~1#101~F3~x10~8#105~B4~x10~8#99~L5~x10~4#96~S6~x10~4#90~S7~x10~23#88~D8~x10~23#86~K9~x10~23	f65890f3-608c-44a5-8cec-db96e05e0c46	BPA##x#{ABCDEFGHIKLMPQRSTVWY}#0#1##20	0.0234375
99	416.866	3	1248.58	1248.58	1.44259	[SLMK]	>Mis18B	212	215	[EExDK]	>HJURP-F584x	582	586	20181124_Q2_U3_1-10_AB_SA_DOP_20181116_HJ2.9401.9401.3 File:"20181124_Q2_U3_1-10_AB_SA_DOP_20181116_HJ2.raw". NativeID:"controllerType=0 controllerNumber=1 scan=9401"	TRUE	649	null	1936.97		M3	x3	63~S1~x3~25#66~L2~x3~25#99~M3~x3~25#83~K4~x3~25	72ceb8b1-734b-4e27-baae-296e53a4af02	BPA##x#{ABCDEFGHIKLMPQRSTVWY}#0#1##20	0.0143541
153	624.795	2	1248.58	1248.58	1.57905	[SLMK]	>Mis18B	212	215	[EExDK]	>HJURP-F584x	582	586	20181124_Q2_U3_1-10_AB_SA_DOP_20181116_HJ2.8773.8773.2 File:"20181124_Q2_U3_1-10_AB_SA_DOP_20181116_HJ2.raw". NativeID:"controllerType=0 controllerNumber=1 scan=8773"	TRUE	602	null	1846.47		M3	x3	-1~S1~x3~25#-1~L2~x3~25#153~M3~x3~25#116~K4~x3~25	e67dc84d-82a3-4409-ae9f-6380cc3df525	BPA##x#{ABCDEFGHIKLMPQRSTVWY}#0#1##20	0
172	624.796	2	1248.59	1248.58	2.95376	[SLMK]	>Mis18B	212	215	[EExDK]	>HJURP-F584x	582	586	20181124_Q2_U3_1-10_AB_SA_DOP_20181116_HJ2.10371.10371.2 File:"20181124_Q2_U3_1-10_AB_SA_DOP_20181116_HJ2.raw". NativeID:"controllerType=0 controllerNumber=1 scan=10371"	TRUE	738	null	2073.5		M3	x3	144~S1~x3~25#144~L2~x3~25#172~M3~x3~25#135~K4~x3~25	9e81b3f1-adf2-4cf6-9f4d-a91336918521	BPA##x#{ABCDEFGHIKLMPQRSTVWY}#0#1##20	0
197	624.798	2	1248.59	1248.58	5.42654	[SLMK]	>Mis18B	212	215	[EExDK]	>HJURP-F584x	582	586	20181124_Q2_U3_1-10_AB_SA_DOP_20181116_HJ2.9394.9394.2 File:"20181124_Q2_U3_1-10_AB_SA_DOP_20181116_HJ2.raw". NativeID:"controllerType=0 controllerNumber=1 scan=9394"	TRUE	648	null	1935.83		M3	x3	158~S1~x3~4#158~L2~x3~4#197~M3~x3~45#-1~K4~x3~45	ed6658e3-cbeb-49df-9201-b9da2314bdc3	BPA##x#{ABCDEFGHIKLMPQRSTVWY}#0#1##20	0
95	679.329	3	2035.97	2035.97	-1.13154	[VEIEK]	>Mis18A	199	203	[YDEIKEExDK]	>HJURP-F584x	577	586	20181124_Q2_U3_1-10_AB_SA_DOP_20181116_HJ2.6884.6884.3 File:"20181124_Q2_U3_1-10_AB_SA_DOP_20181116_HJ2.raw". NativeID:"controllerType=0 controllerNumber=1 scan=6884"	TRUE	381	null	1576.34		E4	x8	-1~V1~x8~3#-1~E2~x8~3#95~I3~x8~31#95~E4~x8~31#86~K5~x8~31	c5a1d948-6d62-4f05-b7b3-9d607e70714a	BPA##x#{ABCDEFGHIKLMPQRSTVWY}#0#1##20	0.020558
103	679.33	3	2035.98	2035.97	0.42834	[VEIEK]	>Mis18A	199	203	[YDEIKEExDK]	>HJURP-F584x	577	586	20181124_Q2_U3_1-10_AB_SA_DOP_20181116_HJ2.6073.6073.3 File:"20181124_Q2_U3_1-10_AB_SA_DOP_20181116_HJ2.raw". NativeID:"controllerType=0 controllerNumber=1 scan=6073"	TRUE	222	null	1450.89		E4	x8	-1~V1~x8~3#-1~E2~x8~3#103~I3~x8~31#103~E4~x8~31#90~K5~x8~31	5489af8d-504c-462a-9834-cc20de79b0fd	BPA##x#{ABCDEFGHIKLMPQRSTVWY}#0#1##20	0.00896057
81	857.431	2	1713.85	1713.84	6.09584	[EExDK]	>HJURP-F584x	582	586	[QREIEIR]	>HJURP-F584x	431	437	20181124_Q2_U3_1-10_AB_SA_DOP_20181116_HJ2.18649.18649.2 File:"20181124_Q2_U3_1-10_AB_SA_DOP_20181116_HJ2.raw". NativeID:"controllerType=0 controllerNumber=1 scan=18649"	TRUE	2459	null	3201.35		x3	E5	-1~x3~Q1~14#-1~x3~R2~14#-1~x3~E3~14#81~x3~I4~14#81~x3~E5~14#-1~x3~I6~14#-1~x3~R7~14	bc03b0f2-681d-4a06-8512-768307b6547d	BPA##x#{ABCDEFGHIKLMPQRSTVWY}#0#1##20	0.0468037
88	448.716	4	1791.84	1791.84	0.64148	[EExDK]	>HJURP-F584x	582	586	[EVPGHGRNR]	>HJURP-F584x	568	576	20181124_Q2_U3_1-10_AB_SA_DOP_20181116_HJ2.5425.5425.4 File:"20181124_Q2_U3_1-10_AB_SA_DOP_20181116_HJ2.raw". NativeID:"controllerType=0 controllerNumber=1 scan=5425"	TRUE	121	null	1347.1		x3	G4	-1~x3~E1~1#-1~x3~V2~1#69~x3~P3~5#88~x3~G4~18#88~x3~H5~18#88~x3~G6~18#88~x3~R7~18#86~x3~R9~18	8c20690f-b87c-47c1-ae14-461f08d8a90c	BPA##x#{ABCDEFGHIKLMPQRSTVWY}#0#1##20	0.0291508
137	597.953	3	1791.84	1791.84	1.21134	[EExDK]	>HJURP-F584x	582	586	[EVPGHGRNR]	>HJURP-F584x	568	576	20181124_Q2_U3_1-10_AB_SA_DOP_20181116_HJ2.5401.5401.3 File:"20181124_Q2_U3_1-10_AB_SA_DOP_20181116_HJ2.raw". NativeID:"controllerType=0 controllerNumber=1 scan=5401"	TRUE	115	null	1344.19		x3	G4	-1~x3~E1~1#113~x3~V2~3#137~x3~P3~18#137~x3~G4~18#-1~x3~H5~18#-1~x3~G6~18#-1~x3~R7~18#-1~x3~R9~5	09580f35-bc65-4609-a634-feac9943bbb0	BPA##x#{ABCDEFGHIKLMPQRSTVWY}#0#1##20	0.00512821
132	765.039	3	2293.1	2293.1	1.7476	[SVSPSK]	>HJURP-F584x	555	560	[NRYDEIKEExDK]	>HJURP-F584x	575	586	20181124_Q2_U3_1-10_AB_SA_DOP_20181116_HJ2.11312.11312.3 File:"20181124_Q2_U3_1-10_AB_SA_DOP_20181116_HJ2.raw". NativeID:"controllerType=0 controllerNumber=1 scan=11312"	TRUE	863	null	2203.48		P4	x10	-1~S1~x10~2#98~V2~x10~2#109~S3~x10~9#132~P4~x10~28#-1~S5~x10~28#-1~K6~x10~28	a8268875-d482-4ddf-8466-8693183ca317	BPA##x#{ABCDEFGHIKLMPQRSTVWY}#0#1##20	0.00438596
125	574.031	4	2293.1	2293.1	2.0625	[SVSPSK]	>HJURP-F584x	555	560	[NRYDEIKEExDK]	>HJURP-F584x	575	586	20181124_Q2_U3_1-10_AB_SA_DOP_20181116_HJ2.11596.11596.4 File:"20181124_Q2_U3_1-10_AB_SA_DOP_20181116_HJ2.raw". NativeID:"controllerType=0 controllerNumber=1 scan=11596"	TRUE	903	null	2241.5		P4	x10	98~S1~x10~2#98~V2~x10~2#109~S3~x10~9#125~P4~x10~28#122~S5~x10~28#122~K6~x10~28	5aed819d-0f3d-44ba-aac0-7ae1408973fa	BPA##x#{ABCDEFGHIKLMPQRSTVWY}#0#1##20	0.00358423
110	574.031	4	2293.1	2293.1	2.08364	[SVSPSK]	>HJURP-F584x	555	560	[NRYDEIKEExDK]	>HJURP-F584x	575	586	20181124_Q2_U3_1-10_AB_SA_DOP_20181116_HJ2.11761.11761.4 File:"20181124_Q2_U3_1-10_AB_SA_DOP_20181116_HJ2.raw". NativeID:"controllerType=0 controllerNumber=1 scan=11761"	TRUE	922	null	2263.17		P4	x10	-1~S1~x10~2#-1~V2~x10~2#110~S3~x10~23#110~P4~x10~23#106~S5~x10~23#106~K6~x10~23	8e960d9d-cf79-411f-a6be-079a8efac94c	BPA##x#{ABCDEFGHIKLMPQRSTVWY}#0#1##20	0.0042735
139	765.04	3	2293.1	2293.1	2.57039	[SVSPSK]	>HJURP-F584x	555	560	[NRYDEIKEExDK]	>HJURP-F584x	575	586	20181124_Q2_U3_1-10_AB_SA_DOP_20181116_HJ2.11718.11718.3 File:"20181124_Q2_U3_1-10_AB_SA_DOP_20181116_HJ2.raw". NativeID:"controllerType=0 controllerNumber=1 scan=11718"	TRUE	920	null	2257.48		P4	x10	113~S1~x10~2#113~V2~x10~2#122~S3~x10~9#139~P4~x10~28#-1~S5~x10~28#-1~K6~x10~28	bfa18a78-71f4-409e-aadb-07a3cab16d44	BPA##x#{ABCDEFGHIKLMPQRSTVWY}#0#1##20	0.00546448
93	574.032	4	2293.1	2293.1	2.61419	[SVSPSK]	>HJURP-F584x	555	560	[NRYDEIKEExDK]	>HJURP-F584x	575	586	20181124_Q2_U3_1-10_AB_SA_DOP_20181116_HJ2.10497.10497.4 File:"20181124_Q2_U3_1-10_AB_SA_DOP_20181116_HJ2.raw". NativeID:"controllerType=0 controllerNumber=1 scan=10497"	TRUE	753	null	2090.48		P4	x10	83~S1~x10~2#83~V2~x10~2#93~S3~x10~23#93~P4~x10~23#88~S5~x10~23#86~K6~x10~23	c8eb43bb-076d-443f-a7fb-3757dcf38d85	BPA##x#{ABCDEFGHIKLMPQRSTVWY}#0#1##20	0.0206612
121	574.032	4	2293.11	2293.1	3.57003	[SVSPSK]	>HJURP-F584x	555	560	[NRYDEIKEExDK]	>HJURP-F584x	575	586	20181124_Q2_U3_1-10_AB_SA_DOP_20181116_HJ2.10956.10956.4 File:"20181124_Q2_U3_1-10_AB_SA_DOP_20181116_HJ2.raw". NativeID:"controllerType=0 controllerNumber=1 scan=10956"	TRUE	810	null	2155.27		P4	x10	78~S1~x10~2#78~V2~x10~2#90~S3~x10~9#121~P4~x10~28#118~S5~x10~28#118~K6~x10~28	94c29bde-d500-47f9-aa4a-bc0efece7d38	BPA##x#{ABCDEFGHIKLMPQRSTVWY}#0#1##20	0.00326797
117	765.04	3	2293.11	2293.1	3.71888	[SVSPSK]	>HJURP-F584x	555	560	[NRYDEIKEExDK]	>HJURP-F584x	575	586	20181124_Q2_U3_1-10_AB_SA_DOP_20181116_HJ2.11011.11011.3 File:"20181124_Q2_U3_1-10_AB_SA_DOP_20181116_HJ2.raw". NativeID:"controllerType=0 controllerNumber=1 scan=11011"	TRUE	819	null	2163.07		P4	x10	-1~S1~x10~3#106~V2~x10~3#100~S3~x10~3#117~P4~x10~30#-1~S5~x10~30#-1~K6~x10~30	8772ebc5-5d77-4a03-8e60-c309789612fe	BPA##x#{ABCDEFGHIKLMPQRSTVWY}#0#1##20	0.00268817
117	612.805	4	2448.2	2448.19	1.33906	[TLSVPDK]	>HJURP-F584x	561	567	[NRYDEIKEExDK]	>HJURP-F584x	575	586	20181124_Q2_U3_1-10_AB_SA_DOP_20181116_HJ2.14319.14319.4 File:"20181124_Q2_U3_1-10_AB_SA_DOP_20181116_HJ2.raw". NativeID:"controllerType=0 controllerNumber=1 scan=14319"	TRUE	1404	null	2612.25		L2	x10	117~T1~x10~34#117~L2~x10~34#110~S3~x10~12#111~V4~x10~12#106~P5~x10~2#102~D6~x10~2#100~K7~x10~2	efc0f554-70b9-492d-8b02-a97d49be6287	BPA##x#{ABCDEFGHIKLMPQRSTVWY}#0#1##20	0.00268817
117	816.738	3	2448.2	2448.19	2.4167	[TLSVPDK]	>HJURP-F584x	561	567	[NRYDEIKEExDK]	>HJURP-F584x	575	586	20181124_Q2_U3_1-10_AB_SA_DOP_20181116_HJ2.14472.14472.3 File:"20181124_Q2_U3_1-10_AB_SA_DOP_20181116_HJ2.raw". NativeID:"controllerType=0 controllerNumber=1 scan=14472"	TRUE	1442	null	2632.64		V4	x10	118~T1~x10~4#118~L2~x10~4#116~S3~x10~36#117~V4~x10~36#-1~P5~x10~5#-1~D6~x10~5#-1~K7~x10~5	96b12231-22fe-4775-93f9-e134ab5d585c	BPA##x#{ABCDEFGHIKLMPQRSTVWY}#0#1##20	0.00268817
113	612.805	4	2448.2	2448.19	2.8417	[TLSVPDK]	>HJURP-F584x	561	567	[NRYDEIKEExDK]	>HJURP-F584x	575	586	20181124_Q2_U3_1-10_AB_SA_DOP_20181116_HJ2.14479.14479.4 File:"20181124_Q2_U3_1-10_AB_SA_DOP_20181116_HJ2.raw". NativeID:"controllerType=0 controllerNumber=1 scan=14479"	TRUE	1444	null	2633.77		P5	x10	126~T1~x10~10#126~L2~x10~10#117~S3~x10~1#117~V4~x10~1#113~P5~x10~25#109~D6~x10~25#106~K7~x10~25	d7772b6b-03ed-4ee1-a1e7-c872b09cfa4b	BPA##x#{ABCDEFGHIKLMPQRSTVWY}#0#1##20	0.00472813
101	612.806	4	2448.2	2448.19	3.11751	[TLSVPDK]	>HJURP-F584x	561	567	[NRYDEIKEExDK]	>HJURP-F584x	575	586	20181124_Q2_U3_1-10_AB_SA_DOP_20181116_HJ2.14637.14637.4 File:"20181124_Q2_U3_1-10_AB_SA_DOP_20181116_HJ2.raw". NativeID:"controllerType=0 controllerNumber=1 scan=14637"	TRUE	1480	null	2655.2		P5	x10	-1~T1~x10~4#-1~L2~x10~4#91~S3~x10~4#102~V4~x10~4#101~P5~x10~26#97~D6~x10~26#97~K7~x10~26	6f2ea2b3-f9e4-404d-a010-aeed5a14c030	BPA##x#{ABCDEFGHIKLMPQRSTVWY}#0#1##20	0.0117845
117	612.806	4	2448.2	2448.19	3.23143	[TLSVPDK]	>HJURP-F584x	561	567	[NRYDEIKEExDK]	>HJURP-F584x	575	586	20181124_Q2_U3_1-10_AB_SA_DOP_20181116_HJ2.15095.15095.4 File:"20181124_Q2_U3_1-10_AB_SA_DOP_20181116_HJ2.raw". NativeID:"controllerType=0 controllerNumber=1 scan=15095"	TRUE	1584	null	2718.61		L2	x10	117~T1~x10~39#117~L2~x10~39#114~S3~x10~4#104~V4~x10~4#85~P5~x10~4#81~D6~x10~4#80~K7~x10~4	3df966e0-037b-4258-9c4b-ec03c42af2bb	BPA##x#{ABCDEFGHIKLMPQRSTVWY}#0#1##20	0.00268817
120	816.739	3	2448.2	2448.19	3.53216	[TLSVPDK]	>HJURP-F584x	561	567	[NRYDEIKEExDK]	>HJURP-F584x	575	586	20181124_Q2_U3_1-10_AB_SA_DOP_20181116_HJ2.16138.16138.3 File:"20181124_Q2_U3_1-10_AB_SA_DOP_20181116_HJ2.raw". NativeID:"controllerType=0 controllerNumber=1 scan=16138"	TRUE	1815	null	2859.76		P5	x10	-1~T1~x10~1#-1~L2~x10~1#92~S3~x10~7#102~V4~x10~7#120~P5~x10~26#119~D6~x10~26#115~K7~x10~26	67443fe6-7a31-4499-b2a6-fb894e4b2d37	BPA##x#{ABCDEFGHIKLMPQRSTVWY}#0#1##20	0.00308642
108	816.739	3	2448.2	2448.19	3.90712	[TLSVPDK]	>HJURP-F584x	561	567	[NRYDEIKEExDK]	>HJURP-F584x	575	586	20181124_Q2_U3_1-10_AB_SA_DOP_20181116_HJ2.17144.17144.3 File:"20181124_Q2_U3_1-10_AB_SA_DOP_20181116_HJ2.raw". NativeID:"controllerType=0 controllerNumber=1 scan=17144"	TRUE	2069	null	2997.48		P5	x10	-1~T1~x10~2#-1~L2~x10~2#88~S3~x10~2#97~V4~x10~2#108~P5~x10~29#104~D6~x10~29#104~K7~x10~29	ce98fd72-07dc-4969-b271-2a78129d269d	BPA##x#{ABCDEFGHIKLMPQRSTVWY}#0#1##20	0.00401606
109	612.806	4	2448.2	2448.19	3.9727	[TLSVPDK]	>HJURP-F584x	561	567	[NRYDEIKEExDK]	>HJURP-F584x	575	586	20181124_Q2_U3_1-10_AB_SA_DOP_20181116_HJ2.16180.16180.4 File:"20181124_Q2_U3_1-10_AB_SA_DOP_20181116_HJ2.raw". NativeID:"controllerType=0 controllerNumber=1 scan=16180"	TRUE	1828	null	2866.01		P5	x10	-1~T1~x10~2#-1~L2~x10~2#87~S3~x10~2#97~V4~x10~2#109~P5~x10~29#105~D6~x10~29#108~K7~x10~29	d2c39c20-1719-4254-9620-fe5d283f4de6	BPA##x#{ABCDEFGHIKLMPQRSTVWY}#0#1##20	0.00411523
99	758.027	3	2272.07	2272.06	2.77087	[YBLK]	>HJURP-F584x	591	594	[NRYDEIKEExDK]	>HJURP-F584x	575	586	20181124_Q2_U3_1-10_AB_SA_DOP_20181116_HJ2.12959.12959.3 File:"20181124_Q2_U3_1-10_AB_SA_DOP_20181116_HJ2.raw". NativeID:"controllerType=0 controllerNumber=1 scan=12959"	TRUE	1158	null	2428.11		B2	x10	99~Y1~x10~25#99~B2~x10~25#-1~L3~x10~25#-1~K4~x10~25	8aad4f3a-c72d-42a3-9fc2-5b7b225bfab8	BPA##x#{ABCDEFGHIKLMPQRSTVWY}#0#1##20	0.0143541
85	568.772	4	2272.07	2272.06	3.1556	[YBLK]	>HJURP-F584x	591	594	[NRYDEIKEExDK]	>HJURP-F584x	575	586	20181124_Q2_U3_1-10_AB_SA_DOP_20181116_HJ2.12971.12971.4 File:"20181124_Q2_U3_1-10_AB_SA_DOP_20181116_HJ2.raw". NativeID:"controllerType=0 controllerNumber=1 scan=12971"	TRUE	1163	null	2429.66		L3	x10	81~Y1~x10~25#81~B2~x10~25#85~L3~x10~25#81~K4~x10~25	0f380229-089d-492a-9281-8edf97d625c4	BPA##x#{ABCDEFGHIKLMPQRSTVWY}#0#1##20	0.03663
119	568.772	4	2272.07	2272.06	3.18276	[YBLK]	>HJURP-F584x	591	594	[NRYDEIKEExDK]	>HJURP-F584x	575	586	20181124_Q2_U3_1-10_AB_SA_DOP_20181116_HJ2.14976.14976.4 File:"20181124_Q2_U3_1-10_AB_SA_DOP_20181116_HJ2.raw". NativeID:"controllerType=0 controllerNumber=1 scan=14976"	TRUE	1558	null	2702.04		Y1	x10	119~Y1~x10~25#92~B2~x10~25#89~L3~x10~25#85~K4~x10~25	0bbd988a-9000-48f5-b2dc-611967562fe2	BPA##x#{ABCDEFGHIKLMPQRSTVWY}#0#1##20	0.003003
97	455.219	5	2272.07	2272.06	4.04774	[YBLK]	>HJURP-F584x	591	594	[NRYDEIKEExDK]	>HJURP-F584x	575	586	20181124_Q2_U3_1-10_AB_SA_DOP_20181116_HJ2.14987.14987.5 File:"20181124_Q2_U3_1-10_AB_SA_DOP_20181116_HJ2.raw". NativeID:"controllerType=0 controllerNumber=1 scan=14987"	TRUE	1563	null	2703.57		Y1	x10	97~Y1~x10~25#-1~B2~x10~25#-1~L3~x10~25#-1~K4~x10~25	401f2fa2-2ea6-45fa-8140-5811554d6a0e	BPA##x#{ABCDEFGHIKLMPQRSTVWY}#0#1##20	0.0154321
156	794.375	3	2381.11	2381.11	0.804003	[ASMEVR]	>HJURP-F584x	612	617	[NRYDEIKEExDK]	>HJURP-F584x	575	586	20181124_Q2_U3_1-10_AB_SA_DOP_20181116_HJ2.14267.14267.3 File:"20181124_Q2_U3_1-10_AB_SA_DOP_20181116_HJ2.raw". NativeID:"controllerType=0 controllerNumber=1 scan=14267"	TRUE	1390	null	2605.76		A1	x10	156~A1~x10~23#-1~S2~x10~23#-1~M3~x10~23#-1~E4~x10~23#-1~V5~x10~2#-1~R6~x10~2	050cb583-c769-4d50-ad17-c3106a46a41c	BPA##x#{ABCDEFGHIKLMPQRSTVWY}#0#1##20	0
146	794.375	3	2381.11	2381.11	0.957801	[ASMEVR]	>HJURP-F584x	612	617	[NRYDEIKEExDK]	>HJURP-F584x	575	586	20181124_Q2_U3_1-10_AB_SA_DOP_20181116_HJ2.14043.14043.3 File:"20181124_Q2_U3_1-10_AB_SA_DOP_20181116_HJ2.raw". NativeID:"controllerType=0 controllerNumber=1 scan=14043"	TRUE	1342	null	2575.87		A1	x10	146~A1~x10~23#-1~S2~x10~23#-1~M3~x10~23#-1~E4~x10~23#-1~V5~x10~2#-1~R6~x10~2	46491f3d-3b34-485b-a4df-bc5bdf37e15f	BPA##x#{ABCDEFGHIKLMPQRSTVWY}#0#1##20	0
164	596.033	4	2381.11	2381.11	1.02916	[ASMEVR]	>HJURP-F584x	612	617	[NRYDEIKEExDK]	>HJURP-F584x	575	586	20181124_Q2_U3_1-10_AB_SA_DOP_20181116_HJ2.14220.14220.4 File:"20181124_Q2_U3_1-10_AB_SA_DOP_20181116_HJ2.raw". NativeID:"controllerType=0 controllerNumber=1 scan=14220"	TRUE	1379	null	2599.6		M3	x10	140~A1~x10~1#145~S2~x10~5#164~M3~x10~23#153~E4~x10~23#143~V5~x10~23#-1~R6~x10~23	d9bd479c-8ea4-4588-83e1-e961d9736446	BPA##x#{ABCDEFGHIKLMPQRSTVWY}#0#1##20	0
130	794.375	3	2381.11	2381.11	1.10594	[ASMEVR]	>HJURP-F584x	612	617	[NRYDEIKEExDK]	>HJURP-F584x	575	586	20181124_Q2_U3_1-10_AB_SA_DOP_20181116_HJ2.12529.12529.3 File:"20181124_Q2_U3_1-10_AB_SA_DOP_20181116_HJ2.raw". NativeID:"controllerType=0 controllerNumber=1 scan=12529"	TRUE	1096	null	2370.53		A1	x10	130~A1~x10~16#-1~S2~x10~16#-1~M3~x10~16#-1~E4~x10~16#-1~V5~x10~16#-1~R6~x10~16	d234bb91-c62f-4e65-92a1-7aa175a686a4	BPA##x#{ABCDEFGHIKLMPQRSTVWY}#0#1##20	0.00406504
146	596.033	4	2381.11	2381.11	1.23422	[ASMEVR]	>HJURP-F584x	612	617	[NRYDEIKEExDK]	>HJURP-F584x	575	586	20181124_Q2_U3_1-10_AB_SA_DOP_20181116_HJ2.12166.12166.4 File:"20181124_Q2_U3_1-10_AB_SA_DOP_20181116_HJ2.raw". NativeID:"controllerType=0 controllerNumber=1 scan=12166"	TRUE	984	null	2319.31		S2	x10	143~A1~x10~3#146~S2~x10~19#134~M3~x10~19#120~E4~x10~19#-1~V5~x10~19#-1~R6~x10~19	38c0fd60-7b2c-4dd2-94ed-e4cd95dd2cbd	BPA##x#{ABCDEFGHIKLMPQRSTVWY}#0#1##20	0
95	799.707	3	2397.11	2397.1	1.36693	[ASmEVR]	>HJURP-F584x	612	617	[NRYDEIKEExDK]	>HJURP-F584x	575	586	20181124_Q2_U3_1-10_AB_SA_DOP_20181116_HJ2.12502.12502.3 File:"20181124_Q2_U3_1-10_AB_SA_DOP_20181116_HJ2.raw". NativeID:"controllerType=0 controllerNumber=1 scan=12502"	TRUE	1093	null	2366.81		E4	x10	-1~A1~x10~20#-1~S2~x10~20#95~E4~x10~20#73~V5~x10~20#-1~R6~x10~20	3a2b78f9-5090-4ba4-8b5e-80591a890e81	BPA##x#{ABCDEFGHIKLMPQRSTVWY}#0#1##20	0.020558
117	596.033	4	2381.11	2381.11	1.43929	[ASMEVR]	>HJURP-F584x	612	617	[NRYDEIKEExDK]	>HJURP-F584x	575	586	20181124_Q2_U3_1-10_AB_SA_DOP_20181116_HJ2.15530.15530.4 File:"20181124_Q2_U3_1-10_AB_SA_DOP_20181116_HJ2.raw". NativeID:"controllerType=0 controllerNumber=1 scan=15530"	TRUE	1670	null	2778.82		M3	x10	113~A1~x10~1#117~S2~x10~19#117~M3~x10~19#102~E4~x10~19#79~V5~x10~19#77~R6~x10~19	b3bc1e77-2b43-4550-bdaa-859c194b14ca	BPA##x#{ABCDEFGHIKLMPQRSTVWY}#0#1##20	0.00268817
152	794.375	3	2381.11	2381.11	1.62162	[ASMEVR]	>HJURP-F584x	612	617	[NRYDEIKEExDK]	>HJURP-F584x	575	586	20181124_Q2_U3_1-10_AB_SA_DOP_20181116_HJ2.13077.13077.3 File:"20181124_Q2_U3_1-10_AB_SA_DOP_20181116_HJ2.raw". NativeID:"controllerType=0 controllerNumber=1 scan=13077"	TRUE	1179	null	2444.52		A1	x10	152~A1~x10~23#-1~S2~x10~23#-1~M3~x10~23#-1~E4~x10~23#-1~V5~x10~2#-1~R6~x10~2	365582f1-1781-4cb9-8f4a-bcfcde04b4e9	BPA##x#{ABCDEFGHIKLMPQRSTVWY}#0#1##20	0
154	596.034	4	2381.11	2381.11	2.15701	[ASMEVR]	>HJURP-F584x	612	617	[NRYDEIKEExDK]	>HJURP-F584x	575	586	20181124_Q2_U3_1-10_AB_SA_DOP_20181116_HJ2.14861.14861.4 File:"20181124_Q2_U3_1-10_AB_SA_DOP_20181116_HJ2.raw". NativeID:"controllerType=0 controllerNumber=1 scan=14861"	TRUE	1528	null	2685.82		M3	x10	131~A1~x10~1#137~S2~x10~5#154~M3~x10~56#-1~E4~x10~12#-1~V5~x10~12#-1~R6~x10~12	ce586d90-a484-4f37-aff1-596ddc3d9f8d	BPA##x#{ABCDEFGHIKLMPQRSTVWY}#0#1##20	0
140	596.034	4	2381.11	2381.11	2.20242	[ASMEVR]	>HJURP-F584x	612	617	[NRYDEIKEExDK]	>HJURP-F584x	575	586	20181124_Q2_U3_1-10_AB_SA_DOP_20181116_HJ2.13066.13066.4 File:"20181124_Q2_U3_1-10_AB_SA_DOP_20181116_HJ2.raw". NativeID:"controllerType=0 controllerNumber=1 scan=13066"	TRUE	1175	null	2443.09		M3	x10	137~A1~x10~3#140~S2~x10~19#140~M3~x10~19#-1~E4~x10~19#-1~V5~x10~19#-1~R6~x10~19	7abe1f80-fd50-46ce-849a-d1c5cd17becd	BPA##x#{ABCDEFGHIKLMPQRSTVWY}#0#1##20	0
110	596.034	4	2381.11	2381.11	2.46461	[ASMEVR]	>HJURP-F584x	612	617	[NRYDEIKEExDK]	>HJURP-F584x	575	586	20181124_Q2_U3_1-10_AB_SA_DOP_20181116_HJ2.12754.12754.4 File:"20181124_Q2_U3_1-10_AB_SA_DOP_20181116_HJ2.raw". NativeID:"controllerType=0 controllerNumber=1 scan=12754"	TRUE	1127	null	2400.25		S2	x10	110~A1~x10~16#110~S2~x10~16#102~M3~x10~16#90~E4~x10~16#70~V5~x10~16#68~R6~x10~16	8c98d232-f2f5-4098-a35a-7d68fe935d4c	BPA##x#{ABCDEFGHIKLMPQRSTVWY}#0#1##20	0.0042735
93	794.376	3	2381.11	2381.11	2.58696	[ASMEVR]	>HJURP-F584x	612	617	[NRYDEIKEExDK]	>HJURP-F584x	575	586	20181124_Q2_U3_1-10_AB_SA_DOP_20181116_HJ2.14758.14758.3 File:"20181124_Q2_U3_1-10_AB_SA_DOP_20181116_HJ2.raw". NativeID:"controllerType=0 controllerNumber=1 scan=14758"	TRUE	1507	null	2671.56		S2	x10	93~A1~x10~23#93~S2~x10~23#-1~M3~x10~23#-1~E4~x10~23#-1~V5~x10~2#-1~R6~x10~2	0f831516-7a8d-4769-b394-4def18aee82f	BPA##x#{ABCDEFGHIKLMPQRSTVWY}#0#1##20	0.0206612
155	794.376	3	2381.11	2381.11	2.63282	[ASMEVR]	>HJURP-F584x	612	617	[NRYDEIKEExDK]	>HJURP-F584x	575	586	20181124_Q2_U3_1-10_AB_SA_DOP_20181116_HJ2.12924.12924.3 File:"20181124_Q2_U3_1-10_AB_SA_DOP_20181116_HJ2.raw". NativeID:"controllerType=0 controllerNumber=1 scan=12924"	TRUE	1153	null	2423.33		A1	x10	155~A1~x10~16#-1~S2~x10~16#-1~M3~x10~16#-1~E4~x10~16#-1~V5~x10~16#-1~R6~x10~16	104087f2-1df4-465e-bd72-9174e647d621	BPA##x#{ABCDEFGHIKLMPQRSTVWY}#0#1##20	0
116	596.034	4	2381.11	2381.11	2.63667	[ASMEVR]	>HJURP-F584x	612	617	[NRYDEIKEExDK]	>HJURP-F584x	575	586	20181124_Q2_U3_1-10_AB_SA_DOP_20181116_HJ2.15208.15208.4 File:"20181124_Q2_U3_1-10_AB_SA_DOP_20181116_HJ2.raw". NativeID:"controllerType=0 controllerNumber=1 scan=15208"	TRUE	1616	null	2735.02		M3	x10	109~A1~x10~2#109~S2~x10~2#116~M3~x10~23#93~E4~x10~23#92~V5~x10~23#-1~R6~x10~23	e738b1af-36bc-45cc-98aa-0f63283c0760	BPA##x#{ABCDEFGHIKLMPQRSTVWY}#0#1##20	0.0025641
139	596.034	4	2381.11	2381.11	2.64018	[ASMEVR]	>HJURP-F584x	612	617	[NRYDEIKEExDK]	>HJURP-F584x	575	586	20181124_Q2_U3_1-10_AB_SA_DOP_20181116_HJ2.13384.13384.4 File:"20181124_Q2_U3_1-10_AB_SA_DOP_20181116_HJ2.raw". NativeID:"controllerType=0 controllerNumber=1 scan=13384"	TRUE	1226	null	2486.16		S2	x10	135~A1~x10~1#139~S2~x10~19#-1~M3~x10~19#-1~E4~x10~19#-1~V5~x10~19#-1~R6~x10~19	fdf29ddd-4211-469c-b73f-187dd6d7a406	BPA##x#{ABCDEFGHIKLMPQRSTVWY}#0#1##20	0.00546448
130	794.376	3	2381.11	2381.11	2.64987	[ASMEVR]	>HJURP-F584x	612	617	[NRYDEIKEExDK]	>HJURP-F584x	575	586	20181124_Q2_U3_1-10_AB_SA_DOP_20181116_HJ2.13242.13242.3 File:"20181124_Q2_U3_1-10_AB_SA_DOP_20181116_HJ2.raw". NativeID:"controllerType=0 controllerNumber=1 scan=13242"	TRUE	1213	null	2466.55		E4	x10	130~A1~x10~16#130~S2~x10~16#130~M3~x10~16#130~E4~x10~16#-1~V5~x10~16#-1~R6~x10~16	48a2f19c-ae45-4b19-851f-a6444aadcd54	BPA##x#{ABCDEFGHIKLMPQRSTVWY}#0#1##20	0.00406504
106	1191.06	2	2381.11	2381.11	2.7105	[ASMEVR]	>HJURP-F584x	612	617	[NRYDEIKEExDK]	>HJURP-F584x	575	586	20181124_Q2_U3_1-10_AB_SA_DOP_20181116_HJ2.13247.13247.2 File:"20181124_Q2_U3_1-10_AB_SA_DOP_20181116_HJ2.raw". NativeID:"controllerType=0 controllerNumber=1 scan=13247"	TRUE	1216	null	2467.01		A1	x10	106~A1~x10~23#-1~S2~x10~23#-1~M3~x10~23#-1~E4~x10~23#-1~V5~x10~2#-1~R6~x10~2	0ad45273-f489-4f2c-a987-3f952259749d	BPA##x#{ABCDEFGHIKLMPQRSTVWY}#0#1##20	0.00761905
123	596.034	4	2381.11	2381.11	2.73436	[ASMEVR]	>HJURP-F584x	612	617	[NRYDEIKEExDK]	>HJURP-F584x	575	586	20181124_Q2_U3_1-10_AB_SA_DOP_20181116_HJ2.14689.14689.4 File:"20181124_Q2_U3_1-10_AB_SA_DOP_20181116_HJ2.raw". NativeID:"controllerType=0 controllerNumber=1 scan=14689"	TRUE	1490	null	2662.18		M3	x10	118~A1~x10~2#118~S2~x10~2#123~M3~x10~23#-1~E4~x10~23#-1~V5~x10~23#-1~R6~x10~23	79435d35-5c71-4a80-a918-adb825ae0eee	BPA##x#{ABCDEFGHIKLMPQRSTVWY}#0#1##20	0.003367
131	596.034	4	2381.11	2381.11	2.79202	[ASMEVR]	>HJURP-F584x	612	617	[NRYDEIKEExDK]	>HJURP-F584x	575	586	20181124_Q2_U3_1-10_AB_SA_DOP_20181116_HJ2.12913.12913.4 File:"20181124_Q2_U3_1-10_AB_SA_DOP_20181116_HJ2.raw". NativeID:"controllerType=0 controllerNumber=1 scan=12913"	TRUE	1150	null	2421.94		M3	x10	126~A1~x10~1#131~S2~x10~19#131~M3~x10~19#117~E4~x10~19#-1~V5~x10~19#-1~R6~x10~19	dd053baf-d68c-44cb-ab49-ef7017a7c9db	BPA##x#{ABCDEFGHIKLMPQRSTVWY}#0#1##20	0.00421941
155	794.376	3	2381.11	2381.11	2.8377	[ASMEVR]	>HJURP-F584x	612	617	[NRYDEIKEExDK]	>HJURP-F584x	575	586	20181124_Q2_U3_1-10_AB_SA_DOP_20181116_HJ2.14424.14424.3 File:"20181124_Q2_U3_1-10_AB_SA_DOP_20181116_HJ2.raw". NativeID:"controllerType=0 controllerNumber=1 scan=14424"	TRUE	1429	null	2626.46		A1	x10	155~A1~x10~23#-1~S2~x10~23#-1~M3~x10~23#-1~E4~x10~23#-1~V5~x10~2#-1~R6~x10~2	0856fb2d-a605-4e43-9cfb-31c4ed85d53d	BPA##x#{ABCDEFGHIKLMPQRSTVWY}#0#1##20	0
143	794.376	3	2381.11	2381.11	2.85921	[ASMEVR]	>HJURP-F584x	612	617	[NRYDEIKEExDK]	>HJURP-F584x	575	586	20181124_Q2_U3_1-10_AB_SA_DOP_20181116_HJ2.13747.13747.3 File:"20181124_Q2_U3_1-10_AB_SA_DOP_20181116_HJ2.raw". NativeID:"controllerType=0 controllerNumber=1 scan=13747"	TRUE	1275	null	2535.54		A1	x10	143~A1~x10~16#-1~S2~x10~16#-1~M3~x10~16#-1~E4~x10~16#-1~V5~x10~16#-1~R6~x10~16	90f23e92-4475-4500-9b28-f51860881037	BPA##x#{ABCDEFGHIKLMPQRSTVWY}#0#1##20	0
120	600.033	4	2397.11	2397.1	2.94308	[ASmEVR]	>HJURP-F584x	612	617	[NRYDEIKEExDK]	>HJURP-F584x	575	586	20181124_Q2_U3_1-10_AB_SA_DOP_20181116_HJ2.12121.12121.4 File:"20181124_Q2_U3_1-10_AB_SA_DOP_20181116_HJ2.raw". NativeID:"controllerType=0 controllerNumber=1 scan=12121"	TRUE	979	null	2313.35		S2	x10	120~A1~x10~20#120~S2~x10~20#102~E4~x10~20#80~V5~x10~20#78~R6~x10~20	0ef23a1b-1456-4c92-acbd-bebcbd7ba452	BPA##x#{ABCDEFGHIKLMPQRSTVWY}#0#1##20	0.00308642
136	596.034	4	2381.12	2381.11	3.04221	[ASMEVR]	>HJURP-F584x	612	617	[NRYDEIKEExDK]	>HJURP-F584x	575	586	20181124_Q2_U3_1-10_AB_SA_DOP_20181116_HJ2.10735.10735.4 File:"20181124_Q2_U3_1-10_AB_SA_DOP_20181116_HJ2.raw". NativeID:"controllerType=0 controllerNumber=1 scan=10735"	TRUE	787	null	2124.15		M3	x10	131~A1~x10~1#136~S2~x10~28#136~M3~x10~28#-1~E4~x10~28#-1~V5~x10~5#-1~R6~x10~5	2387b97d-7c7b-474c-bfe6-7fd0b5550d50	BPA##x#{ABCDEFGHIKLMPQRSTVWY}#0#1##20	0.00490196
123	596.034	4	2381.12	2381.11	3.06886	[ASMEVR]	>HJURP-F584x	612	617	[NRYDEIKEExDK]	>HJURP-F584x	575	586	20181124_Q2_U3_1-10_AB_SA_DOP_20181116_HJ2.15359.15359.4 File:"20181124_Q2_U3_1-10_AB_SA_DOP_20181116_HJ2.raw". NativeID:"controllerType=0 controllerNumber=1 scan=15359"	TRUE	1644	null	2756.31		M3	x10	109~A1~x10~1#115~S2~x10~5#123~M3~x10~23#110~E4~x10~23#98~V5~x10~23#95~R6~x10~23	31e1d6d7-9138-4407-a392-3439ed9ab121	BPA##x#{ABCDEFGHIKLMPQRSTVWY}#0#1##20	0.003367
112	596.034	4	2381.12	2381.11	3.09118	[ASMEVR]	>HJURP-F584x	612	617	[NRYDEIKEExDK]	>HJURP-F584x	575	586	20181124_Q2_U3_1-10_AB_SA_DOP_20181116_HJ2.13230.13230.4 File:"20181124_Q2_U3_1-10_AB_SA_DOP_20181116_HJ2.raw". NativeID:"controllerType=0 controllerNumber=1 scan=13230"	TRUE	1208	null	2465.09		M3	x10	112~A1~x10~16#112~S2~x10~16#112~M3~x10~16#-1~E4~x10~16#-1~V5~x10~16#-1~R6~x10~16	4e737e1a-a809-488e-add1-84ec67728ce6	BPA##x#{ABCDEFGHIKLMPQRSTVWY}#0#1##20	0.00456621
160	794.377	3	2381.12	2381.11	3.31995	[ASMEVR]	>HJURP-F584x	612	617	[NRYDEIKEExDK]	>HJURP-F584x	575	586	20181124_Q2_U3_1-10_AB_SA_DOP_20181116_HJ2.14577.14577.3 File:"20181124_Q2_U3_1-10_AB_SA_DOP_20181116_HJ2.raw". NativeID:"controllerType=0 controllerNumber=1 scan=14577"	TRUE	1466	null	2647.58		A1	x10	160~A1~x10~23#-1~S2~x10~23#-1~M3~x10~23#-1~E4~x10~23#-1~V5~x10~2#-1~R6~x10~2	402d96f7-07cf-4a01-be83-eb6310509fcb	BPA##x#{ABCDEFGHIKLMPQRSTVWY}#0#1##20	0
140	794.377	3	2381.12	2381.11	3.34052	[ASMEVR]	>HJURP-F584x	612	617	[NRYDEIKEExDK]	>HJURP-F584x	575	586	20181124_Q2_U3_1-10_AB_SA_DOP_20181116_HJ2.13593.13593.3 File:"20181124_Q2_U3_1-10_AB_SA_DOP_20181116_HJ2.raw". NativeID:"controllerType=0 controllerNumber=1 scan=13593"	TRUE	1255	null	2514.89		A1	x10	140~A1~x10~23#-1~S2~x10~23#-1~M3~x10~23#-1~E4~x10~23#-1~V5~x10~2#-1~R6~x10~2	c945f56d-d2d7-4274-a490-94788e6432da	BPA##x#{ABCDEFGHIKLMPQRSTVWY}#0#1##20	0
128	1191.06	2	2381.12	2381.11	3.63701	[ASMEVR]	>HJURP-F584x	612	617	[NRYDEIKEExDK]	>HJURP-F584x	575	586	20181124_Q2_U3_1-10_AB_SA_DOP_20181116_HJ2.13725.13725.2 File:"20181124_Q2_U3_1-10_AB_SA_DOP_20181116_HJ2.raw". NativeID:"controllerType=0 controllerNumber=1 scan=13725"	TRUE	1272	null	2532.56		A1	x10	128~A1~x10~23#-1~S2~x10~23#-1~M3~x10~23#-1~E4~x10~23#-1~V5~x10~2#-1~R6~x10~2	44daff1b-7538-4cbb-8f74-cddc9290d65b	BPA##x#{ABCDEFGHIKLMPQRSTVWY}#0#1##20	0.00387597
132	1191.06	2	2381.12	2381.11	3.67351	[ASMEVR]	>HJURP-F584x	612	617	[NRYDEIKEExDK]	>HJURP-F584x	575	586	20181124_Q2_U3_1-10_AB_SA_DOP_20181116_HJ2.14561.14561.2 File:"20181124_Q2_U3_1-10_AB_SA_DOP_20181116_HJ2.raw". NativeID:"controllerType=0 controllerNumber=1 scan=14561"	TRUE	1461	null	2645.07		A1	x10	132~A1~x10~23#-1~S2~x10~23#-1~M3~x10~23#-1~E4~x10~23#-1~V5~x10~2#-1~R6~x10~2	9f277554-38d0-4e28-88fa-e7f88eba0171	BPA##x#{ABCDEFGHIKLMPQRSTVWY}#0#1##20	0.00438596
103	1191.06	2	2381.12	2381.11	3.90722	[ASMEVR]	>HJURP-F584x	612	617	[NRYDEIKEExDK]	>HJURP-F584x	575	586	20181124_Q2_U3_1-10_AB_SA_DOP_20181116_HJ2.13564.13564.2 File:"20181124_Q2_U3_1-10_AB_SA_DOP_20181116_HJ2.raw". NativeID:"controllerType=0 controllerNumber=1 scan=13564"	TRUE	1249	null	2510.72		A1	x10	103~A1~x10~23#-1~S2~x10~23#-1~M3~x10~23#-1~E4~x10~23#-1~V5~x10~2#-1~R6~x10~2	0bee4f5b-a1b8-4b8f-892e-429f6e082c83	BPA##x#{ABCDEFGHIKLMPQRSTVWY}#0#1##20	0.00896057
101	794.377	3	2381.12	2381.11	4.24646	[ASMEVR]	>HJURP-F584x	612	617	[NRYDEIKEExDK]	>HJURP-F584x	575	586	20181124_Q2_U3_1-10_AB_SA_DOP_20181116_HJ2.15293.15293.3 File:"20181124_Q2_U3_1-10_AB_SA_DOP_20181116_HJ2.raw". NativeID:"controllerType=0 controllerNumber=1 scan=15293"	TRUE	1636	null	2746.98		S2	x10	101~A1~x10~23#101~S2~x10~23#-1~M3~x10~23#-1~E4~x10~23#-1~V5~x10~2#-1~R6~x10~2	9a8bf0ba-2846-4bcb-987b-df133f18ea33	BPA##x#{ABCDEFGHIKLMPQRSTVWY}#0#1##20	0.0117845
111	596.035	4	2381.12	2381.11	4.30292	[ASMEVR]	>HJURP-F584x	612	617	[NRYDEIKEExDK]	>HJURP-F584x	575	586	20181124_Q2_U3_1-10_AB_SA_DOP_20181116_HJ2.16078.16078.4 File:"20181124_Q2_U3_1-10_AB_SA_DOP_20181116_HJ2.raw". NativeID:"controllerType=0 controllerNumber=1 scan=16078"	TRUE	1795	null	2851.52		M3	x10	108~A1~x10~1#111~S2~x10~38#111~M3~x10~38#98~E4~x10~6#75~V5~x10~6#73~R6~x10~6	bcb93a5f-a12b-47e8-a97c-0399dc850807	BPA##x#{ABCDEFGHIKLMPQRSTVWY}#0#1##20	0.00441501
116	596.035	4	2381.12	2381.11	4.4221	[ASMEVR]	>HJURP-F584x	612	617	[NRYDEIKEExDK]	>HJURP-F584x	575	586	20181124_Q2_U3_1-10_AB_SA_DOP_20181116_HJ2.14533.14533.4 File:"20181124_Q2_U3_1-10_AB_SA_DOP_20181116_HJ2.raw". NativeID:"controllerType=0 controllerNumber=1 scan=14533"	TRUE	1456	null	2641.52		M3	x10	116~A1~x10~16#116~S2~x10~16#116~M3~x10~16#-1~E4~x10~16#-1~V5~x10~16#-1~R6~x10~16	9e85317a-d244-4cea-b98c-7d799ff37cd6	BPA##x#{ABCDEFGHIKLMPQRSTVWY}#0#1##20	0.0025641
163	1191.06	2	2381.12	2381.11	4.77486	[ASMEVR]	>HJURP-F584x	612	617	[NRYDEIKEExDK]	>HJURP-F584x	575	586	20181124_Q2_U3_1-10_AB_SA_DOP_20181116_HJ2.12975.12975.2 File:"20181124_Q2_U3_1-10_AB_SA_DOP_20181116_HJ2.raw". NativeID:"controllerType=0 controllerNumber=1 scan=12975"	TRUE	1164	null	2430.09		A1	x10	163~A1~x10~23#-1~S2~x10~23#-1~M3~x10~23#-1~E4~x10~23#-1~V5~x10~2#-1~R6~x10~2	6e79aa9c-faf6-4058-be25-5bcdc9a9f216	BPA##x#{ABCDEFGHIKLMPQRSTVWY}#0#1##20	0
91	547.065	5	2731.29	2731.29	2.31837	[YQTEGFLGK]	>HJURP-F584x	618	626	[NRYDEIKEExDK]	>HJURP-F584x	575	586	20181124_Q2_U3_1-10_AB_SA_DOP_20181116_HJ2.16887.16887.5 File:"20181124_Q2_U3_1-10_AB_SA_DOP_20181116_HJ2.raw". NativeID:"controllerType=0 controllerNumber=1 scan=16887"	TRUE	2009	null	2963.87		G5	x10	79~Y1~x10~1#81~Q2~x10~1#89~T3~x10~4#94~E4~x10~4#91~G5~x10~17#85~F6~x10~17#78~L7~x10~17#76~G8~x10~17#76~K9~x10~17	b16b511b-c734-43ee-b044-07e9ea4c47a7	BPA##x#{ABCDEFGHIKLMPQRSTVWY}#0#1##20	0.0238095
95	683.579	4	2731.3	2731.29	2.35586	[YQTEGFLGK]	>HJURP-F584x	618	626	[NRYDEIKEExDK]	>HJURP-F584x	575	586	20181124_Q2_U3_1-10_AB_SA_DOP_20181116_HJ2.17537.17537.4 File:"20181124_Q2_U3_1-10_AB_SA_DOP_20181116_HJ2.raw". NativeID:"controllerType=0 controllerNumber=1 scan=17537"	TRUE	2213	null	3051.96		T3	x10	-1~Y1~x10~1#-1~Q2~x10~2#95~T3~x10~41#97~E4~x10~13#97~G5~x10~13#98~F6~x10~13#93~L7~x10~4#91~G8~x10~4#91~K9~x10~4	f7e70838-1e11-4801-b176-26d5220176a1	BPA##x#{ABCDEFGHIKLMPQRSTVWY}#0#1##20	0.020558
116	683.579	4	2731.3	2731.29	2.38465	[YQTEGFLGK]	>HJURP-F584x	618	626	[NRYDEIKEExDK]	>HJURP-F584x	575	586	20181124_Q2_U3_1-10_AB_SA_DOP_20181116_HJ2.15198.15198.4 File:"20181124_Q2_U3_1-10_AB_SA_DOP_20181116_HJ2.raw". NativeID:"controllerType=0 controllerNumber=1 scan=15198"	TRUE	1615	null	2733.62		E4	x10	87~Y1~x10~1#87~Q2~x10~1#98~T3~x10~10#116~E4~x10~23#114~G5~x10~23#114~F6~x10~23#107~L7~x10~8#103~G8~x10~4#103~K9~x10~4	22364c93-244f-4d68-af8d-e6d2a2349753	BPA##x#{ABCDEFGHIKLMPQRSTVWY}#0#1##20	0.0025641
120	683.579	4	2731.3	2731.29	2.44744	[YQTEGFLGK]	>HJURP-F584x	618	626	[NRYDEIKEExDK]	>HJURP-F584x	575	586	20181124_Q2_U3_1-10_AB_SA_DOP_20181116_HJ2.14394.14394.4 File:"20181124_Q2_U3_1-10_AB_SA_DOP_20181116_HJ2.raw". NativeID:"controllerType=0 controllerNumber=1 scan=14394"	TRUE	1421	null	2622.33		G5	x10	115~Y1~x10~1#115~Q2~x10~1#119~T3~x10~4#121~E4~x10~6#120~G5~x10~17#115~F6~x10~17#110~L7~x10~17#108~G8~x10~17#108~K9~x10~17	483cef21-3367-46a0-85b0-0fd703d6ee47	BPA##x#{ABCDEFGHIKLMPQRSTVWY}#0#1##20	0.00308642
150	911.103	3	2731.3	2731.29	2.52403	[YQTEGFLGK]	>HJURP-F584x	618	626	[NRYDEIKEExDK]	>HJURP-F584x	575	586	20181124_Q2_U3_1-10_AB_SA_DOP_20181116_HJ2.14428.14428.3 File:"20181124_Q2_U3_1-10_AB_SA_DOP_20181116_HJ2.raw". NativeID:"controllerType=0 controllerNumber=1 scan=14428"	TRUE	1434	null	2626.82		T3	x10	146~Y1~x10~1#146~Q2~x10~1#150~T3~x10~13#-1~E4~x10~13#-1~G5~x10~13#-1~F6~x10~13#-1~L7~x10~13#-1~G8~x10~13#-1~K9~x10~13	ea213dec-2a12-41ff-a637-46fa8a1e4cf9	BPA##x#{ABCDEFGHIKLMPQRSTVWY}#0#1##20	0
124	683.579	4	2731.3	2731.29	2.60998	[YQTEGFLGK]	>HJURP-F584x	618	626	[NRYDEIKEExDK]	>HJURP-F584x	575	586	20181124_Q2_U3_1-10_AB_SA_DOP_20181116_HJ2.14724.14724.4 File:"20181124_Q2_U3_1-10_AB_SA_DOP_20181116_HJ2.raw". NativeID:"controllerType=0 controllerNumber=1 scan=14724"	TRUE	1497	null	2666.86		F6	x10	-1~Y1~x10~1#-1~Q2~x10~1#96~T3~x10~4#117~E4~x10~6#124~G5~x10~17#124~F6~x10~17#119~L7~x10~17#117~G8~x10~17#117~K9~x10~17	18888dde-59fe-4491-99e4-14c55452c24a	BPA##x#{ABCDEFGHIKLMPQRSTVWY}#0#1##20	0.00350877
82	547.065	5	2731.3	2731.29	3.27931	[YQTEGFLGK]	>HJURP-F584x	618	626	[NRYDEIKEExDK]	>HJURP-F584x	575	586	20181124_Q2_U3_1-10_AB_SA_DOP_20181116_HJ2.15231.15231.5 File:"20181124_Q2_U3_1-10_AB_SA_DOP_20181116_HJ2.raw". NativeID:"controllerType=0 controllerNumber=1 scan=15231"	TRUE	1621	null	2738.13		F6	x10	-1~Y1~x10~11#-1~Q2~x10~11#82~T3~x10~11#82~E4~x10~11#82~G5~x10~11#82~F6~x10~11#-1~L7~x10~11#-1~G8~x10~11#-1~K9~x10~11	5bee5c1d-7084-46c6-a60a-9e2f0f3521d1	BPA##x#{ABCDEFGHIKLMPQRSTVWY}#0#1##20	0.0431235
94	547.066	5	2731.3	2731.29	5.14712	[YQTEGFLGK]	>HJURP-F584x	618	626	[NRYDEIKEExDK]	>HJURP-F584x	575	586	20181124_Q2_U3_1-10_AB_SA_DOP_20181116_HJ2.17265.17265.5 File:"20181124_Q2_U3_1-10_AB_SA_DOP_20181116_HJ2.raw". NativeID:"controllerType=0 controllerNumber=1 scan=17265"	TRUE	2121	null	3014.16		T3	x10	88~Y1~x10~11#89~Q2~x10~11#94~T3~x10~11#87~E4~x10~11#85~G5~x10~11#85~F6~x10~11#69~L7~x10~11#66~G8~x10~11#66~K9~x10~11	691e73be-8b63-4f9f-be32-227acee3ba65	BPA##x#{ABCDEFGHIKLMPQRSTVWY}#0#1##20	0.0214592
102	911.107	3	2731.31	2731.29	6.41746	[YQTEGFLGK]	>HJURP-F584x	618	626	[NRYDEIKEExDK]	>HJURP-F584x	575	586	20181124_Q2_U3_1-10_AB_SA_DOP_20181116_HJ2.16381.16381.3 File:"20181124_Q2_U3_1-10_AB_SA_DOP_20181116_HJ2.raw". NativeID:"controllerType=0 controllerNumber=1 scan=16381"	TRUE	1873	null	2893.28		E4	x10	-1~Y1~x10~1#-1~Q2~x10~1#76~T3~x10~4#102~E4~x10~15#-1~G5~x10~15#-1~F6~x10~15#-1~L7~x10~15#-1~G8~x10~15#-1~K9~x10~15	9bddb9e6-9a2d-408e-86fb-27ba031d819b	BPA##x#{ABCDEFGHIKLMPQRSTVWY}#0#1##20	0.008726
82	624.102	5	3116.48	3116.47	2.59451	[LNPDPHFQGFQK]	>HJURP-F584x	627	638	[NRYDEIKEExDK]	>HJURP-F584x	575	586	20181124_Q2_U3_1-10_AB_SA_DOP_20181116_HJ2.14413.14413.5 File:"20181124_Q2_U3_1-10_AB_SA_DOP_20181116_HJ2.raw". NativeID:"controllerType=0 controllerNumber=1 scan=14413"	TRUE	1422	null	2625.02		P5	x10	-1~L1~x10~0#54~P3~x10~1#54~D4~x10~1#82~P5~x10~44#79~H6~x10~7#79~F7~x10~7#79~Q8~x10~7#81~G9~x10~7#81~F10~x10~7#76~Q11~x10~7#74~K12~x10~7	5974cf88-d4fe-4d3e-a3bd-501cd2533154	BPA##x#{ABCDEFGHIKLMPQRSTVWY}#0#1##20	0.0431235
95	779.876	4	3116.48	3116.47	2.94948	[LNPDPHFQGFQK]	>HJURP-F584x	627	638	[NRYDEIKEExDK]	>HJURP-F584x	575	586	20181124_Q2_U3_1-10_AB_SA_DOP_20181116_HJ2.16733.16733.4 File:"20181124_Q2_U3_1-10_AB_SA_DOP_20181116_HJ2.raw". NativeID:"controllerType=0 controllerNumber=1 scan=16733"	TRUE	1967	null	2942.71		F10	x10	118~L1~x10~0#118~P3~x10~1#118~D4~x10~1#112~P5~x10~5#96~H6~x10~5#95~F7~x10~5#95~Q8~x10~5#93~G9~x10~5#95~F10~x10~23#90~Q11~x10~23#89~K12~x10~23	c0952e5b-ef92-48b7-9c63-6eb3f36258d6	BPA##x#{ABCDEFGHIKLMPQRSTVWY}#0#1##20	0.020558
101	779.876	4	3116.48	3116.47	2.98534	[LNPDPHFQGFQK]	>HJURP-F584x	627	638	[NRYDEIKEExDK]	>HJURP-F584x	575	586	20181124_Q2_U3_1-10_AB_SA_DOP_20181116_HJ2.16083.16083.4 File:"20181124_Q2_U3_1-10_AB_SA_DOP_20181116_HJ2.raw". NativeID:"controllerType=0 controllerNumber=1 scan=16083"	TRUE	1798	null	2852.36		P5	x10	-1~L1~x10~0#100~P3~x10~1#100~D4~x10~1#101~P5~x10~11#100~H6~x10~11#99~F7~x10~11#99~Q8~x10~11#95~G9~x10~11#95~F10~x10~11#90~Q11~x10~11#91~K12~x10~11	00fb8196-aa1f-4bff-ae9d-43a3beb0174a	BPA##x#{ABCDEFGHIKLMPQRSTVWY}#0#1##20	0.0117845
81	779.877	4	3116.49	3116.47	3.61195	[LNPDPHFQGFQK]	>HJURP-F584x	627	638	[NRYDEIKEExDK]	>HJURP-F584x	575	586	20181124_Q2_U3_1-10_AB_SA_DOP_20181116_HJ2.17129.17129.4 File:"20181124_Q2_U3_1-10_AB_SA_DOP_20181116_HJ2.raw". NativeID:"controllerType=0 controllerNumber=1 scan=17129"	TRUE	2061	null	2995.73		P5	x10	-1~L1~x10~0#88~P3~x10~1#88~D4~x10~1#81~P5~x10~11#80~H6~x10~11#79~F7~x10~11#79~Q8~x10~11#77~G9~x10~11#77~F10~x10~11#73~Q11~x10~11#71~K12~x10~11	04ff07df-fd2e-423d-b0e0-8db4d3e76e96	BPA##x#{ABCDEFGHIKLMPQRSTVWY}#0#1##20	0.0468037
84	624.103	5	3116.49	3116.47	3.6718	[LNPDPHFQGFQK]	>HJURP-F584x	627	638	[NRYDEIKEExDK]	>HJURP-F584x	575	586	20181124_Q2_U3_1-10_AB_SA_DOP_20181116_HJ2.16732.16732.5 File:"20181124_Q2_U3_1-10_AB_SA_DOP_20181116_HJ2.raw". NativeID:"controllerType=0 controllerNumber=1 scan=16732"	TRUE	1966	null	2942.64		F10	x10	90~L1~x10~0#94~P3~x10~1#91~D4~x10~1#90~P5~x10~5#89~H6~x10~5#83~F7~x10~5#84~Q8~x10~5#82~G9~x10~5#84~F10~x10~23#78~Q11~x10~23#76~K12~x10~23	5618d712-1aa7-49f1-9764-9f92dec34887	BPA##x#{ABCDEFGHIKLMPQRSTVWY}#0#1##20	0.0373045
83	779.877	4	3116.49	3116.47	3.72939	[LNPDPHFQGFQK]	>HJURP-F584x	627	638	[NRYDEIKEExDK]	>HJURP-F584x	575	586	20181124_Q2_U3_1-10_AB_SA_DOP_20181116_HJ2.17923.17923.4 File:"20181124_Q2_U3_1-10_AB_SA_DOP_20181116_HJ2.raw". NativeID:"controllerType=0 controllerNumber=1 scan=17923"	TRUE	2306	null	3104.8		L1	x10	83~L1~x10~33#82~P3~x10~16#82~D4~x10~16#-1~P5~x10~1#-1~H6~x10~1#-1~F7~x10~1#-1~Q8~x10~1#-1~G9~x10~1#66~F10~x10~8#65~Q11~x10~8#64~K12~x10~8	5f640024-69a4-440c-8cd2-421c0c30fc25	BPA##x#{ABCDEFGHIKLMPQRSTVWY}#0#1##20	0.0404762
112	1039.5	3	3116.49	3116.47	3.75648	[LNPDPHFQGFQK]	>HJURP-F584x	627	638	[NRYDEIKEExDK]	>HJURP-F584x	575	586	20181124_Q2_U3_1-10_AB_SA_DOP_20181116_HJ2.16014.16014.3 File:"20181124_Q2_U3_1-10_AB_SA_DOP_20181116_HJ2.raw". NativeID:"controllerType=0 controllerNumber=1 scan=16014"	TRUE	1782	null	2843.6		P5	x10	-1~L1~x10~0#101~P3~x10~1#101~D4~x10~1#112~P5~x10~11#-1~H6~x10~11#-1~F7~x10~11#-1~Q8~x10~11#-1~G9~x10~11#-1~F10~x10~11#-1~Q11~x10~11#-1~K12~x10~11	80ba17fb-2f24-4907-9c57-8655158f0e45	BPA##x#{ABCDEFGHIKLMPQRSTVWY}#0#1##20	0.00456621
104	561.481	5	2803.37	2803.37	0.567028	[LPSSPLGBRK]	>HJURP-F584x	639	648	[NRYDEIKEExDK]	>HJURP-F584x	575	586	20181124_Q2_U3_1-10_AB_SA_DOP_20181116_HJ2.14082.14082.5 File:"20181124_Q2_U3_1-10_AB_SA_DOP_20181116_HJ2.raw". NativeID:"controllerType=0 controllerNumber=1 scan=14082"	TRUE	1346	null	2581.24		K10	x10	-1~L1~x10~1#66~P2~x10~2#83~S3~x10~3#91~S4~x10~3#101~P5~x10~14#101~L6~x10~14#103~G7~x10~14#103~B8~x10~14#103~R9~x10~14#104~K10~x10~14	1dacafd4-617c-4e1e-8f63-124f757930d7	BPA##x#{ABCDEFGHIKLMPQRSTVWY}#0#1##20	0.00910747
94	561.481	5	2803.37	2803.37	0.87975	[LPSSPLGBRK]	>HJURP-F584x	639	648	[NRYDEIKEExDK]	>HJURP-F584x	575	586	20181124_Q2_U3_1-10_AB_SA_DOP_20181116_HJ2.14824.14824.5 File:"20181124_Q2_U3_1-10_AB_SA_DOP_20181116_HJ2.raw". NativeID:"controllerType=0 controllerNumber=1 scan=14824"	TRUE	1520	null	2680.8		S4	x10	-1~L1~x10~1#87~P2~x10~25#88~S3~x10~25#94~S4~x10~25#93~P5~x10~3#89~L6~x10~3#90~G7~x10~3#90~B8~x10~3#90~R9~x10~3#90~K10~x10~3	bd35faed-936e-4096-9d81-6a71f5f2530c	BPA##x#{ABCDEFGHIKLMPQRSTVWY}#0#1##20	0.0214592
99	669.576	4	2675.28	2675.28	1.8282	[LPSSPLGBR]	>HJURP-F584x	639	647	[NRYDEIKEExDK]	>HJURP-F584x	575	586	20181124_Q2_U3_1-10_AB_SA_DOP_20181116_HJ2.16771.16771.4 File:"20181124_Q2_U3_1-10_AB_SA_DOP_20181116_HJ2.raw". NativeID:"controllerType=0 controllerNumber=1 scan=16771"	TRUE	1981	null	2947.79		L1	x10	99~L1~x10~44#93~P2~x10~30#-1~S3~x10~3#89~S4~x10~3#97~P5~x10~3#92~L6~x10~3#93~G7~x10~3#93~B8~x10~3#95~R9~x10~3	68ce7f4e-e7aa-4c12-8b56-87034f24fa62	BPA##x#{ABCDEFGHIKLMPQRSTVWY}#0#1##20	0.0143541
112	701.6	4	2803.38	2803.37	2.16341	[LPSSPLGBRK]	>HJURP-F584x	639	648	[NRYDEIKEExDK]	>HJURP-F584x	575	586	20181124_Q2_U3_1-10_AB_SA_DOP_20181116_HJ2.13751.13751.4 File:"20181124_Q2_U3_1-10_AB_SA_DOP_20181116_HJ2.raw". NativeID:"controllerType=0 controllerNumber=1 scan=13751"	TRUE	1279	null	2535.84		P5	x10	-1~L1~x10~1#94~P2~x10~2#99~S3~x10~3#106~S4~x10~4#112~P5~x10~14#110~L6~x10~14#111~G7~x10~14#111~B8~x10~14#111~R9~x10~14#110~K10~x10~14	2fdf318d-4b34-47be-b282-3b6512093ce6	BPA##x#{ABCDEFGHIKLMPQRSTVWY}#0#1##20	0.00456621
116	669.576	4	2675.28	2675.28	2.5875	[LPSSPLGBR]	>HJURP-F584x	639	647	[NRYDEIKEExDK]	>HJURP-F584x	575	586	20181124_Q2_U3_1-10_AB_SA_DOP_20181116_HJ2.15025.15025.4 File:"20181124_Q2_U3_1-10_AB_SA_DOP_20181116_HJ2.raw". NativeID:"controllerType=0 controllerNumber=1 scan=15025"	TRUE	1565	null	2708.73		P5	x10	118~L1~x10~1#120~P2~x10~2#115~S3~x10~13#113~S4~x10~13#116~P5~x10~13#110~L6~x10~13#111~G7~x10~13#111~B8~x10~13#113~R9~x10~13	7763d2b8-adf1-4730-941f-4ec700398a67	BPA##x#{ABCDEFGHIKLMPQRSTVWY}#0#1##20	0.0025641
94	561.482	5	2803.38	2803.37	2.80297	[LPSSPLGBRK]	>HJURP-F584x	639	648	[NRYDEIKEExDK]	>HJURP-F584x	575	586	20181124_Q2_U3_1-10_AB_SA_DOP_20181116_HJ2.14982.14982.5 File:"20181124_Q2_U3_1-10_AB_SA_DOP_20181116_HJ2.raw". NativeID:"controllerType=0 controllerNumber=1 scan=14982"	TRUE	1560	null	2702.67		S4	x10	84~L1~x10~1#89~P2~x10~25#90~S3~x10~25#94~S4~x10~25#91~P5~x10~3#88~L6~x10~3#88~G7~x10~3#88~B8~x10~3#89~R9~x10~3#90~K10~x10~3	db4caee5-1a77-4e45-9216-34a0040920b5	BPA##x#{ABCDEFGHIKLMPQRSTVWY}#0#1##20	0.0214592
145	561.482	5	2803.38	2803.37	2.81912	[LPSSPLGBRK]	>HJURP-F584x	639	648	[NRYDEIKEExDK]	>HJURP-F584x	575	586	20181124_Q2_U3_1-10_AB_SA_DOP_20181116_HJ2.14414.14414.5 File:"20181124_Q2_U3_1-10_AB_SA_DOP_20181116_HJ2.raw". NativeID:"controllerType=0 controllerNumber=1 scan=14414"	TRUE	1424	null	2625.09		K10	x10	-1~L1~x10~1#71~P2~x10~2#93~S3~x10~3#118~S4~x10~4#136~P5~x10~6#139~L6~x10~6#141~G7~x10~18#141~B8~x10~18#145~R9~x10~18#145~K10~x10~18	1a78bd9f-3038-496a-aa0b-cdd5cef89b69	BPA##x#{ABCDEFGHIKLMPQRSTVWY}#0#1##20	0
115	701.601	4	2803.38	2803.37	3.04574	[LPSSPLGBRK]	>HJURP-F584x	639	648	[NRYDEIKEExDK]	>HJURP-F584x	575	586	20181124_Q2_U3_1-10_AB_SA_DOP_20181116_HJ2.13543.13543.4 File:"20181124_Q2_U3_1-10_AB_SA_DOP_20181116_HJ2.raw". NativeID:"controllerType=0 controllerNumber=1 scan=13543"	TRUE	1244	null	2507.74		P5	x10	117~L1~x10~1#115~P2~x10~2#110~S3~x10~3#106~S4~x10~3#115~P5~x10~14#109~L6~x10~14#111~G7~x10~14#111~B8~x10~14#113~R9~x10~14#113~K10~x10~14	006974df-5a36-4895-91bc-83e717bf6903	BPA##x#{ABCDEFGHIKLMPQRSTVWY}#0#1##20	0.00243309
109	701.601	4	2803.38	2803.37	3.43964	[LPSSPLGBRK]	>HJURP-F584x	639	648	[NRYDEIKEExDK]	>HJURP-F584x	575	586	20181124_Q2_U3_1-10_AB_SA_DOP_20181116_HJ2.12907.12907.4 File:"20181124_Q2_U3_1-10_AB_SA_DOP_20181116_HJ2.raw". NativeID:"controllerType=0 controllerNumber=1 scan=12907"	TRUE	1147	null	2420.97		K10	x10	-1~L1~x10~1#-1~P2~x10~2#-1~S3~x10~3#-1~S4~x10~3#105~P5~x10~14#106~L6~x10~14#107~G7~x10~14#107~B8~x10~14#109~R9~x10~14#109~K10~x10~14	f3686eca-05a7-4e9c-a7af-c8e66adb2717	BPA##x#{ABCDEFGHIKLMPQRSTVWY}#0#1##20	0.00411523
118	669.577	4	2675.29	2675.28	3.6187	[LPSSPLGBR]	>HJURP-F584x	639	647	[NRYDEIKEExDK]	>HJURP-F584x	575	586	20181124_Q2_U3_1-10_AB_SA_DOP_20181116_HJ2.16115.16115.4 File:"20181124_Q2_U3_1-10_AB_SA_DOP_20181116_HJ2.raw". NativeID:"controllerType=0 controllerNumber=1 scan=16115"	TRUE	1809	null	2856.76		R9	x10	-1~L1~x10~1#-1~P2~x10~2#-1~S3~x10~4#108~S4~x10~4#116~P5~x10~17#113~L6~x10~17#115~G7~x10~17#115~B8~x10~17#118~R9~x10~17	edbd5455-93a7-4fca-9e2e-7bb7b63da866	BPA##x#{ABCDEFGHIKLMPQRSTVWY}#0#1##20	0.002849
126	669.577	4	2675.29	2675.28	4.08516	[LPSSPLGBR]	>HJURP-F584x	639	647	[NRYDEIKEExDK]	>HJURP-F584x	575	586	20181124_Q2_U3_1-10_AB_SA_DOP_20181116_HJ2.14658.14658.4 File:"20181124_Q2_U3_1-10_AB_SA_DOP_20181116_HJ2.raw". NativeID:"controllerType=0 controllerNumber=1 scan=14658"	TRUE	1487	null	2657.97		R9	x10	-1~L1~x10~1#-1~P2~x10~2#100~S3~x10~6#107~S4~x10~3#125~P5~x10~17#121~L6~x10~17#122~G7~x10~17#123~B8~x10~17#126~R9~x10~17	71096d42-b560-4705-89f0-4a03487a07d9	BPA##x#{ABCDEFGHIKLMPQRSTVWY}#0#1##20	0.00374532
96	516.458	5	2578.26	2578.25	3.55131	[AITRDGTR]	>HJURP-F584x	667	674	[NRYDEIKEExDK]	>HJURP-F584x	575	586	20181124_Q2_U3_1-10_AB_SA_DOP_20181116_HJ2.10603.10603.5 File:"20181124_Q2_U3_1-10_AB_SA_DOP_20181116_HJ2.raw". NativeID:"controllerType=0 controllerNumber=1 scan=10603"	TRUE	777	null	2105.57		R4	x10	-1~A1~x10~1#86~I2~x10~3#96~T3~x10~15#96~R4~x10~15#90~D5~x10~15#89~G6~x10~15#89~T7~x10~15#87~R8~x10~15	2655e692-c7f1-465b-b3ac-79501bebba2d	BPA##x#{ABCDEFGHIKLMPQRSTVWY}#0#1##20	0.0182648
118	592.884	5	2960.39	2960.38	2.86942	[DGTRDHQFPAK]	>HJURP-F584x	671	681	[NRYDEIKEExDK]	>HJURP-F584x	575	586	20181124_Q2_U3_1-10_AB_SA_DOP_20181116_HJ2.14393.14393.5 File:"20181124_Q2_U3_1-10_AB_SA_DOP_20181116_HJ2.raw". NativeID:"controllerType=0 controllerNumber=1 scan=14393"	TRUE	1419	null	2622.23		A10	x10	-1~D1~x10~0#-1~G2~x10~3#-1~T3~x10~3#66~R4~x10~3#67~D5~x10~3#81~H6~x10~3#91~Q7~x10~3#103~F8~x10~3#116~P9~x10~19#118~A10~x10~28#115~K11~x10~28	a310086f-81f9-4bc2-a09c-af6cc76d860e	BPA##x#{ABCDEFGHIKLMPQRSTVWY}#0#1##20	0.002849
107	853.398	3	2558.18	2558.18	1.68037	[SDFMLEK]	>HJURP-F584x	736	742	[NRYDEIKEExDK]	>HJURP-F584x	575	586	20181124_Q2_U3_1-10_AB_SA_DOP_20181116_HJ2.17007.17007.3 File:"20181124_Q2_U3_1-10_AB_SA_DOP_20181116_HJ2.raw". NativeID:"controllerType=0 controllerNumber=1 scan=17007"	TRUE	2029	null	2979.57		F3	x10	102~S1~x10~1#102~D2~x10~1#107~F3~x10~19#-1~M4~x10~19#-1~L5~x10~19#-1~E6~x10~19#-1~K7~x10~19	430bfc78-8b47-4bc8-8c5d-c7559c84c6f2	BPA##x#{ABCDEFGHIKLMPQRSTVWY}#0#1##20	0.00591716
92	640.301	4	2558.18	2558.18	1.84048	[SDFMLEK]	>HJURP-F584x	736	742	[NRYDEIKEExDK]	>HJURP-F584x	575	586	20181124_Q2_U3_1-10_AB_SA_DOP_20181116_HJ2.16819.16819.4 File:"20181124_Q2_U3_1-10_AB_SA_DOP_20181116_HJ2.raw". NativeID:"controllerType=0 controllerNumber=1 scan=16819"	TRUE	1991	null	2954.42		M4	x10	-1~S1~x10~14#-1~D2~x10~14#86~F3~x10~14#92~M4~x10~14#86~L5~x10~14#83~E6~x10~14#82~K7~x10~14	de7426f2-d033-4369-8ce8-a76a201af458	BPA##x#{ABCDEFGHIKLMPQRSTVWY}#0#1##20	0.0201613
102	853.398	3	2558.18	2558.18	1.99529	[SDFMLEK]	>HJURP-F584x	736	742	[NRYDEIKEExDK]	>HJURP-F584x	575	586	20181124_Q2_U3_1-10_AB_SA_DOP_20181116_HJ2.16850.16850.3 File:"20181124_Q2_U3_1-10_AB_SA_DOP_20181116_HJ2.raw". NativeID:"controllerType=0 controllerNumber=1 scan=16850"	TRUE	2003	null	2958.71		M4	x10	-1~S1~x10~1#-1~D2~x10~1#102~F3~x10~19#102~M4~x10~19#80~L5~x10~19#77~E6~x10~19#76~K7~x10~19	f2df0dcc-c8d8-4ee1-a463-a6d02446f193	BPA##x#{ABCDEFGHIKLMPQRSTVWY}#0#1##20	0.008726
118	640.301	4	2558.18	2558.18	2.31237	[SDFMLEK]	>HJURP-F584x	736	742	[NRYDEIKEExDK]	>HJURP-F584x	575	586	20181124_Q2_U3_1-10_AB_SA_DOP_20181116_HJ2.16289.16289.4 File:"20181124_Q2_U3_1-10_AB_SA_DOP_20181116_HJ2.raw". NativeID:"controllerType=0 controllerNumber=1 scan=16289"	TRUE	1861	null	2880.65		F3	x10	116~S1~x10~14#116~D2~x10~14#118~F3~x10~14#-1~M4~x10~14#-1~L5~x10~14#-1~E6~x10~14#-1~K7~x10~14	1e0aee23-1102-4d05-bc04-749fdca3d9dd	BPA##x#{ABCDEFGHIKLMPQRSTVWY}#0#1##20	0.002849
92	640.302	4	2558.18	2558.18	3.53375	[SDFMLEK]	>HJURP-F584x	736	742	[NRYDEIKEExDK]	>HJURP-F584x	575	586	20181124_Q2_U3_1-10_AB_SA_DOP_20181116_HJ2.16443.16443.4 File:"20181124_Q2_U3_1-10_AB_SA_DOP_20181116_HJ2.raw". NativeID:"controllerType=0 controllerNumber=1 scan=16443"	TRUE	1888	null	2901.89		M4	x10	-1~S1~x10~14#-1~D2~x10~14#-1~F3~x10~14#92~M4~x10~14#85~L5~x10~14#84~E6~x10~14#84~K7~x10~14	cbeb02e2-24e5-4a49-bb73-45d7c1953500	BPA##x#{ABCDEFGHIKLMPQRSTVWY}#0#1##20	0.0201613
95	640.303	4	2558.19	2558.18	5.08733	[SDFMLEK]	>HJURP-F584x	736	742	[NRYDEIKEExDK]	>HJURP-F584x	575	586	20181124_Q2_U3_1-10_AB_SA_DOP_20181116_HJ2.16590.16590.4 File:"20181124_Q2_U3_1-10_AB_SA_DOP_20181116_HJ2.raw". NativeID:"controllerType=0 controllerNumber=1 scan=16590"	TRUE	1930	null	2922.76		M4	x10	85~S1~x10~14#85~D2~x10~14#87~F3~x10~14#95~M4~x10~14#87~L5~x10~14#-1~E6~x10~14#-1~K7~x10~14	3c240a5b-f2fe-491b-bcee-d50677b0301a	BPA##x#{ABCDEFGHIKLMPQRSTVWY}#0#1##20	0.020558
131	704.327	3	2110.97	2110.96	0.962526	[ASMEVR]	>HJURP-F584x	612	617	[YDEIKEExDK]	>HJURP-F584x	577	586	20181124_Q2_U3_1-10_AB_SA_DOP_20181116_HJ2.11670.11670.3 File:"20181124_Q2_U3_1-10_AB_SA_DOP_20181116_HJ2.raw". NativeID:"controllerType=0 controllerNumber=1 scan=11670"	TRUE	908	null	2250.55		M3	x8	128~A1~x8~16#128~S2~x8~16#131~M3~x8~16#117~E4~x8~16#-1~V5~x8~16#-1~R6~x8~16	6e591858-44e6-4d65-b489-73aa0a3ae0c4	BPA##x#{ABCDEFGHIKLMPQRSTVWY}#0#1##20	0.00421941
130	704.328	3	2110.97	2110.96	2.5619	[ASMEVR]	>HJURP-F584x	612	617	[YDEIKEExDK]	>HJURP-F584x	577	586	20181124_Q2_U3_1-10_AB_SA_DOP_20181116_HJ2.12617.12617.3 File:"20181124_Q2_U3_1-10_AB_SA_DOP_20181116_HJ2.raw". NativeID:"controllerType=0 controllerNumber=1 scan=12617"	TRUE	1110	null	2382.6		M3	x8	128~A1~x8~16#128~S2~x8~16#130~M3~x8~16#-1~E4~x8~16#-1~V5~x8~16#-1~R6~x8~16	a50d7194-e287-4ef6-a76d-98d72fd4df69	BPA##x#{ABCDEFGHIKLMPQRSTVWY}#0#1##20	0.00406504
117	420.541	3	1259.61	1259.6	4.67617	[ASRR]	>HJURP-F584x	24	27	[EExDK]	>HJURP-F584x	582	586	20181124_Q2_U3_1-10_AB_SA_DOP_20181116_HJ2.9337.9337.3 File:"20181124_Q2_U3_1-10_AB_SA_DOP_20181116_HJ2.raw". NativeID:"controllerType=0 controllerNumber=1 scan=9337"	TRUE	638	null	1927.94		R3	x3	114~A1~x3~3#117~S2~x3~32#117~R3~x3~32#114~R4~x3~32	11c41b76-dcb1-4bbb-bd9e-a5ada1776114	BPA##x#{ABCDEFGHIKLMPQRSTVWY}#0#1##20	0.00268817
115	420.541	3	1259.61	1259.6	6.35145	[ASRR]	>HJURP-F584x	24	27	[EExDK]	>HJURP-F584x	582	586	20181124_Q2_U3_1-10_AB_SA_DOP_20181116_HJ2.10952.10952.3 File:"20181124_Q2_U3_1-10_AB_SA_DOP_20181116_HJ2.raw". NativeID:"controllerType=0 controllerNumber=1 scan=10952"	TRUE	809	null	2154.77		R4	x3	112~A1~x3~25#112~S2~x3~25#115~R3~x3~25#115~R4~x3~25	74ea8957-c764-4a76-91cc-9c7f6694719a	BPA##x#{ABCDEFGHIKLMPQRSTVWY}#0#1##20	0.00243309
90	458.886	3	1374.64	1374.64	0.129365	[SVSPSK]	>HJURP-F584x	555	560	[EExDK]	>HJURP-F584x	582	586	20181124_Q2_U3_1-10_AB_SA_DOP_20181116_HJ2.7768.7768.3 File:"20181124_Q2_U3_1-10_AB_SA_DOP_20181116_HJ2.raw". NativeID:"controllerType=0 controllerNumber=1 scan=7768"	TRUE	484	null	1702.31		S3	x3	86~S1~x3~16#86~V2~x3~16#90~S3~x3~16#76~P4~x3~16#61~S5~x3~16#49~K6~x3~16	d47eb4e2-60f1-4159-a5fd-7ef2ec813f1f	BPA##x#{ABCDEFGHIKLMPQRSTVWY}#0#1##20	0.0234375
188	687.826	2	1374.64	1374.64	1.05917	[SVSPSK]	>HJURP-F584x	555	560	[EExDK]	>HJURP-F584x	582	586	20181124_Q2_U3_1-10_AB_SA_DOP_20181116_HJ2.6817.6817.2 File:"20181124_Q2_U3_1-10_AB_SA_DOP_20181116_HJ2.raw". NativeID:"controllerType=0 controllerNumber=1 scan=6817"	TRUE	372	null	1566.49		P4	x3	139~S1~x3~2#139~V2~x3~2#160~S3~x3~9#188~P4~x3~28#-1~S5~x3~28#-1~K6~x3~28	064b9f33-6300-4e7e-a2ae-f5beb491cebf	BPA##x#{ABCDEFGHIKLMPQRSTVWY}#0#1##20	0
166	687.826	2	1374.64	1374.64	1.594	[SVSPSK]	>HJURP-F584x	555	560	[EExDK]	>HJURP-F584x	582	586	20181124_Q2_U3_1-10_AB_SA_DOP_20181116_HJ2.7555.7555.2 File:"20181124_Q2_U3_1-10_AB_SA_DOP_20181116_HJ2.raw". NativeID:"controllerType=0 controllerNumber=1 scan=7555"	TRUE	471	null	1671.11		P4	x3	155~S1~x3~2#155~V2~x3~2#156~S3~x3~9#166~P4~x3~28#158~S5~x3~28#-1~K6~x3~28	ea945082-b13f-42b5-ad63-48dbdc351dd9	BPA##x#{ABCDEFGHIKLMPQRSTVWY}#0#1##20	0
89	458.886	3	1374.64	1374.64	1.71129	[SVSPSK]	>HJURP-F584x	555	560	[EExDK]	>HJURP-F584x	582	586	20181124_Q2_U3_1-10_AB_SA_DOP_20181116_HJ2.7516.7516.3 File:"20181124_Q2_U3_1-10_AB_SA_DOP_20181116_HJ2.raw". NativeID:"controllerType=0 controllerNumber=1 scan=7516"	TRUE	466	null	1665.65		P4	x3	58~S1~x3~2#58~V2~x3~2#77~S3~x3~9#89~P4~x3~28#83~S5~x3~28#73~K6~x3~28	301f6c3a-994b-4ee3-8c60-dd0edfb7fdf0	BPA##x#{ABCDEFGHIKLMPQRSTVWY}#0#1##20	0.0269231
81	344.417	4	1374.65	1374.64	2.02476	[SVSPSK]	>HJURP-F584x	555	560	[EExDK]	>HJURP-F584x	582	586	20181124_Q2_U3_1-10_AB_SA_DOP_20181116_HJ2.6758.6758.4 File:"20181124_Q2_U3_1-10_AB_SA_DOP_20181116_HJ2.raw". NativeID:"controllerType=0 controllerNumber=1 scan=6758"	TRUE	362	null	1557.87		P4	x3	56~S1~x3~16#56~V2~x3~16#75~S3~x3~16#81~P4~x3~16#78~S5~x3~16#67~K6~x3~16	53579204-79b5-46ec-ab56-4f0bfbea5364	BPA##x#{ABCDEFGHIKLMPQRSTVWY}#0#1##20	0.0468037
93	458.887	3	1374.65	1374.64	3.55741	[SVSPSK]	>HJURP-F584x	555	560	[EExDK]	>HJURP-F584x	582	586	20181124_Q2_U3_1-10_AB_SA_DOP_20181116_HJ2.7133.7133.3 File:"20181124_Q2_U3_1-10_AB_SA_DOP_20181116_HJ2.raw". NativeID:"controllerType=0 controllerNumber=1 scan=7133"	TRUE	414	null	1611.42		P4	x3	61~S1~x3~2#61~V2~x3~2#84~S3~x3~9#93~P4~x3~28#89~S5~x3~28#78~K6~x3~28	13cbc6d5-f6e3-43e2-ba50-cd2156d41353	BPA##x#{ABCDEFGHIKLMPQRSTVWY}#0#1##20	0.0206612
110	344.418	4	1374.65	1374.64	4.50118	[SVSPSK]	>HJURP-F584x	555	560	[EExDK]	>HJURP-F584x	582	586	20181124_Q2_U3_1-10_AB_SA_DOP_20181116_HJ2.7210.7210.4 File:"20181124_Q2_U3_1-10_AB_SA_DOP_20181116_HJ2.raw". NativeID:"controllerType=0 controllerNumber=1 scan=7210"	TRUE	426	null	1622.49		P4	x3	-1~S1~x3~3#-1~V2~x3~3#80~S3~x3~3#110~P4~x3~30#102~S5~x3~30#94~K6~x3~30	a9c34572-346d-46ee-b4d3-b3bf4058e42c	BPA##x#{ABCDEFGHIKLMPQRSTVWY}#0#1##20	0.0042735
81	383.19	4	1529.74	1529.74	1.10372	[TLSVPDK]	>HJURP-F584x	561	567	[EExDK]	>HJURP-F584x	582	586	20181124_Q2_U3_1-10_AB_SA_DOP_20181116_HJ2.11997.11997.4 File:"20181124_Q2_U3_1-10_AB_SA_DOP_20181116_HJ2.raw". NativeID:"controllerType=0 controllerNumber=1 scan=11997"	TRUE	961	null	2296.11		P5	x3	52~T1~x3~14#52~L2~x3~14#65~S3~x3~14#72~V4~x3~14#81~P5~x3~14#74~D6~x3~14#63~K7~x3~14	ab0f6284-0773-4804-b344-b0c41e9360b0	BPA##x#{ABCDEFGHIKLMPQRSTVWY}#0#1##20	0.0468037
155	765.373	2	1529.74	1529.74	1.13609	[TLSVPDK]	>HJURP-F584x	561	567	[EExDK]	>HJURP-F584x	582	586	20181124_Q2_U3_1-10_AB_SA_DOP_20181116_HJ2.11972.11972.2 File:"20181124_Q2_U3_1-10_AB_SA_DOP_20181116_HJ2.raw". NativeID:"controllerType=0 controllerNumber=1 scan=11972"	TRUE	959	null	2292.87		P5	x3	113~T1~x3~1#113~L2~x3~1#119~S3~x3~7#127~V4~x3~7#155~P5~x3~27#150~D6~x3~27#-1~K7~x3~27	1b4e3b2a-4e0e-4a8d-9ac2-2d6d9bf4f567	BPA##x#{ABCDEFGHIKLMPQRSTVWY}#0#1##20	0
137	765.374	2	1529.74	1529.74	2.31794	[TLSVPDK]	>HJURP-F584x	561	567	[EExDK]	>HJURP-F584x	582	586	20181124_Q2_U3_1-10_AB_SA_DOP_20181116_HJ2.14245.14245.2 File:"20181124_Q2_U3_1-10_AB_SA_DOP_20181116_HJ2.raw". NativeID:"controllerType=0 controllerNumber=1 scan=14245"	TRUE	1385	null	2603.1		P5	x3	-1~T1~x3~2#-1~L2~x3~2#83~S3~x3~2#94~V4~x3~2#137~P5~x3~29#134~D6~x3~29#126~K7~x3~29	f188bb17-2360-413c-a78d-a18df6f63ac6	BPA##x#{ABCDEFGHIKLMPQRSTVWY}#0#1##20	0.00512821
145	765.374	2	1529.74	1529.74	2.50278	[TLSVPDK]	>HJURP-F584x	561	567	[EExDK]	>HJURP-F584x	582	586	20181124_Q2_U3_1-10_AB_SA_DOP_20181116_HJ2.9529.9529.2 File:"20181124_Q2_U3_1-10_AB_SA_DOP_20181116_HJ2.raw". NativeID:"controllerType=0 controllerNumber=1 scan=9529"	TRUE	661	null	1953.83		P5	x3	-1~T1~x3~2#-1~L2~x3~2#101~S3~x3~2#109~V4~x3~2#145~P5~x3~29#143~D6~x3~29#132~K7~x3~29	f1e9a705-1bfe-4ee5-b090-2dd3e1eccaf3	BPA##x#{ABCDEFGHIKLMPQRSTVWY}#0#1##20	0
95	507.904	3	1521.7	1521.7	0.928022	[EVPGHGR]	>HJURP-F584x	568	574	[EExDK]	>HJURP-F584x	582	586	20181124_Q2_U3_1-10_AB_SA_DOP_20181116_HJ2.6807.6807.3 File:"20181124_Q2_U3_1-10_AB_SA_DOP_20181116_HJ2.raw". NativeID:"controllerType=0 controllerNumber=1 scan=6807"	TRUE	369	null	1565		P3	x3	-1~E1~x3~1#-1~V2~x3~1#95~P3~x3~19#95~G4~x3~19#90~H5~x3~19#87~G6~x3~19#85~R7~x3~19	dc68c471-b316-4ad6-a73d-ed2e35b299d9	BPA##x#{ABCDEFGHIKLMPQRSTVWY}#0#1##20	0.020558
127	761.353	2	1521.7	1521.7	1.22324	[EVPGHGR]	>HJURP-F584x	568	574	[EExDK]	>HJURP-F584x	582	586	20181124_Q2_U3_1-10_AB_SA_DOP_20181116_HJ2.6872.6872.2 File:"20181124_Q2_U3_1-10_AB_SA_DOP_20181116_HJ2.raw". NativeID:"controllerType=0 controllerNumber=1 scan=6872"	TRUE	379	null	1574.75		P3	x3	-1~E1~x3~1#-1~V2~x3~1#127~P3~x3~19#123~G4~x3~19#123~H5~x3~19#-1~G6~x3~19#-1~R7~x3~19	63ddb5aa-1084-4ae2-802b-4d3c73e3b64e	BPA##x#{ABCDEFGHIKLMPQRSTVWY}#0#1##20	0.00378788
111	761.354	2	1521.7	1521.7	2.31199	[EVPGHGR]	>HJURP-F584x	568	574	[EExDK]	>HJURP-F584x	582	586	20181124_Q2_U3_1-10_AB_SA_DOP_20181116_HJ2.6561.6561.2 File:"20181124_Q2_U3_1-10_AB_SA_DOP_20181116_HJ2.raw". NativeID:"controllerType=0 controllerNumber=1 scan=6561"	TRUE	341	null	1528.31		H5	x3	-1~E1~x3~1#-1~V2~x3~1#111~P3~x3~19#111~G4~x3~19#111~H5~x3~19#-1~G6~x3~19#-1~R7~x3~19	a80419b2-e8c2-4e53-8f0a-230ac211c956	BPA##x#{ABCDEFGHIKLMPQRSTVWY}#0#1##20	0.00441501
156	761.355	2	1521.7	1521.7	3.71884	[EVPGHGR]	>HJURP-F584x	568	574	[EExDK]	>HJURP-F584x	582	586	20181124_Q2_U3_1-10_AB_SA_DOP_20181116_HJ2.7232.7232.2 File:"20181124_Q2_U3_1-10_AB_SA_DOP_20181116_HJ2.raw". NativeID:"controllerType=0 controllerNumber=1 scan=7232"	TRUE	428	null	1625.46		P3	x3	-1~E1~x3~1#124~V2~x3~3#156~P3~x3~18#-1~G4~x3~18#-1~H5~x3~18#-1~G6~x3~18#-1~R7~x3~18	8b5333b8-96ef-4d26-831f-3642bed27170	BPA##x#{ABCDEFGHIKLMPQRSTVWY}#0#1##20	0
135	761.355	2	1521.7	1521.7	3.96716	[EVPGHGR]	>HJURP-F584x	568	574	[EExDK]	>HJURP-F584x	582	586	20181124_Q2_U3_1-10_AB_SA_DOP_20181116_HJ2.7059.7059.2 File:"20181124_Q2_U3_1-10_AB_SA_DOP_20181116_HJ2.raw". NativeID:"controllerType=0 controllerNumber=1 scan=7059"	TRUE	406	null	1601.37		P3	x3	-1~E1~x3~1#-1~V2~x3~1#135~P3~x3~19#132~G4~x3~19#129~H5~x3~19#126~G6~x3~19#123~R7~x3~19	39c5de8f-2595-4572-8e3e-fb7c1ae2de79	BPA##x#{ABCDEFGHIKLMPQRSTVWY}#0#1##20	0.00456621
118	761.356	2	1521.7	1521.7	4.54987	[EVPGHGR]	>HJURP-F584x	568	574	[EExDK]	>HJURP-F584x	582	586	20181124_Q2_U3_1-10_AB_SA_DOP_20181116_HJ2.6724.6724.2 File:"20181124_Q2_U3_1-10_AB_SA_DOP_20181116_HJ2.raw". NativeID:"controllerType=0 controllerNumber=1 scan=6724"	TRUE	358	null	1552.95		G4	x3	-1~E1~x3~1#-1~V2~x3~1#118~P3~x3~19#118~G4~x3~19#-1~H5~x3~19#-1~G6~x3~19#-1~R7~x3~19	c8b4d64a-980b-42da-9ee9-77cc44e7475c	BPA##x#{ABCDEFGHIKLMPQRSTVWY}#0#1##20	0.002849
90	339.157	4	1353.61	1353.6	1.74384	[YBLK]	>HJURP-F584x	591	594	[EExDK]	>HJURP-F584x	582	586	20181124_Q2_U3_1-10_AB_SA_DOP_20181116_HJ2.10654.10654.4 File:"20181124_Q2_U3_1-10_AB_SA_DOP_20181116_HJ2.raw". NativeID:"controllerType=0 controllerNumber=1 scan=10654"	TRUE	782	null	2112.61		B2	x3	76~Y1~x3~25#90~B2~x3~25#69~L3~x3~25#50~K4~x3~25	c595adb3-cee5-4dca-8d99-a221698c53db	BPA##x#{ABCDEFGHIKLMPQRSTVWY}#0#1##20	0.0234375
183	677.307	2	1353.61	1353.6	2.12407	[YBLK]	>HJURP-F584x	591	594	[EExDK]	>HJURP-F584x	582	586	20181124_Q2_U3_1-10_AB_SA_DOP_20181116_HJ2.8988.8988.2 File:"20181124_Q2_U3_1-10_AB_SA_DOP_20181116_HJ2.raw". NativeID:"controllerType=0 controllerNumber=1 scan=8988"	TRUE	614	null	1876.76		L3	x3	164~Y1~x3~3#176~B2~x3~32#183~L3~x3~32#-1~K4~x3~32	e16bf2a0-d803-412b-8428-06c5bbd7c4de	BPA##x#{ABCDEFGHIKLMPQRSTVWY}#0#1##20	0
146	677.307	2	1353.61	1353.6	3.31915	[YBLK]	>HJURP-F584x	591	594	[EExDK]	>HJURP-F584x	582	586	20181124_Q2_U3_1-10_AB_SA_DOP_20181116_HJ2.10637.10637.2 File:"20181124_Q2_U3_1-10_AB_SA_DOP_20181116_HJ2.raw". NativeID:"controllerType=0 controllerNumber=1 scan=10637"	TRUE	781	null	2110.03		B2	x3	143~Y1~x3~25#146~B2~x3~25#112~L3~x3~25#101~K4~x3~25	a527aa80-32ae-4753-9aba-12ab391fcda7	BPA##x#{ABCDEFGHIKLMPQRSTVWY}#0#1##20	0
189	677.307	2	1353.61	1353.6	3.3235	[YBLK]	>HJURP-F584x	591	594	[EExDK]	>HJURP-F584x	582	586	20181124_Q2_U3_1-10_AB_SA_DOP_20181116_HJ2.9194.9194.2 File:"20181124_Q2_U3_1-10_AB_SA_DOP_20181116_HJ2.raw". NativeID:"controllerType=0 controllerNumber=1 scan=9194"	TRUE	627	null	1907.85		L3	x3	173~Y1~x3~3#180~B2~x3~32#189~L3~x3~32#-1~K4~x3~32	7fabd669-be26-4337-9532-8a9d1e7bb009	BPA##x#{ABCDEFGHIKLMPQRSTVWY}#0#1##20	0
105	339.157	4	1353.61	1353.6	3.66122	[YBLK]	>HJURP-F584x	591	594	[EExDK]	>HJURP-F584x	582	586	20181124_Q2_U3_1-10_AB_SA_DOP_20181116_HJ2.9770.9770.4 File:"20181124_Q2_U3_1-10_AB_SA_DOP_20181116_HJ2.raw". NativeID:"controllerType=0 controllerNumber=1 scan=9770"	TRUE	674	null	1988.41		B2	x3	95~Y1~x3~25#105~B2~x3~25#82~L3~x3~25#63~K4~x3~25	70d93481-97ce-4190-a1e7-9440e964d1b1	BPA##x#{ABCDEFGHIKLMPQRSTVWY}#0#1##20	0.00925926
141	677.309	2	1353.61	1353.6	4.9481	[YBLK]	>HJURP-F584x	591	594	[EExDK]	>HJURP-F584x	582	586	20181124_Q2_U3_1-10_AB_SA_DOP_20181116_HJ2.10845.10845.2 File:"20181124_Q2_U3_1-10_AB_SA_DOP_20181116_HJ2.raw". NativeID:"controllerType=0 controllerNumber=1 scan=10845"	TRUE	798	null	2139.73		Y1	x3	141~Y1~x3~25#137~B2~x3~25#113~L3~x3~25#100~K4~x3~25	cd9732b0-e15f-438f-a20b-7a67dc11ff29	BPA##x#{ABCDEFGHIKLMPQRSTVWY}#0#1##20	0
111	488.221	3	1462.65	1462.65	-1.32209	[ASMEVR]	>HJURP-F584x	612	617	[EExDK]	>HJURP-F584x	582	586	20181124_Q2_U3_1-10_AB_SA_DOP_20181116_HJ2.8629.8629.3 File:"20181124_Q2_U3_1-10_AB_SA_DOP_20181116_HJ2.raw". NativeID:"controllerType=0 controllerNumber=1 scan=8629"	TRUE	589	null	1826.35		M3	x3	100~A1~x3~16#101~S2~x3~16#111~M3~x3~16#100~E4~x3~16#76~V5~x3~16#-1~R6~x3~16	9bfd79f2-ec69-4b4a-9733-6dae0148157a	BPA##x#{ABCDEFGHIKLMPQRSTVWY}#0#1##20	0.00441501
153	731.829	2	1462.65	1462.65	-0.812313	[ASMEVR]	>HJURP-F584x	612	617	[EExDK]	>HJURP-F584x	582	586	20181124_Q2_U3_1-10_AB_SA_DOP_20181116_HJ2.8505.8505.2 File:"20181124_Q2_U3_1-10_AB_SA_DOP_20181116_HJ2.raw". NativeID:"controllerType=0 controllerNumber=1 scan=8505"	TRUE	574	null	1808.03		M3	x3	149~A1~x3~16#149~S2~x3~16#153~M3~x3~16#-1~E4~x3~16#-1~V5~x3~16#-1~R6~x3~16	ca8b3ac3-2c9c-4254-ba52-1c15aa8c750f	BPA##x#{ABCDEFGHIKLMPQRSTVWY}#0#1##20	0
106	488.222	3	1462.65	1462.65	-0.0318805	[ASMEVR]	>HJURP-F584x	612	617	[EExDK]	>HJURP-F584x	582	586	20181124_Q2_U3_1-10_AB_SA_DOP_20181116_HJ2.8077.8077.3 File:"20181124_Q2_U3_1-10_AB_SA_DOP_20181116_HJ2.raw". NativeID:"controllerType=0 controllerNumber=1 scan=8077"	TRUE	526	null	1746.65		M3	x3	93~A1~x3~23#93~S2~x3~23#106~M3~x3~23#87~E4~x3~23#56~V5~x3~2#42~R6~x3~2	6cabea3a-5da3-435b-91ed-1474c63f99e2	BPA##x#{ABCDEFGHIKLMPQRSTVWY}#0#1##20	0.00761905
167	731.83	2	1462.65	1462.65	0.606473	[ASMEVR]	>HJURP-F584x	612	617	[EExDK]	>HJURP-F584x	582	586	20181124_Q2_U3_1-10_AB_SA_DOP_20181116_HJ2.8683.8683.2 File:"20181124_Q2_U3_1-10_AB_SA_DOP_20181116_HJ2.raw". NativeID:"controllerType=0 controllerNumber=1 scan=8683"	TRUE	599	null	1833.83		M3	x3	167~A1~x3~16#167~S2~x3~16#167~M3~x3~16#-1~E4~x3~16#-1~V5~x3~16#-1~R6~x3~16	887b9ac2-cc33-4d4c-b8a4-f702509c4898	BPA##x#{ABCDEFGHIKLMPQRSTVWY}#0#1##20	0
121	488.223	3	1462.65	1462.65	1.05648	[ASMEVR]	>HJURP-F584x	612	617	[EExDK]	>HJURP-F584x	582	586	20181124_Q2_U3_1-10_AB_SA_DOP_20181116_HJ2.11043.11043.3 File:"20181124_Q2_U3_1-10_AB_SA_DOP_20181116_HJ2.raw". NativeID:"controllerType=0 controllerNumber=1 scan=11043"	TRUE	826	null	2167.2		M3	x3	85~A1~x3~1#98~S2~x3~5#121~M3~x3~23#107~E4~x3~23#95~V5~x3~23#83~R6~x3~23	d54336a9-722e-4c70-a953-1d8443cf7d66	BPA##x#{ABCDEFGHIKLMPQRSTVWY}#0#1##20	0.00326797
181	731.83	2	1462.65	1462.65	1.23824	[ASMEVR]	>HJURP-F584x	612	617	[EExDK]	>HJURP-F584x	582	586	20181124_Q2_U3_1-10_AB_SA_DOP_20181116_HJ2.9356.9356.2 File:"20181124_Q2_U3_1-10_AB_SA_DOP_20181116_HJ2.raw". NativeID:"controllerType=0 controllerNumber=1 scan=9356"	TRUE	642	null	1930.82		S2	x3	181~A1~x3~16#181~S2~x3~16#-1~M3~x3~16#-1~E4~x3~16#-1~V5~x3~16#-1~R6~x3~16	a260bf5d-2d90-4c3b-8a69-0eaf1a788d37	BPA##x#{ABCDEFGHIKLMPQRSTVWY}#0#1##20	0
166	731.831	2	1462.65	1462.65	1.54472	[ASMEVR]	>HJURP-F584x	612	617	[EExDK]	>HJURP-F584x	582	586	20181124_Q2_U3_1-10_AB_SA_DOP_20181116_HJ2.8196.8196.2 File:"20181124_Q2_U3_1-10_AB_SA_DOP_20181116_HJ2.raw". NativeID:"controllerType=0 controllerNumber=1 scan=8196"	TRUE	544	null	1765.4		S2	x3	166~A1~x3~16#166~S2~x3~16#-1~M3~x3~16#-1~E4~x3~16#-1~V5~x3~16#-1~R6~x3~16	79fe6981-b48a-4b73-9de7-35e2e32ce1ed	BPA##x#{ABCDEFGHIKLMPQRSTVWY}#0#1##20	0
114	366.419	4	1462.65	1462.65	1.55033	[ASMEVR]	>HJURP-F584x	612	617	[EExDK]	>HJURP-F584x	582	586	20181124_Q2_U3_1-10_AB_SA_DOP_20181116_HJ2.9357.9357.4 File:"20181124_Q2_U3_1-10_AB_SA_DOP_20181116_HJ2.raw". NativeID:"controllerType=0 controllerNumber=1 scan=9357"	TRUE	643	null	1930.89		M3	x3	103~A1~x3~16#103~S2~x3~16#114~M3~x3~16#99~E4~x3~16#75~V5~x3~16#66~R6~x3~16	59e0cb84-229e-4635-88f4-f45eeb618af0	BPA##x#{ABCDEFGHIKLMPQRSTVWY}#0#1##20	0.00238095
93	488.223	3	1462.65	1462.65	1.55408	[ASMEVR]	>HJURP-F584x	612	617	[EExDK]	>HJURP-F584x	582	586	20181124_Q2_U3_1-10_AB_SA_DOP_20181116_HJ2.9203.9203.3 File:"20181124_Q2_U3_1-10_AB_SA_DOP_20181116_HJ2.raw". NativeID:"controllerType=0 controllerNumber=1 scan=9203"	TRUE	629	null	1909.27		M3	x3	77~A1~x3~16#77~S2~x3~16#93~M3~x3~16#74~E4~x3~16#49~V5~x3~16#40~R6~x3~16	1d2a6801-bbd2-43f0-bacd-aa0e3a57ab91	BPA##x#{ABCDEFGHIKLMPQRSTVWY}#0#1##20	0.0206612
94	488.223	3	1462.65	1462.65	1.60164	[ASMEVR]	>HJURP-F584x	612	617	[EExDK]	>HJURP-F584x	582	586	20181124_Q2_U3_1-10_AB_SA_DOP_20181116_HJ2.9355.9355.3 File:"20181124_Q2_U3_1-10_AB_SA_DOP_20181116_HJ2.raw". NativeID:"controllerType=0 controllerNumber=1 scan=9355"	TRUE	641	null	1930.75		M3	x3	78~A1~x3~16#78~S2~x3~16#94~M3~x3~16#74~E4~x3~16#48~V5~x3~16#38~R6~x3~16	efb358cb-5dd5-40d6-b52c-909f83cfd8cf	BPA##x#{ABCDEFGHIKLMPQRSTVWY}#0#1##20	0.0214592
109	366.419	4	1462.65	1462.65	1.62416	[ASMEVR]	>HJURP-F584x	612	617	[EExDK]	>HJURP-F584x	582	586	20181124_Q2_U3_1-10_AB_SA_DOP_20181116_HJ2.11366.11366.4 File:"20181124_Q2_U3_1-10_AB_SA_DOP_20181116_HJ2.raw". NativeID:"controllerType=0 controllerNumber=1 scan=11366"	TRUE	877	null	2210.56		M3	x3	98~A1~x3~16#98~S2~x3~16#109~M3~x3~16#97~E4~x3~16#85~V5~x3~16#73~R6~x3~16	ea04624e-d706-46cb-bbe5-93128f2107c4	BPA##x#{ABCDEFGHIKLMPQRSTVWY}#0#1##20	0.00411523
186	731.831	2	1462.65	1462.65	1.70338	[ASMEVR]	>HJURP-F584x	612	617	[EExDK]	>HJURP-F584x	582	586	20181124_Q2_U3_1-10_AB_SA_DOP_20181116_HJ2.11092.11092.2 File:"20181124_Q2_U3_1-10_AB_SA_DOP_20181116_HJ2.raw". NativeID:"controllerType=0 controllerNumber=1 scan=11092"	TRUE	828	null	2174.45		S2	x3	184~A1~x3~23#186~S2~x3~23#-1~M3~x3~23#-1~E4~x3~23#-1~V5~x3~2#-1~R6~x3~2	2c3ea972-5b66-4e27-9cac-bdc5b07aec95	BPA##x#{ABCDEFGHIKLMPQRSTVWY}#0#1##20	0
200	731.831	2	1462.65	1462.65	1.70426	[ASMEVR]	>HJURP-F584x	612	617	[EExDK]	>HJURP-F584x	582	586	20181124_Q2_U3_1-10_AB_SA_DOP_20181116_HJ2.10583.10583.2 File:"20181124_Q2_U3_1-10_AB_SA_DOP_20181116_HJ2.raw". NativeID:"controllerType=0 controllerNumber=1 scan=10583"	TRUE	774	null	2102.76		S2	x3	200~A1~x3~23#200~S2~x3~23#-1~M3~x3~23#-1~E4~x3~23#-1~V5~x3~2#-1~R6~x3~2	88d33420-8602-453b-ad91-2b049dc01af6	BPA##x#{ABCDEFGHIKLMPQRSTVWY}#0#1##20	0
105	488.223	3	1462.65	1462.65	1.74276	[ASMEVR]	>HJURP-F584x	612	617	[EExDK]	>HJURP-F584x	582	586	20181124_Q2_U3_1-10_AB_SA_DOP_20181116_HJ2.8218.8218.3 File:"20181124_Q2_U3_1-10_AB_SA_DOP_20181116_HJ2.raw". NativeID:"controllerType=0 controllerNumber=1 scan=8218"	TRUE	546	null	1768.46		M3	x3	91~A1~x3~23#91~S2~x3~23#105~M3~x3~23#84~E4~x3~23#56~V5~x3~2#41~R6~x3~2	15cb344f-b412-4c44-a4aa-8c2b36352659	BPA##x#{ABCDEFGHIKLMPQRSTVWY}#0#1##20	0.00925926
193	731.831	2	1462.65	1462.65	1.76718	[ASMEVR]	>HJURP-F584x	612	617	[EExDK]	>HJURP-F584x	582	586	20181124_Q2_U3_1-10_AB_SA_DOP_20181116_HJ2.9205.9205.2 File:"20181124_Q2_U3_1-10_AB_SA_DOP_20181116_HJ2.raw". NativeID:"controllerType=0 controllerNumber=1 scan=9205"	TRUE	630	null	1909.42		S2	x3	189~A1~x3~1#193~S2~x3~19#-1~M3~x3~19#-1~E4~x3~19#-1~V5~x3~19#-1~R6~x3~19	d6e1a953-771c-4747-815d-7ac87a4c208b	BPA##x#{ABCDEFGHIKLMPQRSTVWY}#0#1##20	0
152	488.223	3	1462.65	1462.65	1.78578	[ASMEVR]	>HJURP-F584x	612	617	[EExDK]	>HJURP-F584x	582	586	20181124_Q2_U3_1-10_AB_SA_DOP_20181116_HJ2.11364.11364.3 File:"20181124_Q2_U3_1-10_AB_SA_DOP_20181116_HJ2.raw". NativeID:"controllerType=0 controllerNumber=1 scan=11364"	TRUE	876	null	2210.39		M3	x3	120~A1~x3~1#130~S2~x3~5#152~M3~x3~23#146~E4~x3~23#138~V5~x3~23#130~R6~x3~23	9ba05c66-96fe-4593-aea5-e6cbc02333ac	BPA##x#{ABCDEFGHIKLMPQRSTVWY}#0#1##20	0
151	731.831	2	1462.65	1462.65	1.92384	[ASMEVR]	>HJURP-F584x	612	617	[EExDK]	>HJURP-F584x	582	586	20181124_Q2_U3_1-10_AB_SA_DOP_20181116_HJ2.9971.9971.2 File:"20181124_Q2_U3_1-10_AB_SA_DOP_20181116_HJ2.raw". NativeID:"controllerType=0 controllerNumber=1 scan=9971"	TRUE	691	null	2017.47		S2	x3	151~A1~x3~16#151~S2~x3~16#-1~M3~x3~16#-1~E4~x3~16#-1~V5~x3~16#-1~R6~x3~16	9b44495d-44fd-4d86-b314-ee1b48376df8	BPA##x#{ABCDEFGHIKLMPQRSTVWY}#0#1##20	0
184	731.831	2	1462.65	1462.65	1.9418	[ASMEVR]	>HJURP-F584x	612	617	[EExDK]	>HJURP-F584x	582	586	20181124_Q2_U3_1-10_AB_SA_DOP_20181116_HJ2.11254.11254.2 File:"20181124_Q2_U3_1-10_AB_SA_DOP_20181116_HJ2.raw". NativeID:"controllerType=0 controllerNumber=1 scan=11254"	TRUE	853	null	2196.18		S2	x3	193~A1~x3~1#184~S2~x3~28#-1~M3~x3~28#-1~E4~x3~28#-1~V5~x3~5#-1~R6~x3~5	0532986c-0d92-4d32-9899-ed3f235d3e5d	BPA##x#{ABCDEFGHIKLMPQRSTVWY}#0#1##20	0
144	488.223	3	1462.65	1462.65	2.0108	[ASMEVR]	>HJURP-F584x	612	617	[EExDK]	>HJURP-F584x	582	586	20181124_Q2_U3_1-10_AB_SA_DOP_20181116_HJ2.11192.11192.3 File:"20181124_Q2_U3_1-10_AB_SA_DOP_20181116_HJ2.raw". NativeID:"controllerType=0 controllerNumber=1 scan=11192"	TRUE	843	null	2188.37		M3	x3	117~A1~x3~1#122~S2~x3~5#144~M3~x3~23#132~E4~x3~23#119~V5~x3~23#111~R6~x3~23	dcb9965b-6ffc-461e-ae9f-2589c5482c51	BPA##x#{ABCDEFGHIKLMPQRSTVWY}#0#1##20	0
184	731.831	2	1462.65	1462.65	2.02207	[ASMEVR]	>HJURP-F584x	612	617	[EExDK]	>HJURP-F584x	582	586	20181124_Q2_U3_1-10_AB_SA_DOP_20181116_HJ2.9521.9521.2 File:"20181124_Q2_U3_1-10_AB_SA_DOP_20181116_HJ2.raw". NativeID:"controllerType=0 controllerNumber=1 scan=9521"	TRUE	660	null	1953.05		S2	x3	184~A1~x3~16#184~S2~x3~16#-1~M3~x3~16#-1~E4~x3~16#-1~V5~x3~16#-1~R6~x3~16	6f720175-cbfb-46e3-9bb0-d87522073db4	BPA##x#{ABCDEFGHIKLMPQRSTVWY}#0#1##20	0
115	366.419	4	1462.65	1462.65	2.04012	[ASMEVR]	>HJURP-F584x	612	617	[EExDK]	>HJURP-F584x	582	586	20181124_Q2_U3_1-10_AB_SA_DOP_20181116_HJ2.10367.10367.4 File:"20181124_Q2_U3_1-10_AB_SA_DOP_20181116_HJ2.raw". NativeID:"controllerType=0 controllerNumber=1 scan=10367"	TRUE	737	null	2073.15		M3	x3	105~A1~x3~16#105~S2~x3~16#115~M3~x3~16#98~E4~x3~16#75~V5~x3~16#60~R6~x3~16	d547c01f-9f9f-4a56-bfd7-8b8cc2feabd1	BPA##x#{ABCDEFGHIKLMPQRSTVWY}#0#1##20	0.00243309
140	488.223	3	1462.65	1462.65	2.11303	[ASMEVR]	>HJURP-F584x	612	617	[EExDK]	>HJURP-F584x	582	586	20181124_Q2_U3_1-10_AB_SA_DOP_20181116_HJ2.10411.10411.3 File:"20181124_Q2_U3_1-10_AB_SA_DOP_20181116_HJ2.raw". NativeID:"controllerType=0 controllerNumber=1 scan=10411"	TRUE	746	null	2079.09		M3	x3	100~A1~x3~1#113~S2~x3~5#140~M3~x3~23#123~E4~x3~23#109~V5~x3~23#98~R6~x3~23	9599af95-b25c-439f-8379-1df15d278256	BPA##x#{ABCDEFGHIKLMPQRSTVWY}#0#1##20	0
94	366.419	4	1462.66	1462.65	2.16854	[ASMEVR]	>HJURP-F584x	612	617	[EExDK]	>HJURP-F584x	582	586	20181124_Q2_U3_1-10_AB_SA_DOP_20181116_HJ2.9611.9611.4 File:"20181124_Q2_U3_1-10_AB_SA_DOP_20181116_HJ2.raw". NativeID:"controllerType=0 controllerNumber=1 scan=9611"	TRUE	665	null	1965.72		M3	x3	88~A1~x3~16#88~S2~x3~16#94~M3~x3~16#80~E4~x3~16#59~V5~x3~16#47~R6~x3~16	54a36154-a8b2-4a3a-bf72-60457b2f7b44	BPA##x#{ABCDEFGHIKLMPQRSTVWY}#0#1##20	0.0214592
110	366.419	4	1462.66	1462.65	2.25786	[ASMEVR]	>HJURP-F584x	612	617	[EExDK]	>HJURP-F584x	582	586	20181124_Q2_U3_1-10_AB_SA_DOP_20181116_HJ2.11040.11040.4 File:"20181124_Q2_U3_1-10_AB_SA_DOP_20181116_HJ2.raw". NativeID:"controllerType=0 controllerNumber=1 scan=11040"	TRUE	825	null	2166.97		A1	x3	110~A1~x3~16#92~S2~x3~16#93~M3~x3~16#75~E4~x3~16#50~V5~x3~16#-1~R6~x3~16	fef479df-be2e-4d90-811d-73c79d33de49	BPA##x#{ABCDEFGHIKLMPQRSTVWY}#0#1##20	0.0042735
112	488.223	3	1462.66	1462.65	2.28825	[ASMEVR]	>HJURP-F584x	612	617	[EExDK]	>HJURP-F584x	582	586	20181124_Q2_U3_1-10_AB_SA_DOP_20181116_HJ2.9960.9960.3 File:"20181124_Q2_U3_1-10_AB_SA_DOP_20181116_HJ2.raw". NativeID:"controllerType=0 controllerNumber=1 scan=9960"	TRUE	689	null	2015.77		M3	x3	99~A1~x3~23#99~S2~x3~23#112~M3~x3~23#93~E4~x3~23#65~V5~x3~2#52~R6~x3~2	84531538-c4e6-48cb-901f-f64699664071	BPA##x#{ABCDEFGHIKLMPQRSTVWY}#0#1##20	0.00456621
124	366.419	4	1462.66	1462.65	2.30315	[ASMEVR]	>HJURP-F584x	612	617	[EExDK]	>HJURP-F584x	582	586	20181124_Q2_U3_1-10_AB_SA_DOP_20181116_HJ2.9917.9917.4 File:"20181124_Q2_U3_1-10_AB_SA_DOP_20181116_HJ2.raw". NativeID:"controllerType=0 controllerNumber=1 scan=9917"	TRUE	688	null	2009.58		M3	x3	115~A1~x3~23#115~S2~x3~23#124~M3~x3~23#104~E4~x3~23#75~V5~x3~2#62~R6~x3~2	21fc1894-8eef-4d3f-a2a7-4f6ebf90af48	BPA##x#{ABCDEFGHIKLMPQRSTVWY}#0#1##20	0.00350877
115	366.419	4	1462.66	1462.65	2.3708	[ASMEVR]	>HJURP-F584x	612	617	[EExDK]	>HJURP-F584x	582	586	20181124_Q2_U3_1-10_AB_SA_DOP_20181116_HJ2.10213.10213.4 File:"20181124_Q2_U3_1-10_AB_SA_DOP_20181116_HJ2.raw". NativeID:"controllerType=0 controllerNumber=1 scan=10213"	TRUE	714	null	2052.11		M3	x3	105~A1~x3~16#105~S2~x3~16#115~M3~x3~16#98~E4~x3~16#73~V5~x3~16#59~R6~x3~16	aa175650-12ac-4097-9ce2-7e4956a1dd0e	BPA##x#{ABCDEFGHIKLMPQRSTVWY}#0#1##20	0.00243309
98	488.223	3	1462.66	1462.65	2.45869	[ASMEVR]	>HJURP-F584x	612	617	[EExDK]	>HJURP-F584x	582	586	20181124_Q2_U3_1-10_AB_SA_DOP_20181116_HJ2.11786.11786.3 File:"20181124_Q2_U3_1-10_AB_SA_DOP_20181116_HJ2.raw". NativeID:"controllerType=0 controllerNumber=1 scan=11786"	TRUE	925	null	2266.41		M3	x3	76~A1~x3~2#76~S2~x3~3#98~M3~x3~23#88~E4~x3~23#75~V5~x3~23#-1~R6~x3~23	b953874b-5de2-434b-a338-7b54e5b73b86	BPA##x#{ABCDEFGHIKLMPQRSTVWY}#0#1##20	0.0157233
109	366.419	4	1462.66	1462.65	2.50064	[ASMEVR]	>HJURP-F584x	612	617	[EExDK]	>HJURP-F584x	582	586	20181124_Q2_U3_1-10_AB_SA_DOP_20181116_HJ2.10679.10679.4 File:"20181124_Q2_U3_1-10_AB_SA_DOP_20181116_HJ2.raw". NativeID:"controllerType=0 controllerNumber=1 scan=10679"	TRUE	785	null	2115.98		M3	x3	98~A1~x3~16#98~S2~x3~16#109~M3~x3~16#92~E4~x3~16#66~V5~x3~16#51~R6~x3~16	0c82cfd5-a493-4500-a1e4-687ed536d00b	BPA##x#{ABCDEFGHIKLMPQRSTVWY}#0#1##20	0.00411523
137	488.224	3	1462.66	1462.65	2.79751	[ASMEVR]	>HJURP-F584x	612	617	[EExDK]	>HJURP-F584x	582	586	20181124_Q2_U3_1-10_AB_SA_DOP_20181116_HJ2.9665.9665.3 File:"20181124_Q2_U3_1-10_AB_SA_DOP_20181116_HJ2.raw". NativeID:"controllerType=0 controllerNumber=1 scan=9665"	TRUE	668	null	1973.53		M3	x3	116~A1~x3~1#127~S2~x3~19#137~M3~x3~19#121~E4~x3~19#98~V5~x3~19#68~R6~x3~19	52ae5bd2-2870-44c6-a1ae-e07bfd714d5e	BPA##x#{ABCDEFGHIKLMPQRSTVWY}#0#1##20	0.00512821
169	731.832	2	1462.66	1462.65	2.86944	[ASMEVR]	>HJURP-F584x	612	617	[EExDK]	>HJURP-F584x	582	586	20181124_Q2_U3_1-10_AB_SA_DOP_20181116_HJ2.10268.10268.2 File:"20181124_Q2_U3_1-10_AB_SA_DOP_20181116_HJ2.raw". NativeID:"controllerType=0 controllerNumber=1 scan=10268"	TRUE	726	null	2059.75		A1	x3	169~A1~x3~16#-1~S2~x3~16#-1~M3~x3~16#-1~E4~x3~16#-1~V5~x3~16#-1~R6~x3~16	eea32581-b44f-4279-91ed-63b2f366c84f	BPA##x#{ABCDEFGHIKLMPQRSTVWY}#0#1##20	0
105	739.829	2	1478.65	1478.65	2.88834	[ASmEVR]	>HJURP-F584x	612	617	[EExDK]	>HJURP-F584x	582	586	20181124_Q2_U3_1-10_AB_SA_DOP_20181116_HJ2.7669.7669.2 File:"20181124_Q2_U3_1-10_AB_SA_DOP_20181116_HJ2.raw". NativeID:"controllerType=0 controllerNumber=1 scan=7669"	TRUE	478	null	1687.9		E4	x3	-1~A1~x3~20#-1~S2~x3~20#105~E4~x3~20#80~V5~x3~20#76~R6~x3~20	1a4afb87-72c3-4057-9799-5e52792d1697	BPA##x#{ABCDEFGHIKLMPQRSTVWY}#0#1##20	0.00925926
135	488.224	3	1462.66	1462.65	2.95325	[ASMEVR]	>HJURP-F584x	612	617	[EExDK]	>HJURP-F584x	582	586	20181124_Q2_U3_1-10_AB_SA_DOP_20181116_HJ2.10257.10257.3 File:"20181124_Q2_U3_1-10_AB_SA_DOP_20181116_HJ2.raw". NativeID:"controllerType=0 controllerNumber=1 scan=10257"	TRUE	723	null	2058.25		M3	x3	97~A1~x3~1#110~S2~x3~5#135~M3~x3~23#116~E4~x3~23#102~V5~x3~23#91~R6~x3~23	e46ece74-5a51-401a-87e5-324e263088ea	BPA##x#{ABCDEFGHIKLMPQRSTVWY}#0#1##20	0.00456621
85	493.555	3	1478.65	1478.65	3.03023	[ASmEVR]	>HJURP-F584x	612	617	[EExDK]	>HJURP-F584x	582	586	20181124_Q2_U3_1-10_AB_SA_DOP_20181116_HJ2.6992.6992.3 File:"20181124_Q2_U3_1-10_AB_SA_DOP_20181116_HJ2.raw". NativeID:"controllerType=0 controllerNumber=1 scan=6992"	TRUE	392	null	1592.19		A1	x3	85~A1~x3~20#85~S2~x3~20#68~E4~x3~20#42~V5~x3~20#33~R6~x3~20	854640f4-21b7-4049-a296-5cfe8c649055	BPA##x#{ABCDEFGHIKLMPQRSTVWY}#0#1##20	0.03663
97	366.42	4	1462.66	1462.65	3.06537	[ASMEVR]	>HJURP-F584x	612	617	[EExDK]	>HJURP-F584x	582	586	20181124_Q2_U3_1-10_AB_SA_DOP_20181116_HJ2.9208.9208.4 File:"20181124_Q2_U3_1-10_AB_SA_DOP_20181116_HJ2.raw". NativeID:"controllerType=0 controllerNumber=1 scan=9208"	TRUE	631	null	1909.69		A1	x3	97~A1~x3~56#93~S2~x3~12#96~M3~x3~12#77~E4~x3~12#48~V5~x3~2#37~R6~x3~2	14d2cc40-493c-4b9c-9548-17faba004ac8	BPA##x#{ABCDEFGHIKLMPQRSTVWY}#0#1##20	0.0154321
101	488.224	3	1462.66	1462.65	3.06862	[ASMEVR]	>HJURP-F584x	612	617	[EExDK]	>HJURP-F584x	582	586	20181124_Q2_U3_1-10_AB_SA_DOP_20181116_HJ2.9510.9510.3 File:"20181124_Q2_U3_1-10_AB_SA_DOP_20181116_HJ2.raw". NativeID:"controllerType=0 controllerNumber=1 scan=9510"	TRUE	657	null	1951.5		M3	x3	88~A1~x3~16#88~S2~x3~16#101~M3~x3~16#93~E4~x3~16#78~V5~x3~16#67~R6~x3~16	2594074a-aa59-4699-aa44-66a55b8eb869	BPA##x#{ABCDEFGHIKLMPQRSTVWY}#0#1##20	0.0117845
158	488.224	3	1462.66	1462.65	3.07252	[ASMEVR]	>HJURP-F584x	612	617	[EExDK]	>HJURP-F584x	582	586	20181124_Q2_U3_1-10_AB_SA_DOP_20181116_HJ2.10565.10565.3 File:"20181124_Q2_U3_1-10_AB_SA_DOP_20181116_HJ2.raw". NativeID:"controllerType=0 controllerNumber=1 scan=10565"	TRUE	770	null	2100.42		M3	x3	129~A1~x3~1#138~S2~x3~5#158~M3~x3~23#148~E4~x3~23#138~V5~x3~23#133~R6~x3~23	b4aaedd6-9c6a-4a9d-aba3-8fab54dc185d	BPA##x#{ABCDEFGHIKLMPQRSTVWY}#0#1##20	0
89	366.42	4	1462.66	1462.65	3.09539	[ASMEVR]	>HJURP-F584x	612	617	[EExDK]	>HJURP-F584x	582	586	20181124_Q2_U3_1-10_AB_SA_DOP_20181116_HJ2.10061.10061.4 File:"20181124_Q2_U3_1-10_AB_SA_DOP_20181116_HJ2.raw". NativeID:"controllerType=0 controllerNumber=1 scan=10061"	TRUE	700	null	2030.54		M3	x3	76~A1~x3~23#76~S2~x3~23#89~M3~x3~23#75~E4~x3~23#63~V5~x3~2#45~R6~x3~2	0fafff51-9e7a-4b73-9146-958f41924a7b	BPA##x#{ABCDEFGHIKLMPQRSTVWY}#0#1##20	0.0269231
108	366.42	4	1462.66	1462.65	3.17287	[ASMEVR]	>HJURP-F584x	612	617	[EExDK]	>HJURP-F584x	582	586	20181124_Q2_U3_1-10_AB_SA_DOP_20181116_HJ2.10524.10524.4 File:"20181124_Q2_U3_1-10_AB_SA_DOP_20181116_HJ2.raw". NativeID:"controllerType=0 controllerNumber=1 scan=10524"	TRUE	763	null	2094.38		M3	x3	97~A1~x3~16#97~S2~x3~16#108~M3~x3~16#92~E4~x3~16#66~V5~x3~16#52~R6~x3~16	fe445146-816d-4b50-8cb0-d1e40cb759c8	BPA##x#{ABCDEFGHIKLMPQRSTVWY}#0#1##20	0.00401606
129	488.224	3	1462.66	1462.65	3.20015	[ASMEVR]	>HJURP-F584x	612	617	[EExDK]	>HJURP-F584x	582	586	20181124_Q2_U3_1-10_AB_SA_DOP_20181116_HJ2.10103.10103.3 File:"20181124_Q2_U3_1-10_AB_SA_DOP_20181116_HJ2.raw". NativeID:"controllerType=0 controllerNumber=1 scan=10103"	TRUE	705	null	2036.66		M3	x3	90~A1~x3~1#103~S2~x3~5#129~M3~x3~23#113~E4~x3~23#101~V5~x3~23#88~R6~x3~23	fa0f5984-11ea-455b-bb2a-adab36cd8b14	BPA##x#{ABCDEFGHIKLMPQRSTVWY}#0#1##20	0.00401606
204	731.832	2	1462.66	1462.65	3.29111	[ASMEVR]	>HJURP-F584x	612	617	[EExDK]	>HJURP-F584x	582	586	20181124_Q2_U3_1-10_AB_SA_DOP_20181116_HJ2.11410.11410.2 File:"20181124_Q2_U3_1-10_AB_SA_DOP_20181116_HJ2.raw". NativeID:"controllerType=0 controllerNumber=1 scan=11410"	TRUE	887	null	2216.79		E4	x3	175~A1~x3~1#183~S2~x3~5#196~M3~x3~9#204~E4~x3~50#190~V5~x3~16#188~R6~x3~16	281be738-ad7c-4d78-8fd3-2acd55694d6b	BPA##x#{ABCDEFGHIKLMPQRSTVWY}#0#1##20	0
93	488.224	3	1462.66	1462.65	3.29576	[ASMEVR]	>HJURP-F584x	612	617	[EExDK]	>HJURP-F584x	582	586	20181124_Q2_U3_1-10_AB_SA_DOP_20181116_HJ2.9817.9817.3 File:"20181124_Q2_U3_1-10_AB_SA_DOP_20181116_HJ2.raw". NativeID:"controllerType=0 controllerNumber=1 scan=9817"	TRUE	677	null	1995.27		M3	x3	81~A1~x3~16#81~S2~x3~16#93~M3~x3~16#78~E4~x3~16#-1~V5~x3~16#-1~R6~x3~16	c2210a03-6b31-4a2f-8453-f6a645fb7e45	BPA##x#{ABCDEFGHIKLMPQRSTVWY}#0#1##20	0.0206612
97	366.42	4	1462.66	1462.65	3.30408	[ASMEVR]	>HJURP-F584x	612	617	[EExDK]	>HJURP-F584x	582	586	20181124_Q2_U3_1-10_AB_SA_DOP_20181116_HJ2.9763.9763.4 File:"20181124_Q2_U3_1-10_AB_SA_DOP_20181116_HJ2.raw". NativeID:"controllerType=0 controllerNumber=1 scan=9763"	TRUE	673	null	1987.56		M3	x3	86~A1~x3~16#86~S2~x3~16#97~M3~x3~16#82~E4~x3~16#61~V5~x3~16#54~R6~x3~16	b57d2b66-be9d-40ed-a6d5-2dae441cf2ac	BPA##x#{ABCDEFGHIKLMPQRSTVWY}#0#1##20	0.0154321
168	731.832	2	1462.66	1462.65	3.75177	[ASMEVR]	>HJURP-F584x	612	617	[EExDK]	>HJURP-F584x	582	586	20181124_Q2_U3_1-10_AB_SA_DOP_20181116_HJ2.9818.9818.2 File:"20181124_Q2_U3_1-10_AB_SA_DOP_20181116_HJ2.raw". NativeID:"controllerType=0 controllerNumber=1 scan=9818"	TRUE	678	null	1995.4		S2	x3	159~A1~x3~1#168~S2~x3~19#-1~M3~x3~19#-1~E4~x3~19#-1~V5~x3~19#-1~R6~x3~19	d0218bad-ffd2-4884-b941-4f066962d120	BPA##x#{ABCDEFGHIKLMPQRSTVWY}#0#1##20	0
82	739.83	2	1478.65	1478.65	3.97674	[ASmEVR]	>HJURP-F584x	612	617	[EExDK]	>HJURP-F584x	582	586	20181124_Q2_U3_1-10_AB_SA_DOP_20181116_HJ2.7179.7179.2 File:"20181124_Q2_U3_1-10_AB_SA_DOP_20181116_HJ2.raw". NativeID:"controllerType=0 controllerNumber=1 scan=7179"	TRUE	424	null	1618.39		E4	x3	-1~A1~x3~20#-1~S2~x3~20#82~E4~x3~20#77~V5~x3~20#72~R6~x3~20	bfac391f-4557-40fa-8f3b-cae31e654685	BPA##x#{ABCDEFGHIKLMPQRSTVWY}#0#1##20	0.0431235
95	410.873	3	1230.6	1230.6	2.79025	[AITR]	>HJURP-F584x	667	670	[EExDK]	>HJURP-F584x	582	586	20181124_Q2_U3_1-10_AB_SA_DOP_20181116_HJ2.7966.7966.3 File:"20181124_Q2_U3_1-10_AB_SA_DOP_20181116_HJ2.raw". NativeID:"controllerType=0 controllerNumber=1 scan=7966"	TRUE	507	null	1731.1		I2	x3	91~A1~x3~45#95~I2~x3~45#-1~T3~x3~4#-1~R4~x3~4	36d18576-4124-48ec-892a-500521aab37f	BPA##x#{ABCDEFGHIKLMPQRSTVWY}#0#1##20	0.020558
83	1042.16	3	3124.47	3124.47	2.16643	[EExDK]	>HJURP-F584x	582	586	[YBLKSPGQMTVPLBIGVSTDK]	>HJURP-F584x	591	611	20181124_Q2_U3_1-10_AB_SA_DOP_20181116_HJ2.20203.20203.3 File:"20181124_Q2_U3_1-10_AB_SA_DOP_20181116_HJ2.raw". NativeID:"controllerType=0 controllerNumber=1 scan=20203"	TRUE	2808	null	3399.51		x3	T10	70~x3~Y1~4#70~x3~B2~4#72~x3~L3~4#74~x3~K4~4#77~x3~S5~4#83~x3~P6~4#83~x3~G7~4#83~x3~Q8~4#83~x3~M9~4#83~x3~T10~4#79~x3~V11~4#-1~x3~P12~4#-1~x3~L13~4#-1~x3~B14~4#-1~x3~I15~4#-1~x3~G16~4#-1~x3~V17~4#-1~x3~S18~4#-1~x3~T19~4#-1~x3~D20~4#-1~x3~K21~4	ad2c7b00-47c8-4d6e-abac-4b6ac3acd289	BPA##x#{ABCDEFGHIKLMPQRSTVWY}#0#1##20	0.0404762
89	870.419	4	3478.65	3478.65	0.853135	[NRYDEIKEExDK]	>HJURP-F584x	575	586	[SPGQMTVPLBIGVSTDK]	>HJURP-F584x	595	611	20181124_Q2_U3_1-10_AB_SA_DOP_20181116_HJ2.21942.21942.4 File:"20181124_Q2_U3_1-10_AB_SA_DOP_20181116_HJ2.raw". NativeID:"controllerType=0 controllerNumber=1 scan=21942"	TRUE	3140	null	3626.2		x10	V7	82~x10~S1~4#82~x10~P2~4#82~x10~G3~4#83~x10~Q4~4#87~x10~M5~13#89~x10~T6~13#89~x10~V7~13#87~x10~P8~12#86~x10~L9~8#85~x10~B10~8#84~x10~I11~1#-1~x10~G12~1#-1~x10~V13~1#-1~x10~S14~1#-1~x10~T15~1#-1~x10~D16~1#-1~x10~K17~1	22d3030d-4986-4b25-8a32-9d0f0cc3d6d4	BPA##x#{ABCDEFGHIKLMPQRSTVWY}#0#1##20	0.0269231
118	870.419	4	3478.66	3478.65	1.47564	[NRYDEIKEExDK]	>HJURP-F584x	575	586	[SPGQMTVPLBIGVSTDK]	>HJURP-F584x	595	611	20181124_Q2_U3_1-10_AB_SA_DOP_20181116_HJ2.20139.20139.4 File:"20181124_Q2_U3_1-10_AB_SA_DOP_20181116_HJ2.raw". NativeID:"controllerType=0 controllerNumber=1 scan=20139"	TRUE	2794	null	3391.29		x10	M5	113~x10~S1~11#113~x10~P2~11#113~x10~G3~11#115~x10~Q4~11#118~x10~M5~11#115~x10~T6~11#110~x10~V7~11#88~x10~P8~5#86~x10~L9~5#82~x10~B10~1#82~x10~I11~1#79~x10~G12~1#79~x10~V13~1#77~x10~S14~1#77~x10~T15~1#65~x10~D16~1#-1~x10~K17~1	c33180c5-4e36-4ce9-ae20-b69c416581ea	BPA##x#{ABCDEFGHIKLMPQRSTVWY}#0#1##20	0.002849
92	696.537	5	3478.66	3478.65	1.74234	[NRYDEIKEExDK]	>HJURP-F584x	575	586	[SPGQMTVPLBIGVSTDK]	>HJURP-F584x	595	611	20181124_Q2_U3_1-10_AB_SA_DOP_20181116_HJ2.18864.18864.5 File:"20181124_Q2_U3_1-10_AB_SA_DOP_20181116_HJ2.raw". NativeID:"controllerType=0 controllerNumber=1 scan=18864"	TRUE	2519	null	3229.27		x10	V7	85~x10~S1~11#85~x10~P2~11#85~x10~G3~11#85~x10~Q4~11#87~x10~M5~11#89~x10~T6~11#92~x10~V7~11#85~x10~P8~4#86~x10~L9~4#84~x10~B10~4#78~x10~I11~0#76~x10~G12~0#74~x10~V13~0#70~x10~S14~0#67~x10~T15~0#65~x10~D16~0#-1~x10~K17~0	ebf4c3a9-fa0d-4b22-b5a5-55bc12759b8f	BPA##x#{ABCDEFGHIKLMPQRSTVWY}#0#1##20	0.0201613
102	870.42	4	3478.66	3478.65	1.86604	[NRYDEIKEExDK]	>HJURP-F584x	575	586	[SPGQMTVPLBIGVSTDK]	>HJURP-F584x	595	611	20181124_Q2_U3_1-10_AB_SA_DOP_20181116_HJ2.18885.18885.4 File:"20181124_Q2_U3_1-10_AB_SA_DOP_20181116_HJ2.raw". NativeID:"controllerType=0 controllerNumber=1 scan=18885"	TRUE	2531	null	3231.87		x10	B10	32~x10~S1~0#32~x10~P2~0#30~x10~G3~0#32~x10~Q4~0#35~x10~M5~0#38~x10~T6~0#41~x10~V7~0#42~x10~P8~9#42~x10~L9~9#102~x10~B10~9#101~x10~I11~9#97~x10~G12~9#97~x10~V13~9#96~x10~S14~9#94~x10~T15~9#93~x10~D16~9#93~x10~K17~9	1e795d4d-7477-41b1-b7cc-242db352a8d9	BPA##x#{ABCDEFGHIKLMPQRSTVWY}#0#1##20	0.008726
128	870.42	4	3478.66	3478.65	2.09289	[NRYDEIKEExDK]	>HJURP-F584x	575	586	[SPGQMTVPLBIGVSTDK]	>HJURP-F584x	595	611	20181124_Q2_U3_1-10_AB_SA_DOP_20181116_HJ2.19050.19050.4 File:"20181124_Q2_U3_1-10_AB_SA_DOP_20181116_HJ2.raw". NativeID:"controllerType=0 controllerNumber=1 scan=19050"	TRUE	2562	null	3253.24		x10	P8	128~x10~S1~7#128~x10~P2~7#126~x10~G3~7#127~x10~Q4~7#130~x10~M5~7#129~x10~T6~7#127~x10~V7~3#128~x10~P8~18#129~x10~L9~10#131~x10~B10~10#131~x10~I11~1#128~x10~G12~1#128~x10~V13~1#126~x10~S14~1#125~x10~T15~1#124~x10~D16~1#124~x10~K17~1	ccfdccdd-108a-4c5b-b8cb-31537866eb5f	BPA##x#{ABCDEFGHIKLMPQRSTVWY}#0#1##20	0.00387597
95	699.737	5	3494.65	3494.65	2.2885	[NRYDEIKEExDK]	>HJURP-F584x	575	586	[SPGQmTVPLBIGVSTDK]	>HJURP-F584x	595	611	20181124_Q2_U3_1-10_AB_SA_DOP_20181116_HJ2.17481.17481.5 File:"20181124_Q2_U3_1-10_AB_SA_DOP_20181116_HJ2.raw". NativeID:"controllerType=0 controllerNumber=1 scan=17481"	TRUE	2189	null	3044.33		x10	L9	84~x10~S1~1#84~x10~P2~1#84~x10~G3~1#84~x10~Q4~1#85~x10~T6~0#89~x10~V7~0#95~x10~P8~9#95~x10~L9~9#92~x10~B10~9#90~x10~I11~9#88~x10~G12~9#85~x10~V13~9#84~x10~S14~9#83~x10~T15~9#80~x10~D16~9#80~x10~K17~9	05e99cc9-c567-4bc8-9266-246094dbbf7b	BPA##x#{ABCDEFGHIKLMPQRSTVWY}#0#1##20	0.020558
120	870.42	4	3478.66	3478.65	2.47327	[NRYDEIKEExDK]	>HJURP-F584x	575	586	[SPGQMTVPLBIGVSTDK]	>HJURP-F584x	595	611	20181124_Q2_U3_1-10_AB_SA_DOP_20181116_HJ2.20447.20447.4 File:"20181124_Q2_U3_1-10_AB_SA_DOP_20181116_HJ2.raw". NativeID:"controllerType=0 controllerNumber=1 scan=20447"	TRUE	2849	null	3432.73		x10	T6	118~x10~S1~7#118~x10~P2~7#118~x10~G3~7#120~x10~Q4~7#122~x10~M5~7#120~x10~T6~20#116~x10~V7~20#91~x10~P8~4#85~x10~L9~4#83~x10~B10~4#-1~x10~I11~0#-1~x10~G12~0#-1~x10~V13~0#-1~x10~S14~0#-1~x10~T15~0#-1~x10~D16~0#-1~x10~K17~0	676a85ce-601a-4460-a6a7-f6e2eff1e5c0	BPA##x#{ABCDEFGHIKLMPQRSTVWY}#0#1##20	0.00308642
120	874.419	4	3494.66	3494.65	3.03446	[NRYDEIKEExDK]	>HJURP-F584x	575	586	[SPGQmTVPLBIGVSTDK]	>HJURP-F584x	595	611	20181124_Q2_U3_1-10_AB_SA_DOP_20181116_HJ2.17157.17157.4 File:"20181124_Q2_U3_1-10_AB_SA_DOP_20181116_HJ2.raw". NativeID:"controllerType=0 controllerNumber=1 scan=17157"	TRUE	2078	null	2999.08		x10	P8	104~x10~S1~3#100~x10~P2~0#100~x10~G3~0#102~x10~Q4~0#108~x10~T6~0#111~x10~V7~0#120~x10~P8~15#117~x10~L9~15#-1~x10~B10~15#-1~x10~I11~15#-1~x10~G12~3#-1~x10~V13~5#-1~x10~S14~5#-1~x10~T15~5#-1~x10~D16~5#-1~x10~K17~5	54175468-963a-4a41-9889-d4eb49ca2476	BPA##x#{ABCDEFGHIKLMPQRSTVWY}#0#1##20	0.00308642
123	870.421	4	3478.66	3478.65	3.2245	[NRYDEIKEExDK]	>HJURP-F584x	575	586	[SPGQMTVPLBIGVSTDK]	>HJURP-F584x	595	611	20181124_Q2_U3_1-10_AB_SA_DOP_20181116_HJ2.21440.21440.4 File:"20181124_Q2_U3_1-10_AB_SA_DOP_20181116_HJ2.raw". NativeID:"controllerType=0 controllerNumber=1 scan=21440"	TRUE	3064	null	3560.56		x10	M5	122~x10~S1~12#122~x10~P2~12#122~x10~G3~12#122~x10~Q4~12#123~x10~M5~12#115~x10~T6~12#109~x10~V7~12#74~x10~P8~1#72~x10~L9~1#69~x10~B10~1#67~x10~I11~1#66~x10~G12~1#66~x10~V13~1#-1~x10~S14~1#-1~x10~T15~1#-1~x10~D16~1#-1~x10~K17~1	8de871e8-cbeb-468a-823d-f4c05ed2ae53	BPA##x#{ABCDEFGHIKLMPQRSTVWY}#0#1##20	0.003367
114	870.421	4	3478.66	3478.65	3.50263	[NRYDEIKEExDK]	>HJURP-F584x	575	586	[SPGQMTVPLBIGVSTDK]	>HJURP-F584x	595	611	20181124_Q2_U3_1-10_AB_SA_DOP_20181116_HJ2.19215.19215.4 File:"20181124_Q2_U3_1-10_AB_SA_DOP_20181116_HJ2.raw". NativeID:"controllerType=0 controllerNumber=1 scan=19215"	TRUE	2601	null	3274.37		x10	M5	108~x10~S1~11#108~x10~P2~11#108~x10~G3~11#109~x10~Q4~11#114~x10~M5~11#112~x10~T6~11#109~x10~V7~11#92~x10~P8~6#90~x10~L9~1#87~x10~B10~1#86~x10~I11~1#-1~x10~G12~1#-1~x10~V13~1#-1~x10~S14~1#-1~x10~T15~1#-1~x10~D16~1#-1~x10~K17~1	e9ea976f-2c7f-44a8-b45f-51c212559764	BPA##x#{ABCDEFGHIKLMPQRSTVWY}#0#1##20	0.00238095
104	699.737	5	3494.66	3494.65	3.55639	[NRYDEIKEExDK]	>HJURP-F584x	575	586	[SPGQmTVPLBIGVSTDK]	>HJURP-F584x	595	611	20181124_Q2_U3_1-10_AB_SA_DOP_20181116_HJ2.17155.17155.5 File:"20181124_Q2_U3_1-10_AB_SA_DOP_20181116_HJ2.raw". NativeID:"controllerType=0 controllerNumber=1 scan=17155"	TRUE	2077	null	2998.91		x10	I11	82~x10~S1~0#82~x10~P2~0#82~x10~G3~0#83~x10~Q4~0#87~x10~T6~0#97~x10~V7~0#110~x10~P8~4#109~x10~L9~4#106~x10~B10~4#104~x10~I11~11#101~x10~G12~11#101~x10~V13~11#100~x10~S14~11#98~x10~T15~11#97~x10~D16~11#97~x10~K17~11	325672fd-43a9-4372-a4a2-5fac731d5f25	BPA##x#{ABCDEFGHIKLMPQRSTVWY}#0#1##20	0.00910747
112	870.421	4	3478.66	3478.65	3.70385	[NRYDEIKEExDK]	>HJURP-F584x	575	586	[SPGQMTVPLBIGVSTDK]	>HJURP-F584x	595	611	20181124_Q2_U3_1-10_AB_SA_DOP_20181116_HJ2.20294.20294.4 File:"20181124_Q2_U3_1-10_AB_SA_DOP_20181116_HJ2.raw". NativeID:"controllerType=0 controllerNumber=1 scan=20294"	TRUE	2819	null	3411.78		x10	M5	109~x10~S1~11#109~x10~P2~11#109~x10~G3~11#111~x10~Q4~11#112~x10~M5~11#109~x10~T6~11#103~x10~V7~6#-1~x10~P8~2#-1~x10~L9~2#-1~x10~B10~2#-1~x10~I11~2#-1~x10~G12~2#-1~x10~V13~2#-1~x10~S14~2#-1~x10~T15~2#-1~x10~D16~2#-1~x10~K17~2	fb411eeb-2254-474d-b143-c67afeda8f3f	BPA##x#{ABCDEFGHIKLMPQRSTVWY}#0#1##20	0.00456621
102	699.738	5	3494.66	3494.65	3.82724	[NRYDEIKEExDK]	>HJURP-F584x	575	586	[SPGQmTVPLBIGVSTDK]	>HJURP-F584x	595	611	20181124_Q2_U3_1-10_AB_SA_DOP_20181116_HJ2.18702.18702.5 File:"20181124_Q2_U3_1-10_AB_SA_DOP_20181116_HJ2.raw". NativeID:"controllerType=0 controllerNumber=1 scan=18702"	TRUE	2474	null	3208.09		x10	P8	95~x10~S1~1#95~x10~P2~1#95~x10~G3~1#96~x10~Q4~1#97~x10~T6~1#99~x10~V7~1#102~x10~P8~9#101~x10~L9~9#97~x10~B10~9#94~x10~I11~9#91~x10~G12~9#88~x10~V13~9#84~x10~S14~9#81~x10~T15~9#80~x10~D16~9#80~x10~K17~9	9f150128-9f15-4f8d-bad6-37612c9cbe09	BPA##x#{ABCDEFGHIKLMPQRSTVWY}#0#1##20	0.008726
93	874.421	4	3494.66	3494.65	5.23029	[NRYDEIKEExDK]	>HJURP-F584x	575	586	[SPGQmTVPLBIGVSTDK]	>HJURP-F584x	595	611	20181124_Q2_U3_1-10_AB_SA_DOP_20181116_HJ2.17858.17858.4 File:"20181124_Q2_U3_1-10_AB_SA_DOP_20181116_HJ2.raw". NativeID:"controllerType=0 controllerNumber=1 scan=17858"	TRUE	2283	null	3095.84		x10	V7	87~x10~S1~13#87~x10~P2~13#87~x10~G3~13#88~x10~Q4~13#93~x10~T6~13#93~x10~V7~13#-1~x10~P8~6#-1~x10~L9~6#-1~x10~B10~1#-1~x10~I11~1#-1~x10~G12~1#-1~x10~V13~1#-1~x10~S14~1#-1~x10~T15~1#-1~x10~D16~1#-1~x10~K17~1	e3fdc0d3-245f-45ae-b3fd-16eb4656fe08	BPA##x#{ABCDEFGHIKLMPQRSTVWY}#0#1##20	0.0206612
86	644.803	4	2576.19	2576.19	-0.144648	[EExDK]	>HJURP-F584x	582	586	[SPGQmTVPLBIGVSTDK]	>HJURP-F584x	595	611	20181124_Q2_U3_1-10_AB_SA_DOP_20181116_HJ2.16305.16305.4 File:"20181124_Q2_U3_1-10_AB_SA_DOP_20181116_HJ2.raw". NativeID:"controllerType=0 controllerNumber=1 scan=16305"	TRUE	1863	null	2882.61		x3	L9	72~x3~S1~6#72~x3~P2~6#74~x3~G3~6#74~x3~Q4~6#80~x3~T6~6#83~x3~V7~6#86~x3~P8~6#86~x3~L9~6#84~x3~B10~6#81~x3~I11~6#76~x3~G12~6#76~x3~V13~6#74~x3~S14~6#73~x3~T15~6#68~x3~D16~6#68~x3~K17~6	4762c539-c442-4153-8fde-c42c0ab267d7	BPA##x#{ABCDEFGHIKLMPQRSTVWY}#0#1##20	0.0334572
89	859.402	3	2576.19	2576.19	0.523851	[EExDK]	>HJURP-F584x	582	586	[SPGQmTVPLBIGVSTDK]	>HJURP-F584x	595	611	20181124_Q2_U3_1-10_AB_SA_DOP_20181116_HJ2.17707.17707.3 File:"20181124_Q2_U3_1-10_AB_SA_DOP_20181116_HJ2.raw". NativeID:"controllerType=0 controllerNumber=1 scan=17707"	TRUE	2254	null	3074.99		x3	P8	78~x3~S1~0#82~x3~P2~1#83~x3~G3~1#86~x3~Q4~1#89~x3~T6~1#91~x3~V7~1#89~x3~P8~9#88~x3~L9~9#87~x3~B10~9#87~x3~I11~9#84~x3~G12~9#84~x3~V13~9#-1~x3~S14~9#-1~x3~T15~9#-1~x3~D16~9#-1~x3~K17~9	3a43fcf8-6088-4d2e-bda1-6ac5f9d3149a	BPA##x#{ABCDEFGHIKLMPQRSTVWY}#0#1##20	0.0269231
85	854.07	3	2560.2	2560.19	0.631803	[EExDK]	>HJURP-F584x	582	586	[SPGQMTVPLBIGVSTDK]	>HJURP-F584x	595	611	20181124_Q2_U3_1-10_AB_SA_DOP_20181116_HJ2.21168.21168.3 File:"20181124_Q2_U3_1-10_AB_SA_DOP_20181116_HJ2.raw". NativeID:"controllerType=0 controllerNumber=1 scan=21168"	TRUE	3024	null	3524.56		x3	B10	72~x3~S1~0#73~x3~P2~0#74~x3~G3~0#76~x3~Q4~0#82~x3~M5~0#85~x3~T6~0#84~x3~V7~0#86~x3~P8~4#83~x3~L9~4#85~x3~B10~10#84~x3~I11~10#-1~x3~G12~10#-1~x3~V13~10#-1~x3~S14~10#-1~x3~T15~10#-1~x3~D16~10#-1~x3~K17~10	9ea95000-156f-4ca1-9068-c190a36efe81	BPA##x#{ABCDEFGHIKLMPQRSTVWY}#0#1##20	0.03663
117	854.07	3	2560.2	2560.19	0.70343	[EExDK]	>HJURP-F584x	582	586	[SPGQMTVPLBIGVSTDK]	>HJURP-F584x	595	611	20181124_Q2_U3_1-10_AB_SA_DOP_20181116_HJ2.20857.20857.3 File:"20181124_Q2_U3_1-10_AB_SA_DOP_20181116_HJ2.raw". NativeID:"controllerType=0 controllerNumber=1 scan=20857"	TRUE	2946	null	3485.6		x3	M5	105~x3~S1~6#105~x3~P2~6#105~x3~G3~6#108~x3~Q4~6#117~x3~M5~20#114~x3~T6~20#108~x3~V7~6#102~x3~P8~2#100~x3~L9~2#99~x3~B10~2#98~x3~I11~2#95~x3~G12~2#95~x3~V13~2#92~x3~S14~2#91~x3~T15~2#87~x3~D16~2#87~x3~K17~2	2d440835-60b4-4c33-8e16-3fcdee69c3e6	BPA##x#{ABCDEFGHIKLMPQRSTVWY}#0#1##20	0.00268817
82	640.805	4	2560.2	2560.19	0.729819	[EExDK]	>HJURP-F584x	582	586	[SPGQMTVPLBIGVSTDK]	>HJURP-F584x	595	611	20181124_Q2_U3_1-10_AB_SA_DOP_20181116_HJ2.20725.20725.4 File:"20181124_Q2_U3_1-10_AB_SA_DOP_20181116_HJ2.raw". NativeID:"controllerType=0 controllerNumber=1 scan=20725"	TRUE	2917	null	3469.57		x3	M5	77~x3~S1~12#77~x3~P2~12#78~x3~G3~12#79~x3~Q4~12#82~x3~M5~12#81~x3~T6~7#78~x3~V7~6#60~x3~P8~5#59~x3~L9~5#46~x3~B10~4#38~x3~I11~0#21~x3~G12~0#20~x3~V13~0#-1~x3~S14~0#-1~x3~T15~0#-1~x3~D16~0#-1~x3~K17~0	91f24884-e00e-4c7a-9ba0-865750ef85ef	BPA##x#{ABCDEFGHIKLMPQRSTVWY}#0#1##20	0.0431235
115	854.071	3	2560.2	2560.19	1.14831	[EExDK]	>HJURP-F584x	582	586	[SPGQMTVPLBIGVSTDK]	>HJURP-F584x	595	611	20181124_Q2_U3_1-10_AB_SA_DOP_20181116_HJ2.20526.20526.3 File:"20181124_Q2_U3_1-10_AB_SA_DOP_20181116_HJ2.raw". NativeID:"controllerType=0 controllerNumber=1 scan=20526"	TRUE	2868	null	3443		x3	M5	105~x3~S1~6#108~x3~P2~9#107~x3~G3~9#109~x3~Q4~9#115~x3~M5~19#111~x3~T6~19#104~x3~V7~7#93~x3~P8~5#92~x3~L9~5#86~x3~B10~0#85~x3~I11~0#84~x3~G12~0#82~x3~V13~0#80~x3~S14~0#78~x3~T15~0#75~x3~D16~0#75~x3~K17~0	d4075351-3482-4c8f-b6ad-27fb2f3670ba	BPA##x#{ABCDEFGHIKLMPQRSTVWY}#0#1##20	0.00243309
101	854.071	3	2560.2	2560.19	1.75064	[EExDK]	>HJURP-F584x	582	586	[SPGQMTVPLBIGVSTDK]	>HJURP-F584x	595	611	20181124_Q2_U3_1-10_AB_SA_DOP_20181116_HJ2.19314.19314.3 File:"20181124_Q2_U3_1-10_AB_SA_DOP_20181116_HJ2.raw". NativeID:"controllerType=0 controllerNumber=1 scan=19314"	TRUE	2620	null	3287.03		x3	P8	71~x3~S1~0#73~x3~P2~1#74~x3~G3~1#76~x3~Q4~1#84~x3~M5~2#92~x3~T6~2#94~x3~V7~2#101~x3~P8~8#99~x3~L9~8#97~x3~B10~8#96~x3~I11~8#97~x3~G12~8#96~x3~V13~8#94~x3~S14~8#94~x3~T15~8#-1~x3~D16~8#-1~x3~K17~8	1a3986f5-6eef-47ab-97e7-58bcc4864f0d	BPA##x#{ABCDEFGHIKLMPQRSTVWY}#0#1##20	0.0117845
105	854.072	3	2560.2	2560.19	2.11309	[EExDK]	>HJURP-F584x	582	586	[SPGQMTVPLBIGVSTDK]	>HJURP-F584x	595	611	20181124_Q2_U3_1-10_AB_SA_DOP_20181116_HJ2.21331.21331.3 File:"20181124_Q2_U3_1-10_AB_SA_DOP_20181116_HJ2.raw". NativeID:"controllerType=0 controllerNumber=1 scan=21331"	TRUE	3050	null	3545.97		x3	T6	93~x3~S1~5#93~x3~P2~5#94~x3~G3~5#97~x3~Q4~5#103~x3~M5~5#105~x3~T6~26#100~x3~V7~19#95~x3~P8~2#94~x3~L9~2#92~x3~B10~2#90~x3~I11~2#90~x3~G12~2#89~x3~V13~2#86~x3~S14~2#85~x3~T15~2#81~x3~D16~2#81~x3~K17~2	fab91fee-342e-42b5-a356-e8fadeeae8d0	BPA##x#{ABCDEFGHIKLMPQRSTVWY}#0#1##20	0.00925926
82	859.403	3	2576.2	2576.19	2.24481	[EExDK]	>HJURP-F584x	582	586	[SPGQmTVPLBIGVSTDK]	>HJURP-F584x	595	611	20181124_Q2_U3_1-10_AB_SA_DOP_20181116_HJ2.17341.17341.3 File:"20181124_Q2_U3_1-10_AB_SA_DOP_20181116_HJ2.raw". NativeID:"controllerType=0 controllerNumber=1 scan=17341"	TRUE	2138	null	3024.76		x3	P8	74~x3~S1~0#74~x3~P2~0#75~x3~G3~0#77~x3~Q4~0#83~x3~T6~2#83~x3~V7~2#82~x3~P8~9#81~x3~L9~9#77~x3~B10~9#76~x3~I11~9#74~x3~G12~9#74~x3~V13~9#-1~x3~S14~9#-1~x3~T15~9#-1~x3~D16~9#-1~x3~K17~9	b32c4b9d-a4b4-4eb7-b3cc-a160256cbfa1	BPA##x#{ABCDEFGHIKLMPQRSTVWY}#0#1##20	0.0431235
100	1280.6	2	2560.2	2560.19	2.42355	[EExDK]	>HJURP-F584x	582	586	[SPGQMTVPLBIGVSTDK]	>HJURP-F584x	595	611	20181124_Q2_U3_1-10_AB_SA_DOP_20181116_HJ2.19087.19087.2 File:"20181124_Q2_U3_1-10_AB_SA_DOP_20181116_HJ2.raw". NativeID:"controllerType=0 controllerNumber=1 scan=19087"	TRUE	2568	null	3257.55		x3	G3	92~x3~S1~0#97~x3~P2~6#100~x3~G3~6#-1~x3~Q4~6#-1~x3~M5~6#-1~x3~T6~6#-1~x3~V7~6#-1~x3~P8~6#-1~x3~L9~6#-1~x3~B10~6#-1~x3~I11~6#-1~x3~G12~6#-1~x3~V13~6#-1~x3~S14~6#-1~x3~T15~6#-1~x3~D16~6#-1~x3~K17~6	a80dd6a9-5ac4-4f51-8fd7-8ee728b0fd9e	BPA##x#{ABCDEFGHIKLMPQRSTVWY}#0#1##20	0.0131363
107	854.072	3	2560.2	2560.19	2.63825	[EExDK]	>HJURP-F584x	582	586	[SPGQMTVPLBIGVSTDK]	>HJURP-F584x	595	611	20181124_Q2_U3_1-10_AB_SA_DOP_20181116_HJ2.19888.19888.3 File:"20181124_Q2_U3_1-10_AB_SA_DOP_20181116_HJ2.raw". NativeID:"controllerType=0 controllerNumber=1 scan=19888"	TRUE	2750	null	3358.24		x3	P8	76~x3~S1~0#79~x3~P2~0#80~x3~G3~0#83~x3~Q4~0#90~x3~M5~2#98~x3~T6~2#101~x3~V7~2#107~x3~P8~26#104~x3~L9~20#101~x3~B10~5#99~x3~I11~5#97~x3~G12~5#94~x3~V13~5#93~x3~S14~5#92~x3~T15~5#88~x3~D16~5#88~x3~K17~5	36a0e90b-0000-4dab-9978-aabfb79cd3cd	BPA##x#{ABCDEFGHIKLMPQRSTVWY}#0#1##20	0.00591716
107	1280.6	2	2560.2	2560.19	2.7108	[EExDK]	>HJURP-F584x	582	586	[SPGQMTVPLBIGVSTDK]	>HJURP-F584x	595	611	20181124_Q2_U3_1-10_AB_SA_DOP_20181116_HJ2.20112.20112.2 File:"20181124_Q2_U3_1-10_AB_SA_DOP_20181116_HJ2.raw". NativeID:"controllerType=0 controllerNumber=1 scan=20112"	TRUE	2787	null	3387.51		x3	G3	105~x3~S1~12#105~x3~P2~12#107~x3~G3~12#-1~x3~Q4~12#-1~x3~M5~12#-1~x3~T6~12#-1~x3~V7~12#-1~x3~P8~1#-1~x3~L9~1#-1~x3~B10~1#-1~x3~I11~1#-1~x3~G12~1#-1~x3~V13~1#-1~x3~S14~1#-1~x3~T15~1#-1~x3~D16~1#-1~x3~K17~1	c40acbfe-cad9-4c93-919e-8b48fd295de2	BPA##x#{ABCDEFGHIKLMPQRSTVWY}#0#1##20	0.00591716
99	854.072	3	2560.2	2560.19	2.89496	[EExDK]	>HJURP-F584x	582	586	[SPGQMTVPLBIGVSTDK]	>HJURP-F584x	595	611	20181124_Q2_U3_1-10_AB_SA_DOP_20181116_HJ2.19149.19149.3 File:"20181124_Q2_U3_1-10_AB_SA_DOP_20181116_HJ2.raw". NativeID:"controllerType=0 controllerNumber=1 scan=19149"	TRUE	2581	null	3265.68		x3	M5	87~x3~S1~5#87~x3~P2~5#89~x3~G3~5#93~x3~Q4~5#99~x3~M5~5#98~x3~T6~5#94~x3~V7~5#89~x3~P8~5#87~x3~L9~5#85~x3~B10~5#84~x3~I11~5#82~x3~G12~5#80~x3~V13~5#78~x3~S14~5#76~x3~T15~5#72~x3~D16~5#74~x3~K17~5	ef77dad8-d619-4dc5-80d5-e767010dd913	BPA##x#{ABCDEFGHIKLMPQRSTVWY}#0#1##20	0.0143541
98	1280.6	2	2560.2	2560.19	2.9361	[EExDK]	>HJURP-F584x	582	586	[SPGQMTVPLBIGVSTDK]	>HJURP-F584x	595	611	20181124_Q2_U3_1-10_AB_SA_DOP_20181116_HJ2.21513.21513.2 File:"20181124_Q2_U3_1-10_AB_SA_DOP_20181116_HJ2.raw". NativeID:"controllerType=0 controllerNumber=1 scan=21513"	TRUE	3075	null	3569.75		x3	G3	96~x3~S1~5#96~x3~P2~5#98~x3~G3~5#-1~x3~Q4~5#-1~x3~M5~5#-1~x3~T6~5#-1~x3~V7~5#-1~x3~P8~5#-1~x3~L9~5#-1~x3~B10~5#-1~x3~I11~5#-1~x3~G12~5#-1~x3~V13~5#-1~x3~S14~5#-1~x3~T15~5#-1~x3~D16~5#-1~x3~K17~5	13bcc01e-1b53-4359-b782-a418f43c6e32	BPA##x#{ABCDEFGHIKLMPQRSTVWY}#0#1##20	0.0157233
101	1280.6	2	2560.2	2560.19	3.00266	[EExDK]	>HJURP-F584x	582	586	[SPGQMTVPLBIGVSTDK]	>HJURP-F584x	595	611	20181124_Q2_U3_1-10_AB_SA_DOP_20181116_HJ2.20442.20442.2 File:"20181124_Q2_U3_1-10_AB_SA_DOP_20181116_HJ2.raw". NativeID:"controllerType=0 controllerNumber=1 scan=20442"	TRUE	2848	null	3431.77		x3	P2	101~x3~S1~11#101~x3~P2~11#-1~x3~G3~11#-1~x3~Q4~11#-1~x3~M5~11#-1~x3~T6~11#-1~x3~V7~11#-1~x3~P8~0#-1~x3~L9~0#-1~x3~B10~0#-1~x3~I11~0#-1~x3~G12~0#-1~x3~V13~0#-1~x3~S14~5#-1~x3~T15~3#-1~x3~D16~3#-1~x3~K17~3	4c278722-1f23-4263-b1c3-70d63ec7d606	BPA##x#{ABCDEFGHIKLMPQRSTVWY}#0#1##20	0.0117845
85	854.072	3	2560.2	2560.19	3.03997	[EExDK]	>HJURP-F584x	582	586	[SPGQMTVPLBIGVSTDK]	>HJURP-F584x	595	611	20181124_Q2_U3_1-10_AB_SA_DOP_20181116_HJ2.21496.21496.3 File:"20181124_Q2_U3_1-10_AB_SA_DOP_20181116_HJ2.raw". NativeID:"controllerType=0 controllerNumber=1 scan=21496"	TRUE	3071	null	3567.71		x3	P8	93~x3~S1~1#93~x3~P2~1#95~x3~G3~1#98~x3~Q4~1#103~x3~M5~1#99~x3~T6~1#92~x3~V7~0#85~x3~P8~9#84~x3~L9~9#80~x3~B10~9#79~x3~I11~9#77~x3~G12~9#77~x3~V13~9#-1~x3~S14~9#-1~x3~T15~9#-1~x3~D16~9#-1~x3~K17~9	e0ceafe8-ee14-4623-8805-915eb87fa662	BPA##x#{ABCDEFGHIKLMPQRSTVWY}#0#1##20	0.03663
106	854.072	3	2560.2	2560.19	3.08014	[EExDK]	>HJURP-F584x	582	586	[SPGQMTVPLBIGVSTDK]	>HJURP-F584x	595	611	20181124_Q2_U3_1-10_AB_SA_DOP_20181116_HJ2.20216.20216.3 File:"20181124_Q2_U3_1-10_AB_SA_DOP_20181116_HJ2.raw". NativeID:"controllerType=0 controllerNumber=1 scan=20216"	TRUE	2812	null	3401.59		x3	M5	94~x3~S1~12#94~x3~P2~12#97~x3~G3~12#101~x3~Q4~12#106~x3~M5~12#104~x3~T6~12#103~x3~V7~12#92~x3~P8~1#90~x3~L9~1#88~x3~B10~1#88~x3~I11~1#85~x3~G12~1#83~x3~V13~1#-1~x3~S14~1#77~x3~T15~1#-1~x3~D16~1#-1~x3~K17~1	a6f4c66c-3182-4cc0-acd8-42df0f0f0b24	BPA##x#{ABCDEFGHIKLMPQRSTVWY}#0#1##20	0.00761905
84	640.806	4	2560.2	2560.19	3.46725	[EExDK]	>HJURP-F584x	582	586	[SPGQMTVPLBIGVSTDK]	>HJURP-F584x	595	611	20181124_Q2_U3_1-10_AB_SA_DOP_20181116_HJ2.20249.20249.4 File:"20181124_Q2_U3_1-10_AB_SA_DOP_20181116_HJ2.raw". NativeID:"controllerType=0 controllerNumber=1 scan=20249"	TRUE	2814	null	3405.98		x3	M5	81~x3~S1~11#81~x3~P2~11#83~x3~G3~11#83~x3~Q4~11#84~x3~M5~11#84~x3~T6~11#84~x3~V7~11#68~x3~P8~5#68~x3~L9~5#53~x3~B10~1#43~x3~I11~1#20~x3~G12~1#-1~x3~V13~1#-1~x3~S14~1#-1~x3~T15~1#-1~x3~D16~1#-1~x3~K17~1	7ae67aba-ace7-4076-8e14-3321583195fa	BPA##x#{ABCDEFGHIKLMPQRSTVWY}#0#1##20	0.0373045
115	854.073	3	2560.2	2560.19	3.48458	[EExDK]	>HJURP-F584x	582	586	[SPGQMTVPLBIGVSTDK]	>HJURP-F584x	595	611	20181124_Q2_U3_1-10_AB_SA_DOP_20181116_HJ2.20370.20370.3 File:"20181124_Q2_U3_1-10_AB_SA_DOP_20181116_HJ2.raw". NativeID:"controllerType=0 controllerNumber=1 scan=20370"	TRUE	2835	null	3422.48		x3	M5	106~x3~S1~12#106~x3~P2~12#108~x3~G3~12#111~x3~Q4~12#115~x3~M5~12#113~x3~T6~12#112~x3~V7~12#89~x3~P8~1#86~x3~L9~1#84~x3~B10~1#81~x3~I11~1#81~x3~G12~1#78~x3~V13~1#-1~x3~S14~1#-1~x3~T15~1#-1~x3~D16~1#-1~x3~K17~1	fd6af9df-8726-44cb-a5b6-0a77b0fd26d6	BPA##x#{ABCDEFGHIKLMPQRSTVWY}#0#1##20	0.00243309
100	854.073	3	2560.2	2560.19	3.90002	[EExDK]	>HJURP-F584x	582	586	[SPGQMTVPLBIGVSTDK]	>HJURP-F584x	595	611	20181124_Q2_U3_1-10_AB_SA_DOP_20181116_HJ2.18985.18985.3 File:"20181124_Q2_U3_1-10_AB_SA_DOP_20181116_HJ2.raw". NativeID:"controllerType=0 controllerNumber=1 scan=18985"	TRUE	2550	null	3244.76		x3	P8	91~x3~S1~0#90~x3~P2~0#89~x3~G3~0#91~x3~Q4~0#96~x3~M5~0#99~x3~T6~0#99~x3~V7~0#100~x3~P8~9#99~x3~L9~9#95~x3~B10~9#94~x3~I11~9#92~x3~G12~9#88~x3~V13~9#86~x3~S14~9#84~x3~T15~9#81~x3~D16~9#81~x3~K17~9	d3aaa32f-82a4-43fd-a15a-2ead144175dd	BPA##x#{ABCDEFGHIKLMPQRSTVWY}#0#1##20	0.0131363
97	640.807	4	2560.2	2560.19	3.9638	[EExDK]	>HJURP-F584x	582	586	[SPGQMTVPLBIGVSTDK]	>HJURP-F584x	595	611	20181124_Q2_U3_1-10_AB_SA_DOP_20181116_HJ2.20403.20403.4 File:"20181124_Q2_U3_1-10_AB_SA_DOP_20181116_HJ2.raw". NativeID:"controllerType=0 controllerNumber=1 scan=20403"	TRUE	2845	null	3426.93		x3	M5	94~x3~S1~11#94~x3~P2~11#95~x3~G3~11#95~x3~Q4~11#97~x3~M5~11#97~x3~T6~11#97~x3~V7~11#86~x3~P8~5#86~x3~L9~5#72~x3~B10~4#57~x3~I11~0#35~x3~G12~0#32~x3~V13~0#-1~x3~S14~0#-1~x3~T15~0#-1~x3~D16~0#-1~x3~K17~0	2f11de88-3327-41f8-95b0-42700fc832ed	BPA##x#{ABCDEFGHIKLMPQRSTVWY}#0#1##20	0.0154321
87	859.405	3	2576.2	2576.19	4.41129	[EExDK]	>HJURP-F584x	582	586	[SPGQmTVPLBIGVSTDK]	>HJURP-F584x	595	611	20181124_Q2_U3_1-10_AB_SA_DOP_20181116_HJ2.16087.16087.3 File:"20181124_Q2_U3_1-10_AB_SA_DOP_20181116_HJ2.raw". NativeID:"controllerType=0 controllerNumber=1 scan=16087"	TRUE	1800	null	2852.77		x3	P8	-1~x3~S1~0#-1~x3~P2~0#-1~x3~G3~0#-1~x3~Q4~0#-1~x3~T6~0#-1~x3~V7~0#87~x3~P8~10#-1~x3~L9~10#-1~x3~B10~10#-1~x3~I11~10#-1~x3~G12~10#-1~x3~V13~10#-1~x3~S14~10#-1~x3~T15~10#-1~x3~D16~4#-1~x3~K17~4	060ce746-026b-442f-8e2a-fe6c93c7a648	BPA##x#{ABCDEFGHIKLMPQRSTVWY}#0#1##20	0.0300752
106	1280.61	2	2560.21	2560.19	4.47205	[EExDK]	>HJURP-F584x	582	586	[SPGQMTVPLBIGVSTDK]	>HJURP-F584x	595	611	20181124_Q2_U3_1-10_AB_SA_DOP_20181116_HJ2.20275.20275.2 File:"20181124_Q2_U3_1-10_AB_SA_DOP_20181116_HJ2.raw". NativeID:"controllerType=0 controllerNumber=1 scan=20275"	TRUE	2816	null	3409.21		x3	G3	104~x3~S1~12#104~x3~P2~12#106~x3~G3~12#-1~x3~Q4~12#-1~x3~M5~12#-1~x3~T6~12#-1~x3~V7~12#-1~x3~P8~1#-1~x3~L9~1#-1~x3~B10~1#-1~x3~I11~1#-1~x3~G12~1#-1~x3~V13~1#-1~x3~S14~1#-1~x3~T15~1#-1~x3~D16~1#-1~x3~K17~1	91a0cac0-d51a-4201-85dd-be0879de7493	BPA##x#{ABCDEFGHIKLMPQRSTVWY}#0#1##20	0.00761905
84	859.406	3	2576.2	2576.19	5.04526	[EExDK]	>HJURP-F584x	582	586	[SPGQmTVPLBIGVSTDK]	>HJURP-F584x	595	611	20181124_Q2_U3_1-10_AB_SA_DOP_20181116_HJ2.18600.18600.3 File:"20181124_Q2_U3_1-10_AB_SA_DOP_20181116_HJ2.raw". NativeID:"controllerType=0 controllerNumber=1 scan=18600"	TRUE	2452	null	3195.21		x3	P8	68~x3~S1~0#75~x3~P2~0#77~x3~G3~0#79~x3~Q4~0#81~x3~T6~0#80~x3~V7~0#84~x3~P8~9#82~x3~L9~9#81~x3~B10~9#80~x3~I11~9#79~x3~G12~9#80~x3~V13~9#79~x3~S14~9#77~x3~T15~9#74~x3~D16~9#74~x3~K17~9	50d983be-e3fd-4680-bcd8-49de549f4d76	BPA##x#{ABCDEFGHIKLMPQRSTVWY}#0#1##20	0.0373045
84	1280.61	2	2560.21	2560.19	5.21581	[EExDK]	>HJURP-F584x	582	586	[SPGQMTVPLBIGVSTDK]	>HJURP-F584x	595	611	20181124_Q2_U3_1-10_AB_SA_DOP_20181116_HJ2.19570.19570.2 File:"20181124_Q2_U3_1-10_AB_SA_DOP_20181116_HJ2.raw". NativeID:"controllerType=0 controllerNumber=1 scan=19570"	TRUE	2691	null	3318.38		x3	G3	82~x3~S1~5#82~x3~P2~5#84~x3~G3~5#-1~x3~Q4~5#-1~x3~M5~5#-1~x3~T6~5#-1~x3~V7~5#-1~x3~P8~5#-1~x3~L9~5#-1~x3~B10~5#-1~x3~I11~5#-1~x3~G12~5#-1~x3~V13~5#-1~x3~S14~5#-1~x3~T15~5#-1~x3~D16~5#-1~x3~K17~5	46449b73-d051-44d7-bf2d-acd587f9bf32	BPA##x#{ABCDEFGHIKLMPQRSTVWY}#0#1##20	0.0373045
116	829.393	3	2486.16	2486.15	3.58682	[EExDK]	>HJURP-F584x	582	586	[ASMEVRYQTEGFLGK]	>HJURP-F584x	612	626	20181124_Q2_U3_1-10_AB_SA_DOP_20181116_HJ2.14798.14798.3 File:"20181124_Q2_U3_1-10_AB_SA_DOP_20181116_HJ2.raw". NativeID:"controllerType=0 controllerNumber=1 scan=14798"	TRUE	1516	null	2677.34		x3	M3	116~x3~A1~12#116~x3~S2~12#116~x3~M3~12#-1~x3~E4~12#-1~x3~V5~12#-1~x3~R6~12#-1~x3~Y7~12#-1~x3~Q8~1#-1~x3~T9~1#-1~x3~E10~1#-1~x3~G11~1#-1~x3~F12~1#-1~x3~L13~1#-1~x3~G14~1#-1~x3~K15~1	36b59890-2444-4823-b526-4a8d8bcfbdc1	BPA##x#{ABCDEFGHIKLMPQRSTVWY}#0#1##20	0.0025641
135	906.921	2	1812.84	1812.83	1.60966	[EExDK]	>HJURP-F584x	582	586	[YQTEGFLGK]	>HJURP-F584x	618	626	20181124_Q2_U3_1-10_AB_SA_DOP_20181116_HJ2.12995.12995.2 File:"20181124_Q2_U3_1-10_AB_SA_DOP_20181116_HJ2.raw". NativeID:"controllerType=0 controllerNumber=1 scan=12995"	TRUE	1169	null	2433.11		x3	G5	-1~x3~Y1~1#116~x3~Q2~1#129~x3~T3~13#133~x3~E4~13#135~x3~G5~13#131~x3~F6~13#126~x3~L7~13#121~x3~G8~13#111~x3~K9~13	831d0232-d1f0-40ee-9d98-d29af33de94f	BPA##x#{ABCDEFGHIKLMPQRSTVWY}#0#1##20	0.00456621
152	604.95	3	1812.84	1812.83	1.75326	[EExDK]	>HJURP-F584x	582	586	[YQTEGFLGK]	>HJURP-F584x	618	626	20181124_Q2_U3_1-10_AB_SA_DOP_20181116_HJ2.14189.14189.3 File:"20181124_Q2_U3_1-10_AB_SA_DOP_20181116_HJ2.raw". NativeID:"controllerType=0 controllerNumber=1 scan=14189"	TRUE	1377	null	2595.23		x3	F6	-1~x3~Y1~1#-1~x3~Q2~2#131~x3~T3~4#145~x3~E4~5#150~x3~G5~27#152~x3~F6~27#147~x3~L7~15#-1~x3~G8~8#-1~x3~K9~8	07e13030-759c-4e5c-8158-8f47064319d4	BPA##x#{ABCDEFGHIKLMPQRSTVWY}#0#1##20	0
126	604.95	3	1812.84	1812.83	1.75326	[EExDK]	>HJURP-F584x	582	586	[YQTEGFLGK]	>HJURP-F584x	618	626	20181124_Q2_U3_1-10_AB_SA_DOP_20181116_HJ2.15777.15777.3 File:"20181124_Q2_U3_1-10_AB_SA_DOP_20181116_HJ2.raw". NativeID:"controllerType=0 controllerNumber=1 scan=15777"	TRUE	1718	null	2812.12		x3	Q2	-1~x3~Y1~13#126~x3~Q2~13#98~x3~T3~13#94~x3~E4~13#-1~x3~G5~13#-1~x3~F6~13#-1~x3~L7~13#-1~x3~G8~1#-1~x3~K9~1	7ffbf33e-2644-4bc0-9cf5-99ef2a983ecc	BPA##x#{ABCDEFGHIKLMPQRSTVWY}#0#1##20	0.00374532
108	604.95	3	1812.84	1812.83	2.01376	[EExDK]	>HJURP-F584x	582	586	[YQTEGFLGK]	>HJURP-F584x	618	626	20181124_Q2_U3_1-10_AB_SA_DOP_20181116_HJ2.11674.11674.3 File:"20181124_Q2_U3_1-10_AB_SA_DOP_20181116_HJ2.raw". NativeID:"controllerType=0 controllerNumber=1 scan=11674"	TRUE	910	null	2251.39		x3	G5	38~x3~Y1~1#53~x3~Q2~1#98~x3~T3~4#101~x3~E4~4#108~x3~G5~17#108~x3~F6~17#103~x3~L7~17#92~x3~G8~17#83~x3~K9~17	5e2fb061-1ea1-41b6-953f-c6b2c3716d8c	BPA##x#{ABCDEFGHIKLMPQRSTVWY}#0#1##20	0.00401606
139	604.951	3	1812.84	1812.83	2.73742	[EExDK]	>HJURP-F584x	582	586	[YQTEGFLGK]	>HJURP-F584x	618	626	20181124_Q2_U3_1-10_AB_SA_DOP_20181116_HJ2.15238.15238.3 File:"20181124_Q2_U3_1-10_AB_SA_DOP_20181116_HJ2.raw". NativeID:"controllerType=0 controllerNumber=1 scan=15238"	TRUE	1623	null	2739.24		x3	F6	-1~x3~Y1~1#112~x3~Q2~2#131~x3~T3~4#134~x3~E4~4#136~x3~G5~15#139~x3~F6~27#133~x3~L7~27#125~x3~G8~8#119~x3~K9~8	2450fc56-fb47-41b5-a94f-d246227fd510	BPA##x#{ABCDEFGHIKLMPQRSTVWY}#0#1##20	0.00546448
119	906.923	2	1812.84	1812.83	3.12861	[EExDK]	>HJURP-F584x	582	586	[YQTEGFLGK]	>HJURP-F584x	618	626	20181124_Q2_U3_1-10_AB_SA_DOP_20181116_HJ2.17322.17322.2 File:"20181124_Q2_U3_1-10_AB_SA_DOP_20181116_HJ2.raw". NativeID:"controllerType=0 controllerNumber=1 scan=17322"	TRUE	2136	null	3021.88		x3	L7	81~x3~Y1~1#83~x3~Q2~1#118~x3~T3~5#122~x3~E4~5#122~x3~G5~5#122~x3~F6~5#119~x3~L7~25#111~x3~G8~25#104~x3~K9~25	df63cd38-27f6-451f-8a0e-f43bb5d416a6	BPA##x#{ABCDEFGHIKLMPQRSTVWY}#0#1##20	0.003003
125	604.951	3	1812.84	1812.83	3.14896	[EExDK]	>HJURP-F584x	582	586	[YQTEGFLGK]	>HJURP-F584x	618	626	20181124_Q2_U3_1-10_AB_SA_DOP_20181116_HJ2.17286.17286.3 File:"20181124_Q2_U3_1-10_AB_SA_DOP_20181116_HJ2.raw". NativeID:"controllerType=0 controllerNumber=1 scan=17286"	TRUE	2126	null	3017.17		x3	L7	84~x3~Y1~1#90~x3~Q2~1#127~x3~T3~7#127~x3~E4~7#127~x3~G5~7#127~x3~F6~7#125~x3~L7~49#115~x3~G8~9#109~x3~K9~9	8d587e93-2e9a-4bed-991a-2b8537cc10a3	BPA##x#{ABCDEFGHIKLMPQRSTVWY}#0#1##20	0.00358423
153	906.923	2	1812.84	1812.83	3.18173	[EExDK]	>HJURP-F584x	582	586	[YQTEGFLGK]	>HJURP-F584x	618	626	20181124_Q2_U3_1-10_AB_SA_DOP_20181116_HJ2.16251.16251.2 File:"20181124_Q2_U3_1-10_AB_SA_DOP_20181116_HJ2.raw". NativeID:"controllerType=0 controllerNumber=1 scan=16251"	TRUE	1846	null	2875.39		x3	L7	103~x3~Y1~1#126~x3~Q2~2#139~x3~T3~17#146~x3~E4~17#152~x3~G5~17#152~x3~F6~17#153~x3~L7~17#144~x3~G8~4#-1~x3~K9~4	a0fb3d36-8823-4b22-bd8b-8260aa909dec	BPA##x#{ABCDEFGHIKLMPQRSTVWY}#0#1##20	0
131	906.923	2	1812.84	1812.83	3.21114	[EExDK]	>HJURP-F584x	582	586	[YQTEGFLGK]	>HJURP-F584x	618	626	20181124_Q2_U3_1-10_AB_SA_DOP_20181116_HJ2.14563.14563.2 File:"20181124_Q2_U3_1-10_AB_SA_DOP_20181116_HJ2.raw". NativeID:"controllerType=0 controllerNumber=1 scan=14563"	TRUE	1465	null	2645.33		x3	G5	-1~x3~Y1~11#119~x3~Q2~11#124~x3~T3~11#122~x3~E4~11#131~x3~G5~11#-1~x3~F6~11#-1~x3~L7~11#-1~x3~G8~11#-1~x3~K9~11	b74e1ad9-c5b0-43a2-a716-9eb525590654	BPA##x#{ABCDEFGHIKLMPQRSTVWY}#0#1##20	0.00421941
139	604.951	3	1812.84	1812.83	3.25009	[EExDK]	>HJURP-F584x	582	586	[YQTEGFLGK]	>HJURP-F584x	618	626	20181124_Q2_U3_1-10_AB_SA_DOP_20181116_HJ2.15086.15086.3 File:"20181124_Q2_U3_1-10_AB_SA_DOP_20181116_HJ2.raw". NativeID:"controllerType=0 controllerNumber=1 scan=15086"	TRUE	1582	null	2717.27		x3	F6	-1~x3~Y1~1#111~x3~Q2~2#127~x3~T3~4#136~x3~E4~5#138~x3~G5~17#139~x3~F6~17#135~x3~L7~17#126~x3~G8~17#120~x3~K9~17	e1771b72-0499-43d1-98fb-5fca1bb02279	BPA##x#{ABCDEFGHIKLMPQRSTVWY}#0#1##20	0.00546448
81	604.951	3	1812.84	1812.83	3.26122	[EExDK]	>HJURP-F584x	582	586	[YQTEGFLGK]	>HJURP-F584x	618	626	20181124_Q2_U3_1-10_AB_SA_DOP_20181116_HJ2.14581.14581.3 File:"20181124_Q2_U3_1-10_AB_SA_DOP_20181116_HJ2.raw". NativeID:"controllerType=0 controllerNumber=1 scan=14581"	TRUE	1470	null	2647.86		x3	T3	-1~x3~Y1~1#37~x3~Q2~1#81~x3~T3~17#81~x3~E4~17#81~x3~G5~17#81~x3~F6~17#81~x3~L7~17#57~x3~G8~4#46~x3~K9~4	4ca00fc9-b362-41e5-b0c3-cccff7ba0bcf	BPA##x#{ABCDEFGHIKLMPQRSTVWY}#0#1##20	0.0468037
93	604.951	3	1812.84	1812.83	3.3961	[EExDK]	>HJURP-F584x	582	586	[YQTEGFLGK]	>HJURP-F584x	618	626	20181124_Q2_U3_1-10_AB_SA_DOP_20181116_HJ2.17454.17454.3 File:"20181124_Q2_U3_1-10_AB_SA_DOP_20181116_HJ2.raw". NativeID:"controllerType=0 controllerNumber=1 scan=17454"	TRUE	2186	null	3040.44		x3	T3	68~x3~Y1~13#71~x3~Q2~13#93~x3~T3~13#90~x3~E4~13#88~x3~G5~13#86~x3~F6~13#84~x3~L7~13#77~x3~G8~1#72~x3~K9~1	e5a35fc0-0cfd-45c0-811b-db46c6fa5303	BPA##x#{ABCDEFGHIKLMPQRSTVWY}#0#1##20	0.0206612
132	604.951	3	1812.84	1812.83	3.8846	[EExDK]	>HJURP-F584x	582	586	[YQTEGFLGK]	>HJURP-F584x	618	626	20181124_Q2_U3_1-10_AB_SA_DOP_20181116_HJ2.16232.16232.3 File:"20181124_Q2_U3_1-10_AB_SA_DOP_20181116_HJ2.raw". NativeID:"controllerType=0 controllerNumber=1 scan=16232"	TRUE	1843	null	2872.66		x3	E4	113~x3~Y1~1#115~x3~Q2~1#128~x3~T3~19#132~x3~E4~19#130~x3~G5~19#130~x3~F6~19#120~x3~L7~8#108~x3~G8~4#106~x3~K9~4	6fb1daf9-cc31-4822-83f8-1e0140dc12f8	BPA##x#{ABCDEFGHIKLMPQRSTVWY}#0#1##20	0.00438596
99	733.345	3	2198.02	2198.02	0.909673	[EExDK]	>HJURP-F584x	582	586	[LNPDPHFQGFQK]	>HJURP-F584x	627	638	20181124_Q2_U3_1-10_AB_SA_DOP_20181116_HJ2.15808.15808.3 File:"20181124_Q2_U3_1-10_AB_SA_DOP_20181116_HJ2.raw". NativeID:"controllerType=0 controllerNumber=1 scan=15808"	TRUE	1724	null	2816.65		x3	P5	93~x3~L1~1#106~x3~P3~2#106~x3~D4~2#99~x3~P5~32#93~x3~H6~32#-1~x3~F7~4#-1~x3~Q8~4#-1~x3~G9~4#-1~x3~F10~4#-1~x3~Q11~4#-1~x3~K12~4	0134f7bc-a8cb-4807-857e-93a5733e1386	BPA##x#{ABCDEFGHIKLMPQRSTVWY}#0#1##20	0.0143541
91	733.346	3	2198.02	2198.02	1.78149	[EExDK]	>HJURP-F584x	582	586	[LNPDPHFQGFQK]	>HJURP-F584x	627	638	20181124_Q2_U3_1-10_AB_SA_DOP_20181116_HJ2.15221.15221.3 File:"20181124_Q2_U3_1-10_AB_SA_DOP_20181116_HJ2.raw". NativeID:"controllerType=0 controllerNumber=1 scan=15221"	TRUE	1619	null	2736.87		x3	P5	-1~x3~L1~1#85~x3~P3~9#85~x3~D4~9#91~x3~P5~31#87~x3~H6~31#-1~x3~F7~2#-1~x3~Q8~2#-1~x3~G9~2#-1~x3~F10~2#-1~x3~Q11~2#-1~x3~K12~2	55d0664f-5a7c-48c1-8533-e00dc7a2f6a1	BPA##x#{ABCDEFGHIKLMPQRSTVWY}#0#1##20	0.0238095
101	733.346	3	2198.02	2198.02	2.30103	[EExDK]	>HJURP-F584x	582	586	[LNPDPHFQGFQK]	>HJURP-F584x	627	638	20181124_Q2_U3_1-10_AB_SA_DOP_20181116_HJ2.14856.14856.3 File:"20181124_Q2_U3_1-10_AB_SA_DOP_20181116_HJ2.raw". NativeID:"controllerType=0 controllerNumber=1 scan=14856"	TRUE	1525	null	2685.29		x3	P5	85~x3~L1~0#96~x3~P3~1#96~x3~D4~1#101~x3~P5~30#98~x3~H6~30#96~x3~F7~5#96~x3~Q8~5#92~x3~G9~5#92~x3~F10~5#87~x3~Q11~5#87~x3~K12~5	d9079236-f9c9-40b2-86f5-e2cb68137314	BPA##x#{ABCDEFGHIKLMPQRSTVWY}#0#1##20	0.0117845
115	733.346	3	2198.02	2198.02	2.57061	[EExDK]	>HJURP-F584x	582	586	[LNPDPHFQGFQK]	>HJURP-F584x	627	638	20181124_Q2_U3_1-10_AB_SA_DOP_20181116_HJ2.14305.14305.3 File:"20181124_Q2_U3_1-10_AB_SA_DOP_20181116_HJ2.raw". NativeID:"controllerType=0 controllerNumber=1 scan=14305"	TRUE	1400	null	2610.57		x3	P5	103~x3~L1~0#119~x3~P3~3#122~x3~D4~3#115~x3~P5~32#112~x3~H6~32#106~x3~F7~4#101~x3~Q8~4#97~x3~G9~4#95~x3~F10~4#87~x3~Q11~4#87~x3~K12~4	fb52fd2d-d884-425a-a711-ddfed762426b	BPA##x#{ABCDEFGHIKLMPQRSTVWY}#0#1##20	0.00243309
94	733.347	3	2198.03	2198.02	2.84662	[EExDK]	>HJURP-F584x	582	586	[LNPDPHFQGFQK]	>HJURP-F584x	627	638	20181124_Q2_U3_1-10_AB_SA_DOP_20181116_HJ2.14657.14657.3 File:"20181124_Q2_U3_1-10_AB_SA_DOP_20181116_HJ2.raw". NativeID:"controllerType=0 controllerNumber=1 scan=14657"	TRUE	1486	null	2657.86		x3	P5	80~x3~L1~0#84~x3~P3~1#85~x3~D4~1#94~x3~P5~11#91~x3~H6~11#89~x3~F7~11#88~x3~Q8~11#85~x3~G9~11#83~x3~F10~11#79~x3~Q11~11#79~x3~K12~11	05529235-ce54-49a6-8ac3-b0e5695227ee	BPA##x#{ABCDEFGHIKLMPQRSTVWY}#0#1##20	0.0214592
109	733.347	3	2198.03	2198.02	3.352	[EExDK]	>HJURP-F584x	582	586	[LNPDPHFQGFQK]	>HJURP-F584x	627	638	20181124_Q2_U3_1-10_AB_SA_DOP_20181116_HJ2.16147.16147.3 File:"20181124_Q2_U3_1-10_AB_SA_DOP_20181116_HJ2.raw". NativeID:"controllerType=0 controllerNumber=1 scan=16147"	TRUE	1824	null	2861.15		x3	P3	101~x3~L1~26#109~x3~P3~26#107~x3~D4~26#92~x3~P5~2#84~x3~H6~2#-1~x3~F7~2#-1~x3~Q8~2#-1~x3~G9~2#-1~x3~F10~2#-1~x3~Q11~2#-1~x3~K12~2	2a42a027-545c-4e15-b4e7-972c1fdd6527	BPA##x#{ABCDEFGHIKLMPQRSTVWY}#0#1##20	0.00411523
91	733.347	3	2198.03	2198.02	3.90527	[EExDK]	>HJURP-F584x	582	586	[LNPDPHFQGFQK]	>HJURP-F584x	627	638	20181124_Q2_U3_1-10_AB_SA_DOP_20181116_HJ2.17528.17528.3 File:"20181124_Q2_U3_1-10_AB_SA_DOP_20181116_HJ2.raw". NativeID:"controllerType=0 controllerNumber=1 scan=17528"	TRUE	2208	null	3050.71		x3	D4	76~x3~L1~0#91~x3~P3~27#91~x3~D4~27#85~x3~P5~14#80~x3~H6~14#-1~x3~F7~2#-1~x3~Q8~2#-1~x3~G9~2#-1~x3~F10~2#-1~x3~Q11~2#-1~x3~K12~2	9f34eb6b-18c1-4b39-b513-6f9cf9cbc646	BPA##x#{ABCDEFGHIKLMPQRSTVWY}#0#1##20	0.0238095
118	1099.52	2	2198.03	2198.02	3.98776	[EExDK]	>HJURP-F584x	582	586	[LNPDPHFQGFQK]	>HJURP-F584x	627	638	20181124_Q2_U3_1-10_AB_SA_DOP_20181116_HJ2.16107.16107.2 File:"20181124_Q2_U3_1-10_AB_SA_DOP_20181116_HJ2.raw". NativeID:"controllerType=0 controllerNumber=1 scan=16107"	TRUE	1805	null	2855.57		x3	P3	98~x3~L1~0#118~x3~P3~33#116~x3~D4~33#-1~x3~P5~4#-1~x3~H6~4#-1~x3~F7~4#-1~x3~Q8~4#-1~x3~G9~4#-1~x3~F10~4#-1~x3~Q11~4#-1~x3~K12~4	122e400c-dd41-4065-804f-8dfec44ffd3f	BPA##x#{ABCDEFGHIKLMPQRSTVWY}#0#1##20	0.002849
105	733.347	3	2198.03	2198.02	3.99193	[EExDK]	>HJURP-F584x	582	586	[LNPDPHFQGFQK]	>HJURP-F584x	627	638	20181124_Q2_U3_1-10_AB_SA_DOP_20181116_HJ2.15395.15395.3 File:"20181124_Q2_U3_1-10_AB_SA_DOP_20181116_HJ2.raw". NativeID:"controllerType=0 controllerNumber=1 scan=15395"	TRUE	1650	null	2761.16		x3	P5	85~x3~L1~0#97~x3~P3~1#97~x3~D4~1#105~x3~P5~30#102~x3~H6~30#101~x3~F7~5#102~x3~Q8~5#99~x3~G9~5#99~x3~F10~5#93~x3~Q11~5#93~x3~K12~5	ab0db517-a46a-4eb5-9b77-858e24efd1f4	BPA##x#{ABCDEFGHIKLMPQRSTVWY}#0#1##20	0.00925926
142	628.978	3	1884.92	1884.92	1.37207	[EExDK]	>HJURP-F584x	582	586	[LPSSPLGBRK]	>HJURP-F584x	639	648	20181124_Q2_U3_1-10_AB_SA_DOP_20181116_HJ2.11777.11777.3 File:"20181124_Q2_U3_1-10_AB_SA_DOP_20181116_HJ2.raw". NativeID:"controllerType=0 controllerNumber=1 scan=11777"	TRUE	923	null	2265.12		x3	P5	112~x3~L1~1#122~x3~P2~2#133~x3~S3~3#144~x3~S4~4#142~x3~P5~14#140~x3~L6~14#142~x3~G7~14#81~x3~B8~14#82~x3~R9~14#79~x3~K10~14	d3736023-80d0-45e6-9d37-d497f27aea70	BPA##x#{ABCDEFGHIKLMPQRSTVWY}#0#1##20	0
128	471.985	4	1884.92	1884.92	1.91798	[EExDK]	>HJURP-F584x	582	586	[LPSSPLGBRK]	>HJURP-F584x	639	648	20181124_Q2_U3_1-10_AB_SA_DOP_20181116_HJ2.11031.11031.4 File:"20181124_Q2_U3_1-10_AB_SA_DOP_20181116_HJ2.raw". NativeID:"controllerType=0 controllerNumber=1 scan=11031"	TRUE	824	null	2165.84		x3	R9	-1~x3~L1~1#48~x3~P2~2#79~x3~S3~3#100~x3~S4~4#123~x3~P5~6#124~x3~L6~6#127~x3~G7~18#127~x3~B8~18#128~x3~R9~18#126~x3~K10~18	3a114caf-0b88-4228-a451-166eae9c2eb8	BPA##x#{ABCDEFGHIKLMPQRSTVWY}#0#1##20	0.00387597
167	628.978	3	1884.92	1884.92	2.24745	[EExDK]	>HJURP-F584x	582	586	[LPSSPLGBRK]	>HJURP-F584x	639	648	20181124_Q2_U3_1-10_AB_SA_DOP_20181116_HJ2.11049.11049.3 File:"20181124_Q2_U3_1-10_AB_SA_DOP_20181116_HJ2.raw". NativeID:"controllerType=0 controllerNumber=1 scan=11049"	TRUE	827	null	2168.16		x3	R9	-1~x3~L1~1#91~x3~P2~2#119~x3~S3~3#140~x3~S4~4#161~x3~P5~6#163~x3~L6~6#164~x3~G7~18#164~x3~B8~18#167~x3~R9~18#164~x3~K10~18	73242bdf-29f0-4add-8e4e-a91c934a0d8e	BPA##x#{ABCDEFGHIKLMPQRSTVWY}#0#1##20	0
102	471.986	4	1884.92	1884.92	2.52598	[EExDK]	>HJURP-F584x	582	586	[LPSSPLGBRK]	>HJURP-F584x	639	648	20181124_Q2_U3_1-10_AB_SA_DOP_20181116_HJ2.11354.11354.4 File:"20181124_Q2_U3_1-10_AB_SA_DOP_20181116_HJ2.raw". NativeID:"controllerType=0 controllerNumber=1 scan=11354"	TRUE	875	null	2209.07		x3	R9	-1~x3~L1~1#40~x3~P2~2#72~x3~S3~3#81~x3~S4~4#97~x3~P5~6#97~x3~L6~6#100~x3~G7~18#100~x3~B8~18#102~x3~R9~18#97~x3~K10~18	2ec93a0d-5afe-445f-803e-2ef70614e95f	BPA##x#{ABCDEFGHIKLMPQRSTVWY}#0#1##20	0.008726
144	628.978	3	1884.92	1884.92	2.56966	[EExDK]	>HJURP-F584x	582	586	[LPSSPLGBRK]	>HJURP-F584x	639	648	20181124_Q2_U3_1-10_AB_SA_DOP_20181116_HJ2.10749.10749.3 File:"20181124_Q2_U3_1-10_AB_SA_DOP_20181116_HJ2.raw". NativeID:"controllerType=0 controllerNumber=1 scan=10749"	TRUE	791	null	2126.08		x3	G7	-1~x3~L1~1#109~x3~P2~2#117~x3~S3~3#130~x3~S4~4#142~x3~P5~14#142~x3~L6~14#144~x3~G7~14#84~x3~B8~14#84~x3~R9~14#81~x3~K10~14	dbca7ed2-6373-47cd-b211-6b3ba83a9ced	BPA##x#{ABCDEFGHIKLMPQRSTVWY}#0#1##20	0
119	471.986	4	1884.92	1884.92	2.85636	[EExDK]	>HJURP-F584x	582	586	[LPSSPLGBRK]	>HJURP-F584x	639	648	20181124_Q2_U3_1-10_AB_SA_DOP_20181116_HJ2.11184.11184.4 File:"20181124_Q2_U3_1-10_AB_SA_DOP_20181116_HJ2.raw". NativeID:"controllerType=0 controllerNumber=1 scan=11184"	TRUE	842	null	2187.27		x3	G7	-1~x3~L1~1#-1~x3~P2~2#82~x3~S3~3#96~x3~S4~4#111~x3~P5~6#113~x3~L6~6#119~x3~G7~18#117~x3~B8~18#118~x3~R9~18#115~x3~K10~18	b9437e0f-2da4-48f5-93a1-aad299c227db	BPA##x#{ABCDEFGHIKLMPQRSTVWY}#0#1##20	0.003003
136	628.979	3	1884.92	1884.92	2.99609	[EExDK]	>HJURP-F584x	582	586	[LPSSPLGBRK]	>HJURP-F584x	639	648	20181124_Q2_U3_1-10_AB_SA_DOP_20181116_HJ2.8246.8246.3 File:"20181124_Q2_U3_1-10_AB_SA_DOP_20181116_HJ2.raw". NativeID:"controllerType=0 controllerNumber=1 scan=8246"	TRUE	549	null	1771.9		x3	G7	-1~x3~L1~1#105~x3~P2~2#117~x3~S3~3#126~x3~S4~4#134~x3~P5~14#134~x3~L6~14#136~x3~G7~14#131~x3~B8~14#130~x3~R9~14#127~x3~K10~14	c6a83d0f-5e69-4aa8-8415-7cf57ba309f2	BPA##x#{ABCDEFGHIKLMPQRSTVWY}#0#1##20	0.00490196
151	586.28	3	1756.83	1756.82	3.02482	[EExDK]	>HJURP-F584x	582	586	[LPSSPLGBR]	>HJURP-F584x	639	647	20181124_Q2_U3_1-10_AB_SA_DOP_20181116_HJ2.11787.11787.3 File:"20181124_Q2_U3_1-10_AB_SA_DOP_20181116_HJ2.raw". NativeID:"controllerType=0 controllerNumber=1 scan=11787"	TRUE	926	null	2266.53		x3	P5	-1~x3~L1~1#-1~x3~P2~2#124~x3~S3~4#133~x3~S4~5#151~x3~P5~17#149~x3~L6~17#149~x3~G7~17#145~x3~B8~17#147~x3~R9~17	50670e93-5527-4a44-b6f0-a04cbf1d11bc	BPA##x#{ABCDEFGHIKLMPQRSTVWY}#0#1##20	0
127	586.28	3	1756.83	1756.82	3.29685	[EExDK]	>HJURP-F584x	582	586	[LPSSPLGBR]	>HJURP-F584x	639	647	20181124_Q2_U3_1-10_AB_SA_DOP_20181116_HJ2.12191.12191.3 File:"20181124_Q2_U3_1-10_AB_SA_DOP_20181116_HJ2.raw". NativeID:"controllerType=0 controllerNumber=1 scan=12191"	TRUE	988	null	2322.8		x3	S3	106~x3~L1~1#117~x3~P2~2#127~x3~S3~13#126~x3~S4~13#118~x3~P5~13#112~x3~L6~13#108~x3~G7~13#108~x3~B8~13#108~x3~R9~13	7a0abce9-5dd5-43c0-858e-82ceca741a89	BPA##x#{ABCDEFGHIKLMPQRSTVWY}#0#1##20	0.00378788
143	628.979	3	1884.92	1884.92	3.40567	[EExDK]	>HJURP-F584x	582	586	[LPSSPLGBRK]	>HJURP-F584x	639	648	20181124_Q2_U3_1-10_AB_SA_DOP_20181116_HJ2.10593.10593.3 File:"20181124_Q2_U3_1-10_AB_SA_DOP_20181116_HJ2.raw". NativeID:"controllerType=0 controllerNumber=1 scan=10593"	TRUE	776	null	2104.16		x3	L6	-1~x3~L1~1#110~x3~P2~2#121~x3~S3~3#131~x3~S4~4#143~x3~P5~14#143~x3~L6~14#-1~x3~G7~14#-1~x3~B8~14#-1~x3~R9~14#-1~x3~K10~14	5ab28fb6-472b-41ba-89e5-00d89cac5dde	BPA##x#{ABCDEFGHIKLMPQRSTVWY}#0#1##20	0
121	471.986	4	1884.92	1884.92	3.56873	[EExDK]	>HJURP-F584x	582	586	[LPSSPLGBRK]	>HJURP-F584x	639	648	20181124_Q2_U3_1-10_AB_SA_DOP_20181116_HJ2.10880.10880.4 File:"20181124_Q2_U3_1-10_AB_SA_DOP_20181116_HJ2.raw". NativeID:"controllerType=0 controllerNumber=1 scan=10880"	TRUE	800	null	2144.81		x3	G7	-1~x3~L1~1#58~x3~P2~2#82~x3~S3~3#98~x3~S4~4#118~x3~P5~6#119~x3~L6~6#121~x3~G7~18#121~x3~B8~18#120~x3~R9~18#117~x3~K10~18	80b0f536-5a69-4578-95ec-ecb3a1d21a3e	BPA##x#{ABCDEFGHIKLMPQRSTVWY}#0#1##20	0.00326797
111	628.979	3	1884.92	1884.92	3.63249	[EExDK]	>HJURP-F584x	582	586	[LPSSPLGBRK]	>HJURP-F584x	639	648	20181124_Q2_U3_1-10_AB_SA_DOP_20181116_HJ2.10280.10280.3 File:"20181124_Q2_U3_1-10_AB_SA_DOP_20181116_HJ2.raw". NativeID:"controllerType=0 controllerNumber=1 scan=10280"	TRUE	728	null	2061.26		x3	S3	117~x3~L1~1#108~x3~P2~1#111~x3~S3~12#108~x3~S4~12#-1~x3~P5~12#-1~x3~L6~12#-1~x3~G7~12#-1~x3~B8~12#-1~x3~R9~12#-1~x3~K10~12	c2842dd0-b2fa-4a7b-9c36-7611955687b0	BPA##x#{ABCDEFGHIKLMPQRSTVWY}#0#1##20	0.00441501
109	471.986	4	1884.92	1884.92	3.64526	[EExDK]	>HJURP-F584x	582	586	[LPSSPLGBRK]	>HJURP-F584x	639	648	20181124_Q2_U3_1-10_AB_SA_DOP_20181116_HJ2.10436.10436.4 File:"20181124_Q2_U3_1-10_AB_SA_DOP_20181116_HJ2.raw". NativeID:"controllerType=0 controllerNumber=1 scan=10436"	TRUE	750	null	2082.48		x3	G7	-1~x3~L1~1#63~x3~P2~2#78~x3~S3~3#87~x3~S4~4#107~x3~P5~6#107~x3~L6~6#109~x3~G7~18#109~x3~B8~18#106~x3~R9~18#102~x3~K10~18	3f7aeecb-8f12-47f8-98e1-a5e8d9a23f4b	BPA##x#{ABCDEFGHIKLMPQRSTVWY}#0#1##20	0.00411523
169	628.979	3	1884.92	1884.92	3.65865	[EExDK]	>HJURP-F584x	582	586	[LPSSPLGBRK]	>HJURP-F584x	639	648	20181124_Q2_U3_1-10_AB_SA_DOP_20181116_HJ2.10896.10896.3 File:"20181124_Q2_U3_1-10_AB_SA_DOP_20181116_HJ2.raw". NativeID:"controllerType=0 controllerNumber=1 scan=10896"	TRUE	801	null	2147.28		x3	P5	-1~x3~L1~1#119~x3~P2~2#137~x3~S3~3#154~x3~S4~4#169~x3~P5~14#167~x3~L6~14#168~x3~G7~14#168~x3~B8~14#168~x3~R9~14#162~x3~K10~14	6fddea75-1158-47d5-801a-f5678fe129f2	BPA##x#{ABCDEFGHIKLMPQRSTVWY}#0#1##20	0
136	628.98	3	1884.92	1884.92	4.65514	[EExDK]	>HJURP-F584x	582	586	[LPSSPLGBRK]	>HJURP-F584x	639	648	20181124_Q2_U3_1-10_AB_SA_DOP_20181116_HJ2.10122.10122.3 File:"20181124_Q2_U3_1-10_AB_SA_DOP_20181116_HJ2.raw". NativeID:"controllerType=0 controllerNumber=1 scan=10122"	TRUE	708	null	2039.2		x3	G7	-1~x3~L1~1#-1~x3~P2~2#114~x3~S3~3#121~x3~S4~3#134~x3~P5~14#134~x3~L6~14#136~x3~G7~14#134~x3~B8~14#133~x3~R9~14#130~x3~K10~14	bd0bba1d-2b33-4c49-98fa-9366d34ca54c	BPA##x#{ABCDEFGHIKLMPQRSTVWY}#0#1##20	0.00490196
123	877.93	4	3508.7	3508.69	2.5901	[NRYDEIKEExDK]	>HJURP-F584x	575	586	[SLLGSTAIEAPSSTBVAR]	>HJURP-F584x	649	666	20181124_Q2_U3_1-10_AB_SA_DOP_20181116_HJ2.17484.17484.4 File:"20181124_Q2_U3_1-10_AB_SA_DOP_20181116_HJ2.raw". NativeID:"controllerType=0 controllerNumber=1 scan=17484"	TRUE	2190	null	3044.59		x10	S5	99~x10~S1~5#121~x10~L2~5#121~x10~L3~5#121~x10~G4~5#123~x10~S5~5#121~x10~T6~5#118~x10~A7~5#118~x10~I8~5#120~x10~E9~5#119~x10~A10~5#96~x10~P11~5#95~x10~S12~5#94~x10~S13~5#93~x10~T14~5#92~x10~B15~5#91~x10~V16~5#89~x10~A17~5#88~x10~R18~5	070ccad5-a392-4898-b8ca-0abc715fa83d	BPA##x#{ABCDEFGHIKLMPQRSTVWY}#0#1##20	0.003367
92	877.931	4	3508.7	3508.69	3.51642	[NRYDEIKEExDK]	>HJURP-F584x	575	586	[SLLGSTAIEAPSSTBVAR]	>HJURP-F584x	649	666	20181124_Q2_U3_1-10_AB_SA_DOP_20181116_HJ2.18700.18700.4 File:"20181124_Q2_U3_1-10_AB_SA_DOP_20181116_HJ2.raw". NativeID:"controllerType=0 controllerNumber=1 scan=18700"	TRUE	2473	null	3207.94		x10	P11	-1~x10~S1~0#-1~x10~L2~0#-1~x10~L3~0#-1~x10~G4~2#-1~x10~S5~2#-1~x10~T6~2#-1~x10~A7~2#-1~x10~I8~2#-1~x10~E9~2#-1~x10~A10~2#92~x10~P11~10#87~x10~S12~10#82~x10~S13~10#81~x10~T14~10#81~x10~B15~10#81~x10~V16~10#81~x10~A17~10#82~x10~R18~10	68cf5661-1277-4018-9f96-432577e464c7	BPA##x#{ABCDEFGHIKLMPQRSTVWY}#0#1##20	0.0201613
135	877.932	4	3508.7	3508.69	4.13586	[NRYDEIKEExDK]	>HJURP-F584x	575	586	[SLLGSTAIEAPSSTBVAR]	>HJURP-F584x	649	666	20181124_Q2_U3_1-10_AB_SA_DOP_20181116_HJ2.17880.17880.4 File:"20181124_Q2_U3_1-10_AB_SA_DOP_20181116_HJ2.raw". NativeID:"controllerType=0 controllerNumber=1 scan=17880"	TRUE	2294	null	3098.66		x10	P11	-1~x10~S1~0#-1~x10~L2~0#79~x10~L3~1#84~x10~G4~1#91~x10~S5~1#93~x10~T6~2#99~x10~A7~2#110~x10~I8~3#120~x10~E9~3#126~x10~A10~4#135~x10~P11~9#133~x10~S12~9#131~x10~S13~9#129~x10~T14~9#129~x10~B15~9#129~x10~V16~9#129~x10~A17~9#129~x10~R18~9	19da82c7-417e-40ec-aed9-c36216b24411	BPA##x#{ABCDEFGHIKLMPQRSTVWY}#0#1##20	0.00456621
82	758.634	4	3031.51	3031.5	2.8101	[EExDK]	>HJURP-F584x	582	586	[SLLGSTAIEAPSSTBVARAITR]	>HJURP-F584x	649	670	20181124_Q2_U3_1-10_AB_SA_DOP_20181116_HJ2.18667.18667.4 File:"20181124_Q2_U3_1-10_AB_SA_DOP_20181116_HJ2.raw". NativeID:"controllerType=0 controllerNumber=1 scan=18667"	TRUE	2465	null	3203.8		x3	R22	-1~x3~S1~0#-1~x3~L2~0#-1~x3~L3~0#-1~x3~G4~1#-1~x3~S5~1#-1~x3~T6~1#31~x3~A7~1#40~x3~I8~2#54~x3~E9~2#66~x3~A10~2#81~x3~P11~7#81~x3~S12~7#81~x3~S13~7#82~x3~T14~7#82~x3~B15~7#82~x3~V16~7#82~x3~A17~7#82~x3~R18~7#82~x3~A19~7#82~x3~I20~7#82~x3~T21~7#82~x3~R22~7	273658ca-96cf-4c1b-b29b-4b2d508c620a	BPA##x#{ABCDEFGHIKLMPQRSTVWY}#0#1##20	0.0431235
108	1011.18	3	3031.52	3031.5	5.00918	[EExDK]	>HJURP-F584x	582	586	[SLLGSTAIEAPSSTBVARAITR]	>HJURP-F584x	649	670	20181124_Q2_U3_1-10_AB_SA_DOP_20181116_HJ2.18650.18650.3 File:"20181124_Q2_U3_1-10_AB_SA_DOP_20181116_HJ2.raw". NativeID:"controllerType=0 controllerNumber=1 scan=18650"	TRUE	2460	null	3201.46		x3	S13	-1~x3~S1~0#-1~x3~L2~0#-1~x3~L3~0#62~x3~G4~1#67~x3~S5~1#75~x3~T6~1#79~x3~A7~1#88~x3~I8~2#95~x3~E9~2#103~x3~A10~2#108~x3~P11~8#108~x3~S12~8#108~x3~S13~8#107~x3~T14~8#107~x3~B15~8#108~x3~V16~8#108~x3~A17~8#108~x3~R18~8#106~x3~A19~4#106~x3~I20~4#105~x3~T21~3#105~x3~R22~3	a58c3f0f-8029-497b-b67e-0822e1270d66	BPA##x#{ABCDEFGHIKLMPQRSTVWY}#0#1##20	0.00401606
96	1011.18	3	3031.52	3031.5	5.39187	[EExDK]	>HJURP-F584x	582	586	[SLLGSTAIEAPSSTBVARAITR]	>HJURP-F584x	649	670	20181124_Q2_U3_1-10_AB_SA_DOP_20181116_HJ2.19185.19185.3 File:"20181124_Q2_U3_1-10_AB_SA_DOP_20181116_HJ2.raw". NativeID:"controllerType=0 controllerNumber=1 scan=19185"	TRUE	2591	null	3270.26		x3	R22	-1~x3~S1~0#-1~x3~L2~0#-1~x3~L3~0#-1~x3~G4~1#-1~x3~S5~1#-1~x3~T6~1#-1~x3~A7~1#69~x3~I8~2#78~x3~E9~2#87~x3~A10~2#96~x3~P11~7#91~x3~S12~7#91~x3~S13~7#91~x3~T14~7#91~x3~B15~7#92~x3~V16~7#93~x3~A17~7#94~x3~R18~7#95~x3~A19~7#95~x3~I20~7#96~x3~T21~7#96~x3~R22~7	d96e3662-14ea-4085-973c-c8b685a8d308	BPA##x#{ABCDEFGHIKLMPQRSTVWY}#0#1##20	0.0182648
100	830.403	2	1659.8	1659.8	0.735312	[EExDK]	>HJURP-F584x	582	586	[AITRDGTR]	>HJURP-F584x	667	674	20181124_Q2_U3_1-10_AB_SA_DOP_20181116_HJ2.5975.5975.2 File:"20181124_Q2_U3_1-10_AB_SA_DOP_20181116_HJ2.raw". NativeID:"controllerType=0 controllerNumber=1 scan=5975"	TRUE	217	null	1436.53		x3	A1	100~x3~A1~18#-1~x3~I2~18#-1~x3~T3~18#-1~x3~R4~18#-1~x3~D5~18#-1~x3~G6~1#-1~x3~T7~1#-1~x3~R8~1	006aaf2f-9fee-4aae-9fc4-c5fd2cf5dcfe	BPA##x#{ABCDEFGHIKLMPQRSTVWY}#0#1##20	0.0131363
104	621.555	4	2483.2	2483.19	1.17653	[EExDK]	>HJURP-F584x	582	586	[AITRDGTRDHQFPAK]	>HJURP-F584x	667	681	20181124_Q2_U3_1-10_AB_SA_DOP_20181116_HJ2.7708.7708.4 File:"20181124_Q2_U3_1-10_AB_SA_DOP_20181116_HJ2.raw". NativeID:"controllerType=0 controllerNumber=1 scan=7708"	TRUE	482	null	1693.06		x3	T3	103~x3~A1~12#103~x3~I2~12#104~x3~T3~12#-1~x3~R4~12#-1~x3~D5~12#-1~x3~G6~12#-1~x3~T7~4#-1~x3~R8~4#-1~x3~D9~4#-1~x3~H10~2#-1~x3~Q11~2#-1~x3~F12~2#-1~x3~P13~1#-1~x3~A14~0#-1~x3~K15~0	ce11cf9d-2eaf-419a-a69c-ece0504b15c0	BPA##x#{ABCDEFGHIKLMPQRSTVWY}#0#1##20	0.00910747
111	830.403	2	1659.8	1659.8	1.23348	[EExDK]	>HJURP-F584x	582	586	[AITRDGTR]	>HJURP-F584x	667	674	20181124_Q2_U3_1-10_AB_SA_DOP_20181116_HJ2.6802.6802.2 File:"20181124_Q2_U3_1-10_AB_SA_DOP_20181116_HJ2.raw". NativeID:"controllerType=0 controllerNumber=1 scan=6802"	TRUE	367	null	1564.1		x3	I2	111~x3~A1~18#111~x3~I2~18#-1~x3~T3~18#-1~x3~R4~18#-1~x3~D5~18#-1~x3~G6~1#-1~x3~T7~1#-1~x3~R8~1	daeb27c5-701b-4c8d-a1cc-a0146b005eed	BPA##x#{ABCDEFGHIKLMPQRSTVWY}#0#1##20	0.00441501
88	621.555	4	2483.2	2483.19	1.96306	[EExDK]	>HJURP-F584x	582	586	[AITRDGTRDHQFPAK]	>HJURP-F584x	667	681	20181124_Q2_U3_1-10_AB_SA_DOP_20181116_HJ2.8165.8165.4 File:"20181124_Q2_U3_1-10_AB_SA_DOP_20181116_HJ2.raw". NativeID:"controllerType=0 controllerNumber=1 scan=8165"	TRUE	541	null	1760.22		x3	D5	88~x3~A1~8#88~x3~I2~8#88~x3~T3~8#88~x3~R4~8#88~x3~D5~8#-1~x3~G6~8#-1~x3~T7~8#-1~x3~R8~8#-1~x3~D9~8#-1~x3~H10~8#-1~x3~Q11~8#-1~x3~F12~2#-1~x3~P13~0#-1~x3~A14~0#-1~x3~K15~0	d50a8ad2-d83d-4edd-b4fd-c5b112861075	BPA##x#{ABCDEFGHIKLMPQRSTVWY}#0#1##20	0.0291508
141	553.939	3	1659.8	1659.8	2.38825	[EExDK]	>HJURP-F584x	582	586	[AITRDGTR]	>HJURP-F584x	667	674	20181124_Q2_U3_1-10_AB_SA_DOP_20181116_HJ2.6797.6797.3 File:"20181124_Q2_U3_1-10_AB_SA_DOP_20181116_HJ2.raw". NativeID:"controllerType=0 controllerNumber=1 scan=6797"	TRUE	365	null	1563.51		x3	I2	141~x3~A1~21#141~x3~I2~21#-1~x3~T3~21#-1~x3~R4~21#-1~x3~D5~8#-1~x3~G6~1#-1~x3~T7~1#-1~x3~R8~1	9c834e23-95ea-4b9e-8d93-4bccbf1818bc	BPA##x#{ABCDEFGHIKLMPQRSTVWY}#0#1##20	0
100	553.939	3	1659.8	1659.8	3.21798	[EExDK]	>HJURP-F584x	582	586	[AITRDGTR]	>HJURP-F584x	667	674	20181124_Q2_U3_1-10_AB_SA_DOP_20181116_HJ2.7136.7136.3 File:"20181124_Q2_U3_1-10_AB_SA_DOP_20181116_HJ2.raw". NativeID:"controllerType=0 controllerNumber=1 scan=7136"	TRUE	416	null	1612.18		x3	R4	-1~x3~A1~12#96~x3~I2~12#100~x3~T3~12#100~x3~R4~12#98~x3~D5~12#-1~x3~G6~12#-1~x3~T7~12#-1~x3~R8~12	938829fe-5cf0-497c-b312-c3f615cfcdcd	BPA##x#{ABCDEFGHIKLMPQRSTVWY}#0#1##20	0.0131363
120	553.939	3	1659.8	1659.8	3.64719	[EExDK]	>HJURP-F584x	582	586	[AITRDGTR]	>HJURP-F584x	667	674	20181124_Q2_U3_1-10_AB_SA_DOP_20181116_HJ2.6986.6986.3 File:"20181124_Q2_U3_1-10_AB_SA_DOP_20181116_HJ2.raw". NativeID:"controllerType=0 controllerNumber=1 scan=6986"	TRUE	391	null	1591.05		x3	I2	120~x3~A1~18#120~x3~I2~18#-1~x3~T3~18#-1~x3~R4~18#-1~x3~D5~18#-1~x3~G6~1#-1~x3~T7~1#-1~x3~R8~1	15a0f134-04db-4ed1-91b8-71bc3fd47cc9	BPA##x#{ABCDEFGHIKLMPQRSTVWY}#0#1##20	0.00308642
155	681.314	3	2041.93	2041.93	1.36079	[EExDK]	>HJURP-F584x	582	586	[DGTRDHQFPAK]	>HJURP-F584x	671	681	20181124_Q2_U3_1-10_AB_SA_DOP_20181116_HJ2.6839.6839.3 File:"20181124_Q2_U3_1-10_AB_SA_DOP_20181116_HJ2.raw". NativeID:"controllerType=0 controllerNumber=1 scan=6839"	TRUE	375	null	1569.72		x3	A10	-1~x3~D1~0#-1~x3~G2~3#-1~x3~T3~3#-1~x3~R4~3#-1~x3~D5~3#-1~x3~H6~3#111~x3~Q7~3#124~x3~F8~3#155~x3~P9~25#155~x3~A10~25#150~x3~K11~25	67a9cf13-9429-48b9-addb-104dd3e27e93	BPA##x#{ABCDEFGHIKLMPQRSTVWY}#0#1##20	0
158	681.315	3	2041.93	2041.93	3.11822	[EExDK]	>HJURP-F584x	582	586	[DGTRDHQFPAK]	>HJURP-F584x	671	681	20181124_Q2_U3_1-10_AB_SA_DOP_20181116_HJ2.8269.8269.3 File:"20181124_Q2_U3_1-10_AB_SA_DOP_20181116_HJ2.raw". NativeID:"controllerType=0 controllerNumber=1 scan=8269"	TRUE	553	null	1775.18		x3	G2	157~x3~D1~1#158~x3~G2~14#-1~x3~T3~14#-1~x3~R4~14#-1~x3~D5~14#-1~x3~H6~14#-1~x3~Q7~14#-1~x3~F8~5#-1~x3~P9~1#-1~x3~A10~1#-1~x3~K11~1	790a96ac-22c8-4de2-bfe9-7b37d855d7fe	BPA##x#{ABCDEFGHIKLMPQRSTVWY}#0#1##20	0
135	674.666	3	2021.98	2021.98	0.821703	[EExDK]	>HJURP-F584x	582	586	[DHQFPAKRPR]	>HJURP-F584x	675	684	20181124_Q2_U3_1-10_AB_SA_DOP_20181116_HJ2.6814.6814.3 File:"20181124_Q2_U3_1-10_AB_SA_DOP_20181116_HJ2.raw". NativeID:"controllerType=0 controllerNumber=1 scan=6814"	TRUE	371	null	1565.78		x3	P9	-1~x3~D1~1#-1~x3~H2~2#-1~x3~Q3~3#128~x3~F4~4#133~x3~P5~14#133~x3~A6~14#133~x3~K7~14#133~x3~R8~14#135~x3~P9~14#-1~x3~R10~14	76fefcd6-bb35-4207-89cc-c52b8270aa91	BPA##x#{ABCDEFGHIKLMPQRSTVWY}#0#1##20	0.00456621
88	403.939	4	1612.73	1612.73	3.70255	[EExDK]	>HJURP-F584x	582	586	[DHQFPAK]	>HJURP-F584x	675	681	20181124_Q2_U3_1-10_AB_SA_DOP_20181116_HJ2.8333.8333.4 File:"20181124_Q2_U3_1-10_AB_SA_DOP_20181116_HJ2.raw". NativeID:"controllerType=0 controllerNumber=1 scan=8333"	TRUE	564	null	1784.6		x3	P5	-1~x3~D1~14#-1~x3~H2~14#49~x3~Q3~14#78~x3~F4~14#88~x3~P5~14#81~x3~A6~14#49~x3~K7~14	029978a0-8e8f-40dd-b8e1-fb070bbed274	BPA##x#{ABCDEFGHIKLMPQRSTVWY}#0#1##20	0.0291508
125	538.25	3	1612.73	1612.73	3.81512	[EExDK]	>HJURP-F584x	582	586	[DHQFPAK]	>HJURP-F584x	675	681	20181124_Q2_U3_1-10_AB_SA_DOP_20181116_HJ2.8331.8331.3 File:"20181124_Q2_U3_1-10_AB_SA_DOP_20181116_HJ2.raw". NativeID:"controllerType=0 controllerNumber=1 scan=8331"	TRUE	562	null	1784.38		x3	P5	-1~x3~D1~2#-1~x3~H2~2#-1~x3~Q3~2#96~x3~F4~2#125~x3~P5~29#116~x3~A6~29#109~x3~K7~29	56836b2b-d1bd-4de1-ae19-293e4e64dc4b	BPA##x#{ABCDEFGHIKLMPQRSTVWY}#0#1##20	0.00358423
116	506.253	4	2021.99	2021.98	4.4332	[EExDK]	>HJURP-F584x	582	586	[DHQFPAKRPR]	>HJURP-F584x	675	684	20181124_Q2_U3_1-10_AB_SA_DOP_20181116_HJ2.7140.7140.4 File:"20181124_Q2_U3_1-10_AB_SA_DOP_20181116_HJ2.raw". NativeID:"controllerType=0 controllerNumber=1 scan=7140"	TRUE	418	null	1612.46		x3	A6	-1~x3~D1~1#-1~x3~H2~2#97~x3~Q3~3#112~x3~F4~3#116~x3~P5~14#116~x3~A6~14#-1~x3~K7~14#-1~x3~R8~14#-1~x3~P9~14#-1~x3~R10~14	0ae3cb59-2fda-46e1-9fd3-eb65b4deb7e7	BPA##x#{ABCDEFGHIKLMPQRSTVWY}#0#1##20	0.0025641
100	528.266	4	2110.04	2110.03	5.08251	[EExDK]	>HJURP-F584x	582	586	[RPRLSEPQGSGR]	>HJURP-F584x	682	693	20181124_Q2_U3_1-10_AB_SA_DOP_20181116_HJ2.7160.7160.4 File:"20181124_Q2_U3_1-10_AB_SA_DOP_20181116_HJ2.raw". NativeID:"controllerType=0 controllerNumber=1 scan=7160"	TRUE	422	null	1615.39		x3	E6	-1~x3~R1~15#-1~x3~P2~15#98~x3~R3~15#98~x3~L4~15#100~x3~S5~15#100~x3~E6~15#76~x3~P7~1#-1~x3~Q8~1#-1~x3~G9~1#-1~x3~S10~1#-1~x3~G11~1#-1~x3~R12~1	c74a60d8-7bea-4ff1-8528-ca3cdea4af9f	BPA##x#{ABCDEFGHIKLMPQRSTVWY}#0#1##20	0.0131363
145	820.365	2	1639.72	1639.72	1.82152	[EExDK]	>HJURP-F584x	582	586	[SDFMLEK]	>HJURP-F584x	736	742	20181124_Q2_U3_1-10_AB_SA_DOP_20181116_HJ2.14287.14287.2 File:"20181124_Q2_U3_1-10_AB_SA_DOP_20181116_HJ2.raw". NativeID:"controllerType=0 controllerNumber=1 scan=14287"	TRUE	1394	null	2608.25		x3	M4	120~x3~S1~14#120~x3~D2~14#128~x3~F3~14#145~x3~M4~14#142~x3~L5~14#134~x3~E6~14#-1~x3~K7~14	6e89ff4f-380b-4bea-8174-b9fd21902354	BPA##x#{ABCDEFGHIKLMPQRSTVWY}#0#1##20	0
91	410.686	4	1639.72	1639.72	1.89291	[EExDK]	>HJURP-F584x	582	586	[SDFMLEK]	>HJURP-F584x	736	742	20181124_Q2_U3_1-10_AB_SA_DOP_20181116_HJ2.14870.14870.4 File:"20181124_Q2_U3_1-10_AB_SA_DOP_20181116_HJ2.raw". NativeID:"controllerType=0 controllerNumber=1 scan=14870"	TRUE	1531	null	2686.99		x3	M4	61~x3~S1~14#61~x3~D2~14#70~x3~F3~14#91~x3~M4~14#87~x3~L5~14#79~x3~E6~14#47~x3~K7~14	8075e40e-99e3-46a0-9e2e-6b99b838f142	BPA##x#{ABCDEFGHIKLMPQRSTVWY}#0#1##20	0.0238095
93	410.686	4	1639.72	1639.72	2.66992	[EExDK]	>HJURP-F584x	582	586	[SDFMLEK]	>HJURP-F584x	736	742	20181124_Q2_U3_1-10_AB_SA_DOP_20181116_HJ2.14307.14307.4 File:"20181124_Q2_U3_1-10_AB_SA_DOP_20181116_HJ2.raw". NativeID:"controllerType=0 controllerNumber=1 scan=14307"	TRUE	1401	null	2610.76		x3	M4	64~x3~S1~14#64~x3~D2~14#73~x3~F3~14#93~x3~M4~14#87~x3~L5~14#77~x3~E6~14#42~x3~K7~14	5dc2d7b3-ad90-4b66-b37c-06f116e65fb3	BPA##x#{ABCDEFGHIKLMPQRSTVWY}#0#1##20	0.0206612
81	547.246	3	1639.72	1639.72	2.94927	[EExDK]	>HJURP-F584x	582	586	[SDFMLEK]	>HJURP-F584x	736	742	20181124_Q2_U3_1-10_AB_SA_DOP_20181116_HJ2.14877.14877.3 File:"20181124_Q2_U3_1-10_AB_SA_DOP_20181116_HJ2.raw". NativeID:"controllerType=0 controllerNumber=1 scan=14877"	TRUE	1532	null	2688.02		x3	M4	48~x3~S1~14#48~x3~D2~14#61~x3~F3~14#81~x3~M4~14#76~x3~L5~14#63~x3~E6~14#32~x3~K7~14	2911c1ed-9e37-4967-b7b0-22eaa679b92e	BPA##x#{ABCDEFGHIKLMPQRSTVWY}#0#1##20	0.0468037
90	547.246	3	1639.72	1639.72	2.96948	[EExDK]	>HJURP-F584x	582	586	[SDFMLEK]	>HJURP-F584x	736	742	20181124_Q2_U3_1-10_AB_SA_DOP_20181116_HJ2.14293.14293.3 File:"20181124_Q2_U3_1-10_AB_SA_DOP_20181116_HJ2.raw". NativeID:"controllerType=0 controllerNumber=1 scan=14293"	TRUE	1395	null	2609.18		x3	M4	60~x3~S1~14#60~x3~D2~14#71~x3~F3~14#90~x3~M4~14#85~x3~L5~14#74~x3~E6~14#42~x3~K7~14	91c6c8cc-38d1-497a-ae17-29c02a715806	BPA##x#{ABCDEFGHIKLMPQRSTVWY}#0#1##20	0.0234375
86	410.687	4	1639.72	1639.72	3.05035	[EExDK]	>HJURP-F584x	582	586	[SDFMLEK]	>HJURP-F584x	736	742	20181124_Q2_U3_1-10_AB_SA_DOP_20181116_HJ2.15173.15173.4 File:"20181124_Q2_U3_1-10_AB_SA_DOP_20181116_HJ2.raw". NativeID:"controllerType=0 controllerNumber=1 scan=15173"	TRUE	1610	null	2729.98		x3	M4	59~x3~S1~14#59~x3~D2~14#70~x3~F3~14#86~x3~M4~14#82~x3~L5~14#73~x3~E6~14#42~x3~K7~14	8cf64311-9d97-41f9-8d1e-6810a6a09531	BPA##x#{ABCDEFGHIKLMPQRSTVWY}#0#1##20	0.0334572
138	820.366	2	1639.72	1639.72	3.08956	[EExDK]	>HJURP-F584x	582	586	[SDFMLEK]	>HJURP-F584x	736	742	20181124_Q2_U3_1-10_AB_SA_DOP_20181116_HJ2.15029.15029.2 File:"20181124_Q2_U3_1-10_AB_SA_DOP_20181116_HJ2.raw". NativeID:"controllerType=0 controllerNumber=1 scan=15029"	TRUE	1567	null	2709.62		x3	F3	108~x3~S1~1#108~x3~D2~1#138~x3~F3~19#-1~x3~M4~19#-1~x3~L5~19#-1~x3~E6~19#-1~x3~K7~19	94b233cb-e923-4763-890d-b48d35a955be	BPA##x#{ABCDEFGHIKLMPQRSTVWY}#0#1##20	0.00537634
99	410.687	4	1639.73	1639.72	3.38469	[EExDK]	>HJURP-F584x	582	586	[SDFMLEK]	>HJURP-F584x	736	742	20181124_Q2_U3_1-10_AB_SA_DOP_20181116_HJ2.15020.15020.4 File:"20181124_Q2_U3_1-10_AB_SA_DOP_20181116_HJ2.raw". NativeID:"controllerType=0 controllerNumber=1 scan=15020"	TRUE	1564	null	2708.2		x3	M4	72~x3~S1~14#72~x3~D2~14#83~x3~F3~14#99~x3~M4~14#94~x3~L5~14#83~x3~E6~14#50~x3~K7~14	ff2c6783-68f9-4ce6-b675-c97cae74b5cc	BPA##x#{ABCDEFGHIKLMPQRSTVWY}#0#1##20	0.0143541
149	820.366	2	1639.73	1639.72	3.40093	[EExDK]	>HJURP-F584x	582	586	[SDFMLEK]	>HJURP-F584x	736	742	20181124_Q2_U3_1-10_AB_SA_DOP_20181116_HJ2.15183.15183.2 File:"20181124_Q2_U3_1-10_AB_SA_DOP_20181116_HJ2.raw". NativeID:"controllerType=0 controllerNumber=1 scan=15183"	TRUE	1611	null	2731.64		x3	M4	115~x3~S1~1#115~x3~D2~1#145~x3~F3~19#149~x3~M4~19#-1~x3~L5~19#-1~x3~E6~19#-1~x3~K7~19	51c61439-7e1a-40e3-a371-1afd219f01cd	BPA##x#{ABCDEFGHIKLMPQRSTVWY}#0#1##20	0
92	547.247	3	1639.73	1639.72	3.74283	[EExDK]	>HJURP-F584x	582	586	[SDFMLEK]	>HJURP-F584x	736	742	20181124_Q2_U3_1-10_AB_SA_DOP_20181116_HJ2.15028.15028.3 File:"20181124_Q2_U3_1-10_AB_SA_DOP_20181116_HJ2.raw". NativeID:"controllerType=0 controllerNumber=1 scan=15028"	TRUE	1566	null	2709.49		x3	M4	61~x3~S1~14#61~x3~D2~14#73~x3~F3~14#92~x3~M4~14#87~x3~L5~14#76~x3~E6~14#43~x3~K7~14	0352c7e8-139e-4bbe-bda7-1e6d87b72265	BPA##x#{ABCDEFGHIKLMPQRSTVWY}#0#1##20	0.0201613

## Sheet: Y591Bpa
Cross-links identified using HJURP Y591Bpa
Score	m/z	Charge	M+H+	Calculated Mass	Deviation in ppm	Peptide 1	Protein 1	From	To	Peptide2	Protein 2	From2	To3	Scan number	is Selected in Table	Candidate identifier	Folder Number	Retention time in sec	miscellaneous	best linkage position peptide 1	best linkage position peptide 2	All linkage positions	Spectrum UUID	-	local False discovery rate
85	613.315	2	1225.62	1225.63	-2.68371	[HRSR]	>Mis18B	8	11	[xBLK]	>HJURP-Y591x	591	594	20181124_Q2_U3_1-2_AB_SA_DOP_20181116_HJ4-1.15573.15573.2 File:"20181124_Q2_U3_1-2_AB_SA_DOP_20181116_HJ4-1.raw". NativeID:"controllerType=0 controllerNumber=1 scan=15573"	TRUE	1437	null	2669.4		S3	x1	-1~H1~x1~25#85~R2~x1~25#85~S3~x1~25#77~R4~x1~25	eb6a42bc-7158-4162-9f7e-d38fbba9a65e	BPA##x#{ABCDEFGHIKLMPQRSTVWY}#0#1##20	0.0387097
105	613.316	2	1225.62	1225.63	-1.27336	[HRSR]	>Mis18B	8	11	[xBLK]	>HJURP-Y591x	591	594	20181124_Q2_U3_1-2_AB_SA_DOP_20181116_HJ4-1.15403.15403.2 File:"20181124_Q2_U3_1-2_AB_SA_DOP_20181116_HJ4-1.raw". NativeID:"controllerType=0 controllerNumber=1 scan=15403"	TRUE	1426	null	2646.88		S3	x1	92~H1~x1~4#96~R2~x1~4#105~S3~x1~45#-1~R4~x1~45	196635ac-1b60-47e7-a3e2-0801bfdc6e8e	BPA##x#{ABCDEFGHIKLMPQRSTVWY}#0#1##20	0.0170068
112	383.533	3	1148.58	1148.58	0.145057	[SLMK]	>Mis18B	212	215	[xBLK]	>HJURP-Y591x	591	594	20181124_Q2_U3_1-2_AB_SA_DOP_20181116_HJ4-1.12470.12470.3 File:"20181124_Q2_U3_1-2_AB_SA_DOP_20181116_HJ4-1.raw". NativeID:"controllerType=0 controllerNumber=1 scan=12470"	TRUE	994	null	2263.2		M3	x1	61~S1~x1~25#77~L2~x1~25#112~M3~x1~25#101~K4~x1~25	7128cf66-b27f-4aeb-9c32-f3a45c0287ec	BPA##x#{ABCDEFGHIKLMPQRSTVWY}#0#1##20	0.00803213
140	574.796	2	1148.58	1148.58	0.236256	[SLMK]	>Mis18B	212	215	[xBLK]	>HJURP-Y591x	591	594	20181124_Q2_U3_1-2_AB_SA_DOP_20181116_HJ4-1.13116.13116.2 File:"20181124_Q2_U3_1-2_AB_SA_DOP_20181116_HJ4-1.raw". NativeID:"controllerType=0 controllerNumber=1 scan=13116"	TRUE	1155	null	2348.24		M3	x1	-1~S1~x1~4#-1~L2~x1~4#140~M3~x1~45#102~K4~x1~45	97702652-e43b-499d-8d0a-43cc42253fbd	BPA##x#{ABCDEFGHIKLMPQRSTVWY}#0#1##20	0
121	574.796	2	1148.58	1148.58	0.609585	[SLMK]	>Mis18B	212	215	[xBLK]	>HJURP-Y591x	591	594	20181124_Q2_U3_1-2_AB_SA_DOP_20181116_HJ4-1.12484.12484.2 File:"20181124_Q2_U3_1-2_AB_SA_DOP_20181116_HJ4-1.raw". NativeID:"controllerType=0 controllerNumber=1 scan=12484"	TRUE	1001	null	2265.21		M3	x1	-1~S1~x1~25#-1~L2~x1~25#121~M3~x1~25#100~K4~x1~25	d1af9517-ce75-4b42-a83a-e2c8c17e9704	BPA##x#{ABCDEFGHIKLMPQRSTVWY}#0#1##20	0.00529101
116	383.533	3	1148.59	1148.58	1.16248	[SLMK]	>Mis18B	212	215	[xBLK]	>HJURP-Y591x	591	594	20181124_Q2_U3_1-2_AB_SA_DOP_20181116_HJ4-1.12258.12258.3 File:"20181124_Q2_U3_1-2_AB_SA_DOP_20181116_HJ4-1.raw". NativeID:"controllerType=0 controllerNumber=1 scan=12258"	TRUE	949	null	2235.88		M3	x1	100~S1~x1~25#100~L2~x1~25#116~M3~x1~25#104~K4~x1~25	bb76de3a-53b2-4ebe-87b4-ef6aeaca0edc	BPA##x#{ABCDEFGHIKLMPQRSTVWY}#0#1##20	0.00462963
124	574.797	2	1148.59	1148.58	1.5116	[SLMK]	>Mis18B	212	215	[xBLK]	>HJURP-Y591x	591	594	20181124_Q2_U3_1-2_AB_SA_DOP_20181116_HJ4-1.12279.12279.2 File:"20181124_Q2_U3_1-2_AB_SA_DOP_20181116_HJ4-1.raw". NativeID:"controllerType=0 controllerNumber=1 scan=12279"	TRUE	950	null	2238.62		L2	x1	120~S1~x1~25#124~L2~x1~25#-1~M3~x1~25#-1~K4~x1~25	5cbf841b-b9cd-4500-8568-acee7f87d8b8	BPA##x#{ABCDEFGHIKLMPQRSTVWY}#0#1##20	0.00653595
148	574.797	2	1148.59	1148.58	1.76742	[SLMK]	>Mis18B	212	215	[xBLK]	>HJURP-Y591x	591	594	20181124_Q2_U3_1-2_AB_SA_DOP_20181116_HJ4-1.14177.14177.2 File:"20181124_Q2_U3_1-2_AB_SA_DOP_20181116_HJ4-1.raw". NativeID:"controllerType=0 controllerNumber=1 scan=14177"	TRUE	1282	null	2484.1		M3	x1	112~S1~x1~4#112~L2~x1~4#148~M3~x1~45#108~K4~x1~45	b4cab7be-2d1f-4b5a-a31b-5ac5f61b65f9	BPA##x#{ABCDEFGHIKLMPQRSTVWY}#0#1##20	0
85	574.798	2	1148.59	1148.58	4.62164	[SLMK]	>Mis18B	212	215	[xBLK]	>HJURP-Y591x	591	594	20181124_Q2_U3_1-2_AB_SA_DOP_20181116_HJ4-1.14444.14444.2 File:"20181124_Q2_U3_1-2_AB_SA_DOP_20181116_HJ4-1.raw". NativeID:"controllerType=0 controllerNumber=1 scan=14444"	TRUE	1305	null	2518.46		M3	x1	-1~S1~x1~4#-1~L2~x1~4#85~M3~x1~45#-1~K4~x1~45	1f25e2de-2c2a-4b34-9cda-3197fac71cf3	BPA##x#{ABCDEFGHIKLMPQRSTVWY}#0#1##20	0.0387097
133	630.828	2	1260.65	1260.65	0.246286	[ALQMK]	>Mis18A	214	218	[xBLK]	>HJURP-Y591x	591	594	20181124_Q2_U3_1-2_AB_SA_DOP_20181116_HJ4-1.12423.12423.2 File:"20181124_Q2_U3_1-2_AB_SA_DOP_20181116_HJ4-1.raw". NativeID:"controllerType=0 controllerNumber=1 scan=12423"	TRUE	981	null	2256.68		M4	x1	-1~A1~x1~2#113~L2~x1~7#120~Q3~x1~13#133~M4~x1~38#130~K5~x1~38	3ef5a993-71ee-4a46-8989-319f883082cf	BPA##x#{ABCDEFGHIKLMPQRSTVWY}#0#1##20	0
112	315.918	4	1260.65	1260.65	1.10246	[ALQMK]	>Mis18A	214	218	[xBLK]	>HJURP-Y591x	591	594	20181124_Q2_U3_1-2_AB_SA_DOP_20181116_HJ4-1.12203.12203.4 File:"20181124_Q2_U3_1-2_AB_SA_DOP_20181116_HJ4-1.raw". NativeID:"controllerType=0 controllerNumber=1 scan=12203"	TRUE	947	null	2228.82		A1	x1	112~A1~x1~43#112~L2~x1~43#86~Q3~x1~4#59~M4~x1~4#40~K5~x1~4	9075fbf9-fdd5-4ff8-a485-51aaef480b8c	BPA##x#{ABCDEFGHIKLMPQRSTVWY}#0#1##20	0.00803213
89	315.918	4	1260.65	1260.65	1.30536	[ALQMK]	>Mis18A	214	218	[xBLK]	>HJURP-Y591x	591	594	20181124_Q2_U3_1-2_AB_SA_DOP_20181116_HJ4-1.14740.14740.4 File:"20181124_Q2_U3_1-2_AB_SA_DOP_20181116_HJ4-1.raw". NativeID:"controllerType=0 controllerNumber=1 scan=14740"	TRUE	1324	null	2559.15		A1	x1	89~A1~x1~20#89~L2~x1~20#77~Q3~x1~20#53~M4~x1~20#36~K5~x1~20	50f38efc-7fb3-460d-840d-7d5676c65417	BPA##x#{ABCDEFGHIKLMPQRSTVWY}#0#1##20	0.0330969
136	638.826	2	1276.64	1276.64	1.57793	[ALQmK]	>Mis18A	214	218	[xBLK]	>HJURP-Y591x	591	594	20181124_Q2_U3_1-2_AB_SA_DOP_20181116_HJ4-1.10758.10758.2 File:"20181124_Q2_U3_1-2_AB_SA_DOP_20181116_HJ4-1.raw". NativeID:"controllerType=0 controllerNumber=1 scan=10758"	TRUE	808	null	2040.25		L2	x1	136~A1~x1~42#136~L2~x1~42#126~Q3~x1~11#87~K5~x1~3	927c4838-0561-4688-bb98-d17b9e55659a	BPA##x#{ABCDEFGHIKLMPQRSTVWY}#0#1##20	0
117	315.918	4	1260.65	1260.65	1.60443	[ALQMK]	>Mis18A	214	218	[xBLK]	>HJURP-Y591x	591	594	20181124_Q2_U3_1-2_AB_SA_DOP_20181116_HJ4-1.10680.10680.4 File:"20181124_Q2_U3_1-2_AB_SA_DOP_20181116_HJ4-1.raw". NativeID:"controllerType=0 controllerNumber=1 scan=10680"	TRUE	801	null	2029.65		A1	x1	117~A1~x1~43#117~L2~x1~43#82~Q3~x1~4#55~M4~x1~4#34~K5~x1~4	00e2594e-4eed-4b03-bcbd-bc79fe9aaf56	BPA##x#{ABCDEFGHIKLMPQRSTVWY}#0#1##20	0.0047619
95	315.918	4	1260.65	1260.65	1.63304	[ALQMK]	>Mis18A	214	218	[xBLK]	>HJURP-Y591x	591	594	20181124_Q2_U3_1-2_AB_SA_DOP_20181116_HJ4-1.11297.11297.4 File:"20181124_Q2_U3_1-2_AB_SA_DOP_20181116_HJ4-1.raw". NativeID:"controllerType=0 controllerNumber=1 scan=11297"	TRUE	860	null	2111.83		A1	x1	95~A1~x1~20#87~L2~x1~20#60~Q3~x1~20#39~M4~x1~20#-1~K5~x1~20	ada08217-25d0-498f-a000-a3eeccd915dd	BPA##x#{ABCDEFGHIKLMPQRSTVWY}#0#1##20	0.0298103
147	630.829	2	1260.65	1260.65	1.88657	[ALQMK]	>Mis18A	214	218	[xBLK]	>HJURP-Y591x	591	594	20181124_Q2_U3_1-2_AB_SA_DOP_20181116_HJ4-1.10690.10690.2 File:"20181124_Q2_U3_1-2_AB_SA_DOP_20181116_HJ4-1.raw". NativeID:"controllerType=0 controllerNumber=1 scan=10690"	TRUE	803	null	2031.11		L2	x1	143~A1~x1~29#147~L2~x1~58#-1~Q3~x1~4#-1~M4~x1~4#-1~K5~x1~4	a4d8aebf-caae-4d9d-92bf-bd56d99bebf4	BPA##x#{ABCDEFGHIKLMPQRSTVWY}#0#1##20	0
165	630.829	2	1260.65	1260.65	1.8891	[ALQMK]	>Mis18A	214	218	[xBLK]	>HJURP-Y591x	591	594	20181124_Q2_U3_1-2_AB_SA_DOP_20181116_HJ4-1.15076.15076.2 File:"20181124_Q2_U3_1-2_AB_SA_DOP_20181116_HJ4-1.raw". NativeID:"controllerType=0 controllerNumber=1 scan=15076"	TRUE	1407	null	2602.84		L2	x1	161~A1~x1~24#165~L2~x1~54#158~Q3~x1~15#-1~M4~x1~2#-1~K5~x1~2	56235057-ee3e-4c25-9811-32544d4c48b5	BPA##x#{ABCDEFGHIKLMPQRSTVWY}#0#1##20	0
117	315.918	4	1260.65	1260.65	2.18952	[ALQMK]	>Mis18A	214	218	[xBLK]	>HJURP-Y591x	591	594	20181124_Q2_U3_1-2_AB_SA_DOP_20181116_HJ4-1.13197.13197.4 File:"20181124_Q2_U3_1-2_AB_SA_DOP_20181116_HJ4-1.raw". NativeID:"controllerType=0 controllerNumber=1 scan=13197"	TRUE	1161	null	2358.23		A1	x1	117~A1~x1~20#117~L2~x1~20#96~Q3~x1~20#71~M4~x1~20#49~K5~x1~20	ae008796-7ac1-4a25-9f46-f1968e0380cb	BPA##x#{ABCDEFGHIKLMPQRSTVWY}#0#1##20	0.0047619
114	315.918	4	1260.65	1260.65	2.24068	[ALQMK]	>Mis18A	214	218	[xBLK]	>HJURP-Y591x	591	594	20181124_Q2_U3_1-2_AB_SA_DOP_20181116_HJ4-1.13765.13765.4 File:"20181124_Q2_U3_1-2_AB_SA_DOP_20181116_HJ4-1.raw". NativeID:"controllerType=0 controllerNumber=1 scan=13765"	TRUE	1232	null	2431.88		A1	x1	114~A1~x1~20#114~L2~x1~20#95~Q3~x1~20#70~M4~x1~20#49~K5~x1~20	e4415bf0-1693-4340-b7db-1d57438225e1	BPA##x#{ABCDEFGHIKLMPQRSTVWY}#0#1##20	0.0042735
91	315.918	4	1260.65	1260.65	2.30731	[ALQMK]	>Mis18A	214	218	[xBLK]	>HJURP-Y591x	591	594	20181124_Q2_U3_1-2_AB_SA_DOP_20181116_HJ4-1.15062.15062.4 File:"20181124_Q2_U3_1-2_AB_SA_DOP_20181116_HJ4-1.raw". NativeID:"controllerType=0 controllerNumber=1 scan=15062"	TRUE	1404	null	2601.07		A1	x1	91~A1~x1~43#91~L2~x1~43#86~Q3~x1~4#59~M4~x1~4#39~K5~x1~4	dd94d22b-99d9-4d00-9df2-e0f7bcf3d451	BPA##x#{ABCDEFGHIKLMPQRSTVWY}#0#1##20	0.0320988
128	630.829	2	1260.65	1260.65	2.32267	[ALQMK]	>Mis18A	214	218	[xBLK]	>HJURP-Y591x	591	594	20181124_Q2_U3_1-2_AB_SA_DOP_20181116_HJ4-1.14103.14103.2 File:"20181124_Q2_U3_1-2_AB_SA_DOP_20181116_HJ4-1.raw". NativeID:"controllerType=0 controllerNumber=1 scan=14103"	TRUE	1275	null	2474.68		A1	x1	128~A1~x1~39#124~L2~x1~39#110~Q3~x1~15#110~M4~x1~3#94~K5~x1~3	a09c6d07-9e37-4197-be15-ce84f054ef7d	BPA##x#{ABCDEFGHIKLMPQRSTVWY}#0#1##20	0
116	630.829	2	1260.65	1260.65	2.45546	[ALQMK]	>Mis18A	214	218	[xBLK]	>HJURP-Y591x	591	594	20181124_Q2_U3_1-2_AB_SA_DOP_20181116_HJ4-1.10970.10970.2 File:"20181124_Q2_U3_1-2_AB_SA_DOP_20181116_HJ4-1.raw". NativeID:"controllerType=0 controllerNumber=1 scan=10970"	TRUE	833	null	2069.22		L2	x1	116~A1~x1~20#116~L2~x1~20#112~Q3~x1~20#112~M4~x1~20#90~K5~x1~20	2936863d-68f2-4a81-bc8f-61b6a5b687f8	BPA##x#{ABCDEFGHIKLMPQRSTVWY}#0#1##20	0.00462963
121	315.918	4	1260.65	1260.65	2.54682	[ALQMK]	>Mis18A	214	218	[xBLK]	>HJURP-Y591x	591	594	20181124_Q2_U3_1-2_AB_SA_DOP_20181116_HJ4-1.13606.13606.4 File:"20181124_Q2_U3_1-2_AB_SA_DOP_20181116_HJ4-1.raw". NativeID:"controllerType=0 controllerNumber=1 scan=13606"	TRUE	1217	null	2411.04		A1	x1	121~A1~x1~20#121~L2~x1~20#100~Q3~x1~20#76~M4~x1~20#55~K5~x1~20	e3719a6e-0c02-4cf8-9378-d455b71400f4	BPA##x#{ABCDEFGHIKLMPQRSTVWY}#0#1##20	0.00529101
171	630.829	2	1260.65	1260.65	2.67653	[ALQMK]	>Mis18A	214	218	[xBLK]	>HJURP-Y591x	591	594	20181124_Q2_U3_1-2_AB_SA_DOP_20181116_HJ4-1.13788.13788.2 File:"20181124_Q2_U3_1-2_AB_SA_DOP_20181116_HJ4-1.raw". NativeID:"controllerType=0 controllerNumber=1 scan=13788"	TRUE	1235	null	2434.69		L2	x1	166~A1~x1~23#171~L2~x1~55#158~Q3~x1~15#127~M4~x1~2#-1~K5~x1~2	39cc920a-451b-4202-a859-25cdd44d27cf	BPA##x#{ABCDEFGHIKLMPQRSTVWY}#0#1##20	0
[truncated: 137 more rows]

## Sheet: E444AbK
Cross-links identified using HJURP E444AbK
[truncated: 20 more rows]

## Sheet: E583AbK
Cross-links identified using HJURP E583AbK
[truncated: 4 more rows]

## Sheet: K590AbK
Cross-links identified using HJURP K590AbK
[truncated: 30 more rows]
